# Supplementary material for: Comparative and functional genomic analysis of foreign DNA defense mechanisms in Enterococcus faecium
Source: Microbiol Spectr. 2025 Jun 18;13(8):e00289-25. doi: 10.1128/spectrum.00289-25 (PMC12323599; doi:10.1128/spectrum.00289-25)
Supplement: Table S1 — Global E. faecium metadata from the 805 strains. [file spectrum.00289-25-s0002.xlsx]

## Sheet: 805_Efm_sup_table_1_strain_list
Supplementary Table 1: Global E. faecium metadata from the 805 strains .
No.	BioProject	BioSample	SRA_ID	Year1	Country2	Origin3	Gene4	hBAPs5	Host6	MLST	Strain ID
E0237	PRJNA205886	SAMN02318092	SRR980591	2010	Australia	Screening	vanB	A1	Human	203	-
E0236	PRJNA205886	SAMN02318189	SRR980590	2010	Australia	Screening	vanB	A1	Human	203	-
E0235	PRJNA205886	SAMN02318091	SRR980589	2010	Australia	Screening	None	A1	Human	341	-
E0234	PRJNA205886	SAMN02318089	SRR980588	2000	Australia	Infection	None	A2	Human	22	-
E0233	PRJNA205886	SAMN02318088	SRR980587	2000	Australia	Infection	None	A1	Human	17	-
E0232	PRJNA205886	SAMN02318087	SRR980586	2003	Australia	Infection	None	A1	Human	17	-
E0231	PRJNA205886	SAMN02318084	SRR980585	2009	Australia	Infection	None	A1	Human	17	-
E0230	PRJNA205886	SAMN02318188	SRR980584	1999	Australia	Infection	None	A2	Human	55	-
E0229	PRJNA205886	SAMN02318082	SRR980583	2009	Australia	Infection	vanB	A1	Human	203	-
E0228	PRJNA205886	SAMN02318185	SRR980581	2009	Australia	Infection	vanB	A1	Human	203	-
E0227	PRJNA205886	SAMN02318183	SRR980580	2009	Australia	Infection	vanB	A1	Human	17	-
E0225	PRJNA205886	SAMN02318181	SRR980578	2008	Australia	Infection	None	A1	Human	17	-
E0224	PRJNA205886	SAMN02318180	SRR980577	2008	Australia	Infection	None	A1	Human	203	-
E0223	PRJNA205886	SAMN02318176	SRR980576	2008	Australia	Infection	vanB	A1	Human	252	-
E0222	PRJNA205886	SAMN02318175	SRR980575	2008	Australia	Infection	vanB	A1	Human	203	-
E0221	PRJNA205886	SAMN02318174	SRR980574	2008	Australia	Infection	vanB	A1	Human	414	-
E0220	PRJNA205886	SAMN02318172	SRR980573	2008	Australia	Infection	None	A1	Human	341	-
E0219	PRJNA205886	SAMN02318171	SRR980572	2008	Australia	Infection	None	A1	Human	252	-
E0218	PRJNA205886	SAMN02318170	SRR980571	2008	Australia	Infection	None	A1	Human	132	-
E0217	PRJNA205886	SAMN02318169	SRR980570	2007	Australia	Infection	None	A1	Human	252	-
E0216	PRJNA205886	SAMN02318167	SRR980569	2007	Australia	Infection	vanB	A1	Human	203	-
E0215	PRJNA205886	SAMN02318166	SRR980568	2007	Australia	Infection	None	A1	Human	203	-
E0214	PRJNA205886	SAMN02318164	SRR980567	2007	Australia	Infection	vanB	A1	Human	252	-
E0213	PRJNA205886	SAMN02318081	SRR980566	2007	Australia	Infection	vanB	A1	Human	203	-
E0212	PRJNA205886	SAMN02318163	SRR980565	2007	Australia	Infection	vanB	A1	Human	203	-
E0211	PRJNA205886	SAMN02318162	SRR980564	2006	Australia	Infection	None	A1	Human	203	-
E0209	PRJNA205886	SAMN02318161	SRR980562	2006	Australia	Infection	None	A1	Human	204	-
E0208	PRJNA205886	SAMN02318079	SRR980561	2006	Australia	Infection	None	A1	Human	252	-
E0207	PRJNA205886	SAMN02318160	SRR980560	2005	Australia	Infection	vanB	A1	Human	252	-
E0206	PRJNA205886	SAMN02318078	SRR980559	2005	Australia	Infection	vanB	A1	Human	252	-
E0205	PRJNA205886	SAMN02318077	SRR980558	2005	Australia	Infection	None	A1	Human	203	-
E0204	PRJNA205886	SAMN02318076	SRR980557	2004	Australia	Infection	vanB	A1	Human	17	-
E0203	PRJNA205886	SAMN02318159	SRR980556	2004	Australia	Infection	None	A1	Human	17	-
E0202	PRJNA205886	SAMN02318075	SRR980555	2003	Australia	Infection	None	A1	Human	252	-
E0201	PRJNA205886	SAMN02318074	SRR980554	2003	Australia	Infection	vanB	A1	Human	18	-
E0200	PRJNA205886	SAMN02318073	SRR980553	2002	Australia	Infection	None	A1	Human	17	-
E0199	PRJNA205886	SAMN02318158	SRR980552	2000	Australia	Infection	vanB	A1	Human	17	-
E0198	PRJNA205886	SAMN02318072	SRR980551	2000	Australia	Infection	None	A2	Human	32	-
E0197	PRJNA205886	SAMN02318157	SRR980550	1999	Australia	Infection	None	A1	Human	17	-
E0196	PRJNA205886	SAMN02318071	SRR980549	1999	Australia	Infection	vanB	A1	Human	17	-
LA208	PRJNA73043	SAMN00779811	SRR646297	1998	France	Infection	None	A2	Human	27	-
E0494	PRJNA88385	SAMN00809011	SRR639907	2010	Denmark	Screening	None	A1	Human	17	-
LA218	PRJNA73043	SAMN00779821	SRR639890	1995	Netherlands	Infection	vanA	A2	Human	66	-
E0485	PRJNA88321	SAMN00808976	SRR639833	1995	Netherlands	Screening	None	A1	Human	6	-
LA220	PRJNA73043	SAMN00779839	SRR638705	1998	Spain	Infection	None	A2	Human	327	-
E0532	PRJNA89017	SAMN00809204	SRR638076	Unknown	USA	Infection	None	A1	Human	736	-
E0497	PRJNA88829	SAMN00809104	SRR633699	1992	Belgium	Infection	None	A1	Human	17	-
E0520	PRJNA88325	SAMN00808978	SRR633637	1994	France	Unknown	None	A1	Human	79	-
E0501	PRJNA88827	SAMN00809103	SRR633625	2000	France	Unknown	None	A1	Human	18	-
E0496	PRJNA88821	SAMN00809100	SRR631751	1996	France	Unknown	None	A1	Human	17	-
E0487	PRJNA88805	SAMN00809130	SRR631320	1996	USA	Screening	None	A1	Human	16	-
E0511	PRJNA88819	SAMN00809099	SRR631187	1996	France	Unknown	None	A1	Human	50	-
E0523	PRJNA88815	SAMN00809146	SRR631113	1996	Switzerland	Unknown	None	A1	Human	88	-
E0539	PRJNA73043	SAMN00779857	SRR554263	Unknown	USA	Infection	None	A1	Human	736	-
E0538	PRJNA73043	SAMN00779856	SRR546461	Unknown	USA	Screening	None	A1	Human	736	-
E0540	PRJNA73043	SAMN00779858	SRR546446	Unknown	USA	Infection	None	A1	Human	736	-
E0503	PRJNA88475	SAMN00808918	SRR546368	1996	USA	Unknown	None	A1	Human	20	-
E0507	PRJNA88437	SAMN00808917	SRR546328	1994	France	Unknown	None	A1	Human	26	-
E0528	PRJNA88277	SAMN00808953	SRR543751	2003	Denmark	Screening	None	A1	Human	-	-
LA205	PRJNA73043	SAMN00779810	SRR540331	1965	Netherlands	Screening	None	A2	Human	158	-
E0521	PRJNA73043	SAMN00779844	SRR538805	1997	Israel	Infection	None	A1	Human	80	-
LB09	PRJNA73043	SAMN00779822	SRR538804	1964	Norway	Unknown	None	B	Non-human	26	-
LA215	PRJNA73043	SAMN00779867	SRR538799	1995	Belgium	Unknown	None	A2	Non-human	5	-
LB06	PRJNA73043	SAMN00779808	SRR538797	2000	Germany	Infection	None	B	Human	21	-
LA201	PRJNA73043	SAMN00779800	SRR538796	2001	South Africa	Unknown	None	A2	Non-human	9	-
LB03	PRJNA73043	SAMN00779813	SRR538793	2004	Netherlands	Infection	None	B	Human	160	-
LA207	PRJNA73043	SAMN00779809	SRR538792	1959	Netherlands	Unknown	None	A2	Non-human	27	-
LA217	PRJNA73043	SAMN00779855	SRR538790	1995	Belgium	Unknown	vanA	A2	Non-human	150	-
E0527	PRJNA88259	SAMN00808943	SRR536943	1995	Denmark	Screening	None	A1	Human	123	-
E0488	PRJNA89009	SAMN00809200	SRR536915	1996	USA	Screening	None	A1	Human	16	-
LA216	PRJNA73043	SAMN00779807	SRR534531	2001	Netherlands	Screening	None	A2	Human	5	-
E0524	PRJNA73043	SAMN00779802	SRR534508	2001	USA	Screening	None	A1	Human	117	-
E0489	PRJNA88345	SAMN00809201	SRR534506	1993	USA	Unknown	None	A1	Human	16	-
LA219	PRJNA73043	SAMN00779814	SRR534498	2001	Denmark	Unknown	None	A2	Non-human	163	-
LA202	PRJNA73043	SAMN00779833	SRR534495	1960	Netherlands	Infection	None	A2	Human	9	-
LB04	PRJNA73043	SAMN00779801	SRR534490	2006	Netherlands	Infection	None	B	Human	92	-
E0537	PRJNA89027	SAMN00809209	SRR534023	Unknown	USA	Screening	None	A1	Human	736	-
E0533	PRJNA89019	SAMN00809205	SRR534022	Unknown	USA	Screening	None	A1	Human	736	-
E0535	PRJNA89023	SAMN00809207	SRR534021	Unknown	USA	Screening	None	A1	Human	736	-
E0536	PRJNA89025	SAMN00809208	SRR534020	Unknown	USA	Infection	None	A1	Human	736	-
E0534	PRJNA89021	SAMN00809206	SRR534019	Unknown	USA	Infection	None	A1	Human	736	-
E0531	PRJNA89015	SAMN00809203	SRR534017	Unknown	USA	Screening	None	A1	Human	736	-
LB08	PRJNA73043	SAMN00779803	SRR530541	1956	Norway	Unknown	None	B	Non-human	26	-
LA213	PRJNA73043	SAMN00779866	SRR530540	2004	Netherlands	Unknown	None	A2	Non-human	151	-
LB01	PRJNA73043	SAMN00779812	SRR530539	2001	Ireland	Screening	None	B	Human	159	-
E0512	PRJNA73043	SAMN00779806	SRR530536	2000	UK	Infection	None	A1	Human	64	-
LA225	PRJNA73043	SAMN00779868	SRR530535	1995	Spain	Unknown	None	A2	Non-human	61	-
LA210	PRJNA73043	SAMN00779804	SRR530534	2004	Sweden	Unknown	vanA	A2	Non-human	127	-
E0493	PRJNA88381	SAMN00809009	SRR530497	1996	Switzerland	Unknown	None	A1	Human	17	-
E0495	PRJNA88379	SAMN00809008	SRR530494	1996	USA	Unknown	None	A1	Human	17	-
E0505	PRJNA88319	SAMN00808975	SRR530480	1995	Denmark	Screening	None	A1	Human	22	-
E0513	PRJNA88383	SAMN00809010	SRR530471	1996	Switzerland	Unknown	None	A1	Human	66	-
E0498	PRJNA73043	SAMN00779827	SRR530387	2013	Tanzania	Infection	None	A1	Human	18	-
LA224	PRJNA73043	SAMN00779830	SRR530386	1982	Netherlands	Unknown	None	A2	Non-human	94	-
E0525	PRJNA73043	SAMN00779835	SRR530385	2001	USA	Infection	None	A1	Human	117	-
E0515	PRJNA73043	SAMN00779847	SRR530381	2002	Germany	Screening	None	A1	Human	78	-
LA206	PRJNA73043	SAMN00779829	SRR530374	1994	Belgium	Unknown	None	A2	Non-human	210	-
E0519	PRJNA73043	SAMN00779852	SRR530372	2010	Portugal	Screening	None	A1	Human	78	-
E0517	PRJNA73043	SAMN00779849	SRR530371	2002	Netherlands	Infection	None	A1	Human	78	-
LB07	PRJNA73043	SAMN00779818	SRR530369	1998	Netherlands	Screening	None	B	Human	104	-
LA204	PRJNA73043	SAMN00779817	SRR530368	1998	Netherlands	Screening	None	A2	Human	67	-
LB02	PRJNA73043	SAMN00779819	SRR530367	2000	Netherlands	Infection	None	B	Human	22	-
LA212	PRJNA73043	SAMN00779823	SRR530365	1996	Netherlands	Screening	vanA	A2	Non-human	69	-
LA223	PRJNA73043	SAMN00779828	SRR530364	1995	Germany	Unknown	None	A2	Non-human	289	-
LB05	PRJNA73043	SAMN00779820	SRR530363	2001	Spain	Screening	None	B	Human	92	-
LA227	PRJNA73043	SAMN00779816	SRR530362	1995	Belgium	Unknown	None	A2	Non-human	77	-
LA214	PRJNA73043	SAMN00779824	SRR530358	1957	Netherlands	Infection	None	A2	Human	66	-
LA209	PRJNA73043	SAMN00779831	SRR530357	1996	Netherlands	Screening	vanA	A2	Non-human	296	-
LA222	PRJNA73043	SAMN00779836	SRR530356	1981	Netherlands	Unknown	None	A2	Non-human	1175	-
LA226	PRJNA73043	SAMN00779815	SRR530355	2002	Netherlands	Screening	None	A2	Human	75	-
LA203	PRJNA73043	SAMN00779834	SRR530354	2001	Germany	Screening	None	A2	Non-human	12	-
E0506	PRJNA88897	SAMN00809142	SRR530241	1986	France	Screening	None	A1	Human	25	-
LA211	PRJNA73043	SAMN00779840	SRR530205	1992	United Kingdom	Screening	None	A2	Non-human	69	-
LA221	PRJNA73043	SAMN00779841	SRR530203	2002	Netherlands	Infection	None	A2	Human	328	-
E0518	PRJNA73043	SAMN00779851	SRR530197	2010	Latvia	Screening	None	A1	Human	78	-
E0516	PRJNA73043	SAMN00779848	SRR530189	2006	Netherlands	Infection	None	A1	Human	78	-
LB10	PRJNA73043	SAMN00779845	SRR530179	2000	Germany	Unknown	None	B	Human	310	-
E0514	PRJNA73043	SAMN00779846	SRR530176	1999	Italy	Infection	None	A1	Human	78	-
E0509	PRJNA88353	SAMN00808994	SRR530080	1993	USA	Unknown	None	A1	Human	-	-
E0484	PRJNA88329	SAMN00808981	SRR530076	1999	Netherlands	Screening	None	A2	Human	5	-
E0490	PRJNA88349	SAMN00808989	SRR530074	1994	USA	Unknown	None	A1	Human	17	-
E0508	PRJNA88351	SAMN00808993	SRR530071	1993	USA	Unknown	None	A1	Human	50	-
E0499	PRJNA88375	SAMN00809006	SRR530067	2011	Denmark	Screening	None	A1	Human	18	-
E0530	PRJNA88377	SAMN00809007	SRR530065	2010	Denmark	Infection	None	A1	Human	412	-
E0502	PRJNA88359	SAMN00808997	SRR530063	1996	USA	Unknown	None	A1	Human	20	-
E0526	PRJNA88323	SAMN00808977	SRR530058	1994	France	Unknown	None	A1	Human	117	-
E0492	PRJNA88357	SAMN00808996	SRR530054	1996	Switzerland	Unknown	None	A1	Human	17	-
E0529	PRJNA88373	SAMN00809005	SRR530051	2010	Denmark	Infection	None	A1	Human	192	-
E0522	PRJNA88339	SAMN00808986	SRR530050	1994	France	Unknown	None	A1	Human	87	-
E0491	PRJNA88355	SAMN00808995	SRR530049	1996	France	Unknown	None	A1	Human	17	-
E0504	PRJNA88317	SAMN00808974	SRR530046	1995	Denmark	Screening	None	A1	Human	22	-
E0486	PRJNA88349	SAMN00808992	SRR530043	1994	USA	Screening	None	A2	Human	9	-
E0510	PRJNA88817	SAMN00809098	SRR515546	1996	France	Unknown	None	A1	Human	50	-
E0500	PRJNA88801	SAMN00809108	SRR514643	1996	USA	Unknown	None	A1	Human	18	-
E0788	PRJNA342552	SAMN05831049	SRR4299189	2011	Australia	Infection	None	A1	Human	252	-
E0787	PRJNA342552	SAMN05831048	SRR4299188	2011	Australia	Infection	vanB	A1	Human	252	-
E0786	PRJNA342552	SAMN05831047	SRR4299187	2011	Australia	Infection	None	B	Human	583	-
E0785	PRJNA342552	SAMN05831046	SRR4299186	2011	Australia	Infection	None	A1	Human	252	-
E0830	PRJNA342552	SAMN05831092	SRR4299185	2015	Australia	Infection	vanB	A1	Human	796	-
E0829	PRJNA342552	SAMN05831091	SRR4299184	2015	Australia	Infection	vanA	A1	Human	203	-
E0828	PRJNA342552	SAMN05831090	SRR4299183	2015	Australia	Infection	vanB	A1	Human	796	-
E1073	PRJNA342552	SAMN05831045	SRR4299182	2011	Australia	Infection	None	A1	Human	233	-
E0827	PRJNA342552	SAMN05831089	SRR4299181	2015	Australia	Infection	None	A1	Human	192	-
E0826	PRJNA342552	SAMN05831088	SRR4299180	2014	Australia	Infection	None	A1	Human	192	-
E0825	PRJNA342552	SAMN05831087	SRR4299179	2014	Australia	Infection	vanB	A1	Human	796	-
E0824	PRJNA342552	SAMN05831086	SRR4299178	2014	Australia	Infection	None	A1	Human	1005	-
E1074	PRJNA342552	SAMN05831085	SRR4299177	2014	Australia	Infection	None	A2	Human	25	-
E0823	PRJNA342552	SAMN05831084	SRR4299176	2014	Australia	Infection	None	A1	Human	80	-
E0822	PRJNA342552	SAMN05831083	SRR4299175	2014	Australia	Infection	None	A1	Human	22	-
E0821	PRJNA342552	SAMN05831082	SRR4299174	2014	Australia	Infection	vanB	A1	Human	796	-
E0820	PRJNA342552	SAMN05831081	SRR4299173	2013	Australia	Infection	vanB	A1	Human	796	-
E0819	PRJNA342552	SAMN05831080	SRR4299172	2013	Australia	Infection	None	B	Human	928	-
E0784	PRJNA342552	SAMN05831044	SRR4299171	2006	Australia	Infection	None	A1	Human	203	-
E0818	PRJNA342552	SAMN05831079	SRR4299170	2013	Australia	Infection	None	A2	Human	21	-
E0817	PRJNA342552	SAMN05831078	SRR4299169	2013	Australia	Infection	None	A1	Human	555	-
E0816	PRJNA342552	SAMN05831077	SRR4299168	2013	Australia	Infection	None	A2	Human	-	-
E0815	PRJNA342552	SAMN05831076	SRR4299167	2013	Australia	Infection	vanB	A1	Human	796	-
E0814	PRJNA342552	SAMN05831075	SRR4299166	2013	Australia	Infection	None	A1	Human	117	-
E0813	PRJNA342552	SAMN05831074	SRR4299164	2013	Australia	Infection	None	A1	Human	17	-
E0812	PRJNA342552	SAMN05831073	SRR4299163	2013	Australia	Infection	None	A1	Human	252	-
E0811	PRJNA342552	SAMN05831072	SRR4299162	2013	Australia	Infection	None	A1	Human	1005	-
E0810	PRJNA342552	SAMN05831071	SRR4299161	2012	Australia	Infection	vanB	A1	Human	796	-
E0809	PRJNA342552	SAMN05831070	SRR4299160	2012	Australia	Infection	vanB	A1	Human	203	-
E0783	PRJNA342552	SAMN05831043	SRR4299159	2005	Australia	Infection	None	B	Human	178	-
E0808	PRJNA342552	SAMN05831069	SRR4299158	2012	Australia	Infection	None	A1	Human	17	-
E0807	PRJNA342552	SAMN05831068	SRR4299157	2012	Australia	Infection	vanB	A1	Human	252	-
E0806	PRJNA342552	SAMN05831067	SRR4299156	2012	Australia	Infection	None	A1	Human	192	-
E0805	PRJNA342552	SAMN05831066	SRR4299155	2012	Australia	Infection	None	A1	Human	203	-
E0804	PRJNA342552	SAMN05831065	SRR4299154	2012	Australia	Infection	None	A2	Human	929	-
E0803	PRJNA342552	SAMN05831064	SRR4299153	2012	Australia	Infection	vanB	A1	Human	203	-
E0802	PRJNA342552	SAMN05831063	SRR4299152	2012	Australia	Infection	None	B	Human	178	-
E0801	PRJNA342552	SAMN05831062	SRR4299151	2012	Australia	Infection	vanB	A1	Human	796	-
E0800	PRJNA342552	SAMN05831061	SRR4299150	2012	Australia	Infection	None	A1	Human	252	-
E0799	PRJNA342552	SAMN05831060	SRR4299149	2012	Australia	Infection	vanB	A1	Human	203	-
E0782	PRJNA342552	SAMN05831042	SRR4299148	2005	Australia	Infection	None	A1	Human	17	-
E0798	PRJNA342552	SAMN05831059	SRR4299147	2011	Australia	Infection	vanB	A1	Human	203	-
E0797	PRJNA342552	SAMN05831058	SRR4299146	2011	Australia	Infection	vanB	A1	Human	233	-
E0796	PRJNA342552	SAMN05831057	SRR4299145	2011	Australia	Infection	None	A2	Human	867	-
E0795	PRJNA342552	SAMN05831056	SRR4299144	2011	Australia	Infection	vanB	A1	Human	17	-
E0794	PRJNA342552	SAMN05831055	SRR4299143	2011	Australia	Infection	None	A1	Human	203	-
E0793	PRJNA342552	SAMN05831054	SRR4299142	2011	Australia	Infection	None	A1	Human	-	-
E0792	PRJNA342552	SAMN05831053	SRR4299141	2011	Australia	Infection	None	A2	Human	22	-
E0791	PRJNA342552	SAMN05831052	SRR4299140	2011	Australia	Infection	None	A1	Human	414	-
E0790	PRJNA342552	SAMN05831051	SRR4299139	2011	Australia	Infection	vanB	A1	Human	203	-
E0789	PRJNA342552	SAMN05831050	SRR4299138	2011	Australia	Infection	None	A1	Human	203	-
E0781	PRJNA342552	SAMN05831041	SRR4299137	2001	Australia	Infection	None	B	Human	178	-
E0780	PRJNA342552	SAMN05831040	SRR4299136	2000	Australia	Infection	vanA	A1	Human	50	-
E0195	PRJNA336433	SAMN05510646	SRR3997844	2015	Australia	Unknown	vanB	A1	Human	796	-
E0194	PRJNA336433	SAMN05510645	SRR3997843	2015	Australia	Unknown	vanB	A1	Human	796	-
E0193	PRJNA336433	SAMN05510644	SRR3997842	2015	Australia	Unknown	vanB	A1	Human	796	-
E0192	PRJNA336433	SAMN05510643	SRR3997841	2015	Australia	Unknown	vanB	A1	Human	796	-
E0191	PRJNA336433	SAMN05510642	SRR3997840	2015	Australia	Unknown	vanB	A1	Human	796	-
E0190	PRJNA336433	SAMN05510641	SRR3997839	2015	Australia	Unknown	vanB	A1	Human	796	-
E0189	PRJNA336433	SAMN05510640	SRR3997838	2015	Australia	Unknown	vanB	A1	Human	796	-
E0188	PRJNA336433	SAMN05510639	SRR3997837	2015	Australia	Unknown	vanB	A1	Human	796	-
E0187	PRJNA336433	SAMN05510638	SRR3997836	2015	Australia	Unknown	vanB	A1	Human	80	-
E0186	PRJNA336433	SAMN05510637	SRR3997835	2015	Australia	Unknown	vanB	A1	Human	203	-
E0105	PRJNA336433	SAMN05510556	SRR3997834	2015	Australia	Unknown	vanA	A1	Human	203	-
E0185	PRJNA336433	SAMN05510636	SRR3997833	2015	Australia	Unknown	vanA	A1	Human	203	-
E0184	PRJNA336433	SAMN05510635	SRR3997832	2015	Australia	Unknown	vanB	A1	Human	796	-
E0183	PRJNA336433	SAMN05510634	SRR3997831	2015	Australia	Unknown	vanB	A1	Human	796	-
E0182	PRJNA336433	SAMN05510633	SRR3997830	2015	Australia	Unknown	vanB	A1	Human	203	-
E0181	PRJNA336433	SAMN05510632	SRR3997829	2015	Australia	Unknown	vanB	A1	Human	796	-
E0180	PRJNA336433	SAMN05510631	SRR3997828	2015	Australia	Unknown	vanB	A1	Human	796	-
E0179	PRJNA336433	SAMN05510630	SRR3997827	2015	Australia	Unknown	vanB	A1	Human	796	-
E0178	PRJNA336433	SAMN05510629	SRR3997826	2015	Australia	Unknown	vanB	A1	Human	796	-
E0177	PRJNA336433	SAMN05510628	SRR3997825	2015	Australia	Unknown	vanA	A1	Human	203	-
E0176	PRJNA336433	SAMN05510627	SRR3997824	2015	Australia	Unknown	vanB	A1	Human	796	-
E0104	PRJNA336433	SAMN05510555	SRR3997823	2015	Australia	Unknown	vanB	A1	Human	796	-
E0175	PRJNA336433	SAMN05510626	SRR3997822	2015	Australia	Unknown	vanB	A1	Human	796	-
E0174	PRJNA336433	SAMN05510625	SRR3997821	2015	Australia	Unknown	vanB	A1	Human	203	-
E0173	PRJNA336433	SAMN05510624	SRR3997820	2015	Australia	Unknown	vanA	A1	Human	80	-
E0172	PRJNA336433	SAMN05510623	SRR3997819	2015	Australia	Unknown	vanB	A1	Human	796	-
E0171	PRJNA336433	SAMN05510622	SRR3997818	2015	Australia	Unknown	vanB	A1	Human	796	-
E0170	PRJNA336433	SAMN05510621	SRR3997817	2015	Australia	Unknown	vanB	A1	Human	796	-
E0169	PRJNA336433	SAMN05510620	SRR3997816	2015	Australia	Unknown	vanB	A1	Human	796	-
E0168	PRJNA336433	SAMN05510619	SRR3997815	2015	Australia	Unknown	vanB	A1	Human	796	-
E0167	PRJNA336433	SAMN05510618	SRR3997814	2015	Australia	Unknown	vanB	A1	Human	796	-
E0166	PRJNA336433	SAMN05510617	SRR3997813	2015	Australia	Unknown	vanB	A1	Human	233	-
E0103	PRJNA336433	SAMN05510554	SRR3997812	2015	Australia	Unknown	vanB	A1	Human	796	-
E0165	PRJNA336433	SAMN05510616	SRR3997811	2015	Australia	Unknown	vanB	A1	Human	796	-
E0164	PRJNA336433	SAMN05510615	SRR3997810	2015	Australia	Unknown	vanB	A1	Human	796	-
E0163	PRJNA336433	SAMN05510614	SRR3997809	2015	Australia	Unknown	vanB	A1	Human	796	-
E0162	PRJNA336433	SAMN05510613	SRR3997808	2015	Australia	Unknown	vanB	A1	Human	17	-
E0161	PRJNA336433	SAMN05510612	SRR3997807	2015	Australia	Unknown	vanB	A1	Human	17	-
E0160	PRJNA336433	SAMN05510611	SRR3997806	2015	Australia	Unknown	vanB	A1	Human	796	-
E0159	PRJNA336433	SAMN05510610	SRR3997805	2015	Australia	Unknown	vanB	A1	Human	796	-
E0158	PRJNA336433	SAMN05510609	SRR3997804	2015	Australia	Unknown	vanB	A1	Human	233	-
E0157	PRJNA336433	SAMN05510608	SRR3997803	2015	Australia	Unknown	vanB	A1	Human	796	-
E0156	PRJNA336433	SAMN05510607	SRR3997802	2015	Australia	Unknown	vanB	A1	Human	796	-
E0102	PRJNA336433	SAMN05510553	SRR3997801	2015	Australia	Unknown	vanB	A1	Human	233	-
E0155	PRJNA336433	SAMN05510606	SRR3997800	2015	Australia	Unknown	vanA	A1	Human	1421	-
E0154	PRJNA336433	SAMN05510605	SRR3997799	2015	Australia	Unknown	vanB	A1	Human	17	-
E0153	PRJNA336433	SAMN05510604	SRR3997798	2015	Australia	Unknown	vanB	A1	Human	17	-
E0152	PRJNA336433	SAMN05510603	SRR3997797	2015	Australia	Unknown	vanA	A1	Human	1421	-
E0151	PRJNA336433	SAMN05510602	SRR3997796	2015	Australia	Unknown	vanB	A1	Human	796	-
E0150	PRJNA336433	SAMN05510601	SRR3997795	2015	Australia	Unknown	vanB	A1	Human	796	-
E0149	PRJNA336433	SAMN05510600	SRR3997794	2015	Australia	Unknown	vanB	A1	Human	796	-
E0148	PRJNA336433	SAMN05510599	SRR3997793	2015	Australia	Unknown	vanA	A1	Human	1421	-
E0147	PRJNA336433	SAMN05510598	SRR3997792	2015	Australia	Unknown	vanB	A1	Human	796	-
E0146	PRJNA336433	SAMN05510597	SRR3997791	2015	Australia	Unknown	vanB	A1	Human	796	-
E0101	PRJNA336433	SAMN05510552	SRR3997790	2015	Australia	Unknown	vanB	A1	Human	796	-
E0145	PRJNA336433	SAMN05510596	SRR3997789	2015	Australia	Unknown	vanB	A1	Human	80	-
E0144	PRJNA336433	SAMN05510595	SRR3997788	2015	Australia	Unknown	vanB	A1	Human	796	-
E0143	PRJNA336433	SAMN05510594	SRR3997787	2015	Australia	Unknown	vanB	A1	Human	796	-
E0142	PRJNA336433	SAMN05510593	SRR3997786	2015	Australia	Unknown	vanA	A1	Human	1421	-
E0141	PRJNA336433	SAMN05510592	SRR3997785	2015	Australia	Unknown	vanA	A1	Human	1421	-
E0140	PRJNA336433	SAMN05510591	SRR3997784	2015	Australia	Unknown	vanB	A1	Human	796	-
E0139	PRJNA336433	SAMN05510590	SRR3997783	2015	Australia	Unknown	vanB	A1	Human	796	-
E0138	PRJNA336433	SAMN05510589	SRR3997782	2015	Australia	Unknown	vanB	A1	Human	796	-
E0137	PRJNA336433	SAMN05510588	SRR3997781	2015	Australia	Unknown	vanA	A1	Human	203	-
E0136	PRJNA336433	SAMN05510587	SRR3997780	2015	Australia	Unknown	vanB	A1	Human	796	-
E0100	PRJNA336433	SAMN05510551	SRR3997779	2015	Australia	Unknown	vanA	A1	Human	1421	-
E0135	PRJNA336433	SAMN05510586	SRR3997778	2015	Australia	Unknown	vanB	A1	Human	796	-
E0134	PRJNA336433	SAMN05510585	SRR3997776	2015	Australia	Unknown	vanB	A1	Human	796	-
E0133	PRJNA336433	SAMN05510584	SRR3997775	2015	Australia	Unknown	vanA	A1	Human	80	-
E0132	PRJNA336433	SAMN05510583	SRR3997774	2015	Australia	Unknown	vanA	A1	Human	1421	-
E0131	PRJNA336433	SAMN05510582	SRR3997773	2015	Australia	Unknown	vanB	A1	Human	796	-
E0130	PRJNA336433	SAMN05510581	SRR3997772	2015	Australia	Unknown	vanB	A1	Human	796	-
E0129	PRJNA336433	SAMN05510580	SRR3997771	2015	Australia	Unknown	vanB	A1	Human	796	-
E0128	PRJNA336433	SAMN05510579	SRR3997770	2015	Australia	Unknown	vanB	A1	Human	203	-
E0127	PRJNA336433	SAMN05510578	SRR3997769	2015	Australia	Unknown	vanA	A1	Human	80	-
E0126	PRJNA336433	SAMN05510577	SRR3997768	2015	Australia	Unknown	vanB	A1	Human	796	-
E0099	PRJNA336433	SAMN05510550	SRR3997767	2015	Australia	Unknown	vanB	A1	Human	796	-
E0125	PRJNA336433	SAMN05510576	SRR3997766	2015	Australia	Unknown	vanB	A1	Human	796	-
E0124	PRJNA336433	SAMN05510575	SRR3997765	2015	Australia	Unknown	vanB	A1	Human	796	-
E0123	PRJNA336433	SAMN05510574	SRR3997764	2015	Australia	Unknown	vanB	A1	Human	796	-
E0122	PRJNA336433	SAMN05510573	SRR3997763	2015	Australia	Unknown	vanA	A1	Human	1421	-
E0121	PRJNA336433	SAMN05510572	SRR3997762	2015	Australia	Unknown	vanB	A1	Human	796	-
E0120	PRJNA336433	SAMN05510571	SRR3997761	2015	Australia	Unknown	vanB	A1	Human	796	-
E0119	PRJNA336433	SAMN05510570	SRR3997760	2015	Australia	Unknown	vanB	A1	Human	796	-
E0118	PRJNA336433	SAMN05510569	SRR3997759	2015	Australia	Unknown	vanB	A1	Human	555	-
E0117	PRJNA336433	SAMN05510568	SRR3997758	2015	Australia	Unknown	vanB	A1	Human	796	-
E0116	PRJNA336433	SAMN05510567	SRR3997757	2015	Australia	Unknown	vanB	A1	Human	796	-
E0098	PRJNA336433	SAMN05510549	SRR3997756	2015	Australia	Unknown	vanB	A1	Human	796	-
E0115	PRJNA336433	SAMN05510566	SRR3997755	2015	Australia	Unknown	vanB	A1	Human	796	-
E0114	PRJNA336433	SAMN05510565	SRR3997754	2015	Australia	Unknown	vanB	A1	Human	796	-
E0113	PRJNA336433	SAMN05510564	SRR3997753	2015	Australia	Unknown	vanB	A1	Human	796	-
E0112	PRJNA336433	SAMN05510563	SRR3997752	2015	Australia	Unknown	vanB	A1	Human	796	-
E0111	PRJNA336433	SAMN05510562	SRR3997751	2015	Australia	Unknown	vanA	A1	Human	1421	-
E0110	PRJNA336433	SAMN05510561	SRR3997750	2015	Australia	Unknown	vanA	A1	Human	1421	-
E0109	PRJNA336433	SAMN05510560	SRR3997749	2015	Australia	Unknown	vanB	A1	Human	192	-
E0108	PRJNA336433	SAMN05510559	SRR3997748	2015	Australia	Unknown	vanB	A1	Human	796	-
E0107	PRJNA336433	SAMN05510558	SRR3997747	2015	Australia	Unknown	vanA	A1	Human	203	-
E0106	PRJNA336433	SAMN05510557	SRR3997746	2015	Australia	Unknown	vanB	A1	Human	203	-
E0097	PRJNA336433	SAMN05510548	SRR3997745	2015	Australia	Unknown	vanA	A1	Human	203	-
E0096	PRJNA336433	SAMN05510547	SRR3997744	2015	Australia	Unknown	vanA	A1	Human	203	-
E0883	PRJNA328573	SAMN05375119	SRR3870891	2015	Germany	Screening	vanA	A1	Human	117	-
E0882	PRJNA328573	SAMN05375118	SRR3870890	2014	Germany	Screening	vanA	A1	Human	203	-
E0881	PRJNA328573	SAMN05375117	SRR3870889	2014	Germany	Infection	vanB	A1	Human	1486	-
E0880	PRJNA328573	SAMN05375116	SRR3870888	2014	Germany	Screening	vanA	A1	Human	117	-
E0378	PRJNA306646	SAMN04358603	SRR3081535	2013	Norway	Infection	None	A1	Human	203	-
E0861	PRJNA310320	SAMN04450359	SRR16290663	2013	Germany	Infection	vanB	A1	Human	192	-
E0862	PRJNA310320	SAMN04450360	SRR16290662	2013	Germany	Infection	vanB	A1	Human	192	-
E0863	PRJNA310320	SAMN04450361	SRR16290661	2013	Germany	Infection	vanB	A1	Human	192	-
E0864	PRJNA310320	SAMN04450362	SRR16290660	2014	Germany	Infection	vanB	A1	Human	192	-
E0865	PRJNA310320	SAMN04450363	SRR16290658	2014	Germany	Infection	vanA	A1	Human	203	-
E0866	PRJNA310320	SAMN04450364	SRR16290657	2004	Germany	Infection	vanB	A1	Human	16	-
E0831	PRJNA310320	SAMN04450365	SRR16290656	2004	Germany	Infection	vanB	A1	Human	192	-
E0873	PRJNA310320	SAMN04450366	SRR16290655	2004	Germany	Infection	vanB	A1	Human	376	-
E0832	PRJNA310320	SAMN04450367	SRR16290654	2004	Germany	Infection	vanA	A1	Human	192	-
E0871	PRJNA310320	SAMN04450368	SRR16290653	2005	Germany	Infection	vanB	A1	Human	202	-
E0833	PRJNA310320	SAMN04450369	SRR16290652	2005	Germany	Infection	vanB	A1	Human	192	-
E0879	PRJNA310320	SAMN04450370	SRR16290651	2006	Germany	Infection	vanB	A1	Human	208	-
E0834	PRJNA310320	SAMN04450372	SRR16290649	2006	Germany	Infection	None	A1	Human	192	-
E0867	PRJNA310320	SAMN04450373	SRR16290647	2007	Germany	Infection	vanB	A1	Human	17	-
E0835	PRJNA310320	SAMN04450374	SRR16290646	2007	Germany	Infection	None	A1	Human	192	-
E0836	PRJNA310320	SAMN04450375	SRR16290645	2007	Germany	Infection	None	A1	Human	192	-
E0869	PRJNA310320	SAMN04450376	SRR16290644	2007	Germany	Infection	vanB	A1	Human	78	-
E0837	PRJNA310320	SAMN04450377	SRR16290643	2007	Germany	Infection	None	A1	Human	192	-
E0838	PRJNA310320	SAMN04450378	SRR16290642	2007	Germany	Infection	None	A1	Human	192	-
E0868	PRJNA310320	SAMN04450379	SRR16290641	2007	Germany	Infection	vanB	A1	Human	17	-
E0839	PRJNA310320	SAMN04450380	SRR16290640	2008	Germany	Infection	None	A1	Human	192	-
E0840	PRJNA310320	SAMN04450381	SRR16290639	2008	Germany	Screening	vanB	A1	Human	192	-
E0841	PRJNA310320	SAMN04450382	SRR16290638	2008	Germany	Screening	vanB	A1	Human	192	-
E0842	PRJNA310320	SAMN04450383	SRR16290636	2009	Germany	Infection	vanB	A1	Human	192	-
E0843	PRJNA310320	SAMN04450384	SRR16290635	2009	Germany	Infection	vanB	A1	Human	192	-
E0844	PRJNA310320	SAMN04450385	SRR16290634	2009	Germany	Screening	vanB	A1	Human	192	-
E0875	PRJNA310320	SAMN04450386	SRR16290633	2009	Germany	Infection	vanB	A1	Human	-	-
E0845	PRJNA310320	SAMN04450387	SRR16290632	2009	Germany	Infection	vanB	A1	Human	192	-
E0846	PRJNA310320	SAMN04450388	SRR16290631	2009	Germany	Infection	vanB	A1	Human	192	-
E0847	PRJNA310320	SAMN04450389	SRR16290630	2009	Germany	Infection	None	A1	Human	192	-
E0848	PRJNA310320	SAMN04450390	SRR16290629	2009	Germany	Infection	vanB	A1	Human	192	-
E0849	PRJNA310320	SAMN04450391	SRR16290628	2010	Germany	Infection	vanB	A1	Human	192	-
E0850	PRJNA310320	SAMN04450392	SRR16290627	2010	Germany	Infection	None	A1	Human	192	-
E0851	PRJNA310320	SAMN04450393	SRR16290625	2010	Germany	Infection	vanB	A1	Human	192	-
E0852	PRJNA310320	SAMN04450394	SRR16290624	2010	Germany	Infection	vanB	A1	Human	192	-
E0853	PRJNA310320	SAMN04450395	SRR16290623	2010	Germany	Infection	vanB	A1	Human	192	-
E0854	PRJNA310320	SAMN04450396	SRR16290622	2010	Germany	Infection	vanB	A1	Human	192	-
E0855	PRJNA310320	SAMN04450397	SRR16290621	2011	Germany	Infection	None	A1	Human	192	-
E0856	PRJNA310320	SAMN04450398	SRR16290620	2011	Germany	Infection	vanB	A1	Human	192	-
E0876	PRJNA310320	SAMN04450399	SRR16290619	2011	Germany	Infection	vanB	A1	Human	192	-
E0874	PRJNA310320	SAMN04450400	SRR16290618	2011	Germany	Infection	vanB	A1	Human	927	-
E0857	PRJNA310320	SAMN04450401	SRR16290617	2011	Germany	Screening	vanB	A1	Human	192	-
E0877	PRJNA310320	SAMN04450402	SRR16290616	2011	Germany	Infection	vanB	A1	Human	-	-
E0878	PRJNA310320	SAMN04450403	SRR16290614	2011	Germany	Infection	vanB	A1	Human	192	-
E0858	PRJNA310320	SAMN04450404	SRR16290613	2011	Germany	Infection	vanB	A1	Human	192	-
E0859	PRJNA310320	SAMN04450405	SRR16290612	2011	Germany	Infection	vanB	A1	Human	192	-
E0860	PRJNA310320	SAMN04450406	SRR16290611	2011	Germany	Infection	vanB	A1	Human	192	-
E0870	PRJNA310320	SAMN04450407	SRR16290610	2012	Germany	Infection	vanB	A1	Human	117	-
E0872	PRJNA310320	SAMN04450408	SRR16290609	2012	Germany	Infection	vanB	A1	Human	203	-
E0001	PRJNA636894	SAMN15088033	SRR11911108	1997	Spain	Infection	None	B	Human	178	-
E0002	PRJNA636894	SAMN15088034	SRR11911107	2009	Spain	Screening	None	B	Human	94	-
E0011	PRJNA636894	SAMN15088043	SRR11911106	2012	Spain	Infection	None	A1	Human	17	-
E0310	PRJNA636894	SAMN15088133	SRR11911105	2013	Denmark	Infection	None	A2	Human	32	-
E0311	PRJNA636894	SAMN15088134	SRR11911104	2014	Denmark	Infection	None	A2	Human	-	-
E0312	PRJNA636894	SAMN15088135	SRR11911103	2013	Denmark	Infection	None	A1	Human	80	-
E0313	PRJNA636894	SAMN15088136	SRR11911102	2013	Denmark	Infection	None	A2	Human	70	-
E0322	PRJNA636894	SAMN15088137	SRR11911101	2013	Denmark	Infection	None	B	Human	623	-
E0323	PRJNA636894	SAMN15088138	SRR11911100	2013	Denmark	Infection	None	B	Human	-	-
E0324	PRJNA636894	SAMN15088139	SRR11911099	2013	Denmark	Infection	None	A2	Human	413	-
E0325	PRJNA636894	SAMN15088140	SRR11911098	2013	Denmark	Infection	None	A2	Human	533	-
E0327	PRJNA636894	SAMN15088141	SRR11911097	2013	Denmark	Infection	None	A1	Human	324	-
E0328	PRJNA636894	SAMN15088142	SRR11911096	2013	Denmark	Infection	None	A2	Human	639	-
E0012	PRJNA636894	SAMN15088044	SRR11911095	2006	Spain	Infection	None	A1	Human	203	-
E0329	PRJNA636894	SAMN15088143	SRR11911094	2015	Denmark	Infection	vanA	A1	Human	18	-
E0330	PRJNA636894	SAMN15088144	SRR11911093	2015	Denmark	Infection	vanA	A1	Human	117	-
E0332	PRJNA636894	SAMN15088145	SRR11911092	2015	Denmark	Infection	vanA	A1	Human	18	-
E0333	PRJNA636894	SAMN15088146	SRR11911091	2015	Denmark	Infection	vanA	A1	Human	18	-
E0337	PRJNA636894	SAMN15088147	SRR11911090	2015	Denmark	Infection	vanA	A1	Human	80	-
E0341	PRJNA636894	SAMN15088148	SRR11911089	2015	Denmark	Infection	vanA	A1	Human	80	-
E0342	PRJNA636894	SAMN15088149	SRR11911088	2015	Denmark	Infection	vanB	A1	Human	80	-
E0345	PRJNA636894	SAMN15088150	SRR11911087	2015	Denmark	Infection	vanA	A1	Human	117	-
E0347	PRJNA636894	SAMN15088151	SRR11911086	2015	Denmark	Infection	vanA	A1	Human	117	-
E0352	PRJNA636894	SAMN15088152	SRR11911085	2015	Denmark	Infection	vanA	A1	Human	192	-
E0013	PRJNA636894	SAMN15088045	SRR11911084	2008	Spain	Infection	None	A1	Human	203	-
E0354	PRJNA636894	SAMN15088153	SRR11911083	2015	Denmark	Infection	vanA	A1	Human	192	-
E0356	PRJNA636894	SAMN15088154	SRR11911082	2015	Denmark	Infection	vanA	A1	Human	203	-
E0358	PRJNA636894	SAMN15088155	SRR11911081	2015	Denmark	Infection	vanA	A1	Human	1196	-
E0363	PRJNA636894	SAMN15088156	SRR11911080	2012	Norway	Infection	None	A1	Human	117	-
E0365	PRJNA636894	SAMN15088157	SRR11911079	2014	Norway	Infection	None	A1	Human	117	-
E0366	PRJNA636894	SAMN15088158	SRR11911078	2012	Norway	Infection	None	A1	Human	117	-
E0367	PRJNA636894	SAMN15088159	SRR11911077	2015	Norway	Infection	None	A1	Human	117	-
E0368	PRJNA636894	SAMN15088160	SRR11911076	2014	Norway	Infection	None	A1	Human	203	-
E0369	PRJNA636894	SAMN15088161	SRR11911075	2015	India	Screening	None	A2	Human	872	-
E0372	PRJNA636894	SAMN15088162	SRR11911074	2015	Norway	Infection	None	A1	Human	78	-
E0014	PRJNA636894	SAMN15088046	SRR11911073	2009	Spain	Infection	None	A1	Human	203	-
E0373	PRJNA636894	SAMN15088163	SRR11911072	2015	Norway	Infection	None	A1	Human	17	-
E0374	PRJNA636894	SAMN15088164	SRR11911071	2015	Norway	Infection	None	A1	Human	17	-
E0375	PRJNA636894	SAMN15088165	SRR11911070	2015	Norway	Infection	None	A1	Human	17	-
E0376	PRJNA636894	SAMN15088166	SRR11911069	2015	Norway	Screening	None	A1	Human	17	-
E0542	PRJNA636894	SAMN15088167	SRR11911068	1995	Netherlands	Infection	vanA	A2	Human	27	-
E0544	PRJNA636894	SAMN15088168	SRR11911067	1997	Israel	Infection	vanA	A1	Human	80	-
E0546	PRJNA636894	SAMN15088169	SRR11911066	Unknown	Italy	Infection	None	A1	Human	17	-
E0549	PRJNA636894	SAMN15088170	SRR11911065	1998	France	Infection	None	A2	Human	26	-
E0554	PRJNA636894	SAMN15088171	SRR11911064	2002	Netherlands	Screening	vanA	A2	Human	5	-
E0555	PRJNA636894	SAMN15088172	SRR11911063	1957	Netherlands	Infection	None	A2	Human	67	-
E0015	PRJNA636894	SAMN15088047	SRR11911062	2011	Spain	Screening	None	A2	Human	22	-
E0558	PRJNA636894	SAMN15088173	SRR11911061	2001	Tanzania	Infection	None	A1	Human	18	-
E0560	PRJNA636894	SAMN15088174	SRR11911060	2001	Netherlands	Infection	None	A2	Human	210	-
E0562	PRJNA636894	SAMN15088175	SRR11911059	2005	Hungary	Infection	vanA	A1	Human	78	-
E0563	PRJNA636894	SAMN15088176	SRR11911058	2002	Netherlands	Infection	None	A2	Human	69	-
E0568	PRJNA636894	SAMN15088177	SRR11911057	2010	Italy	Screening	None	B	Human	74	-
E0612	PRJNA636894	SAMN15088178	SRR11911056	2013	Netherlands	Unknown	vanA	B	Human	816	-
E0768	PRJNA636894	SAMN15088179	SRR11911055	2000	Brazil	Screening	None	B	Human	94	-
E0769	PRJNA636894	SAMN15088180	SRR11911054	2000	Brazil	Screening	None	A2	Human	110	-
E0770	PRJNA636894	SAMN15088181	SRR11911053	2001	Brazil	Screening	None	A2	Human	112	-
E0771	PRJNA636894	SAMN15088182	SRR11911052	2001	Brazil	Screening	None	A2	Human	57	-
E0016	PRJNA636894	SAMN15088048	SRR11911051	2010	Spain	Screening	None	A2	Human	32	-
E0772	PRJNA636894	SAMN15088183	SRR11911050	1997	Brazil	Infection	vanA	A2	Human	115	-
E0773	PRJNA636894	SAMN15088184	SRR11911049	1998	Brazil	Screening	vanA	A1	Human	17	-
E0774	PRJNA636894	SAMN15088185	SRR11911048	2001	Tanzania	Infection	None	A1	Human	125	-
E0775	PRJNA636894	SAMN15088186	SRR11911047	2001	Tanzania	Infection	None	A2	Human	170	-
E0776	PRJNA636894	SAMN15088187	SRR11911046	2001	Tanzania	Infection	None	A1	Human	132	-
E0777	PRJNA636894	SAMN15088188	SRR11911045	2001	Tanzania	Infection	None	A1	Human	171	-
E0778	PRJNA636894	SAMN15088189	SRR11911044	2001	Tanzania	Infection	None	A1	Human	132	-
E0779	PRJNA636894	SAMN15088190	SRR11911043	2001	Tanzania	Infection	None	B	Human	178	-
E0884	PRJNA636894	SAMN15088191	SRR11911042	2016	Germany	Infection	vanA	A1	Human	262	-
E0885	PRJNA636894	SAMN15088192	SRR11911041	2016	Germany	Infection	vanA	A1	Human	80	-
E0017	PRJNA636894	SAMN15088049	SRR11911040	2006	Spain	Infection	None	A2	Human	22	-
E0886	PRJNA636894	SAMN15088193	SRR11911039	2016	Germany	Infection	vanB	A1	Human	117	-
E0887	PRJNA636894	SAMN15088194	SRR11911038	2016	Germany	Infection	vanB	A1	Human	117	-
E0888	PRJNA636894	SAMN15088195	SRR11911037	2016	Germany	Infection	vanB	A1	Human	117	-
E0889	PRJNA636894	SAMN15088196	SRR11911036	2016	Germany	Infection	vanA	A1	Human	78	-
E0890	PRJNA636894	SAMN15088197	SRR11911035	2016	Germany	Infection	vanA	A1	Human	117	-
E0891	PRJNA636894	SAMN15088198	SRR11911034	2016	Germany	Infection	vanB	A1	Human	117	-
E0892	PRJNA636894	SAMN15088199	SRR11911033	2016	Germany	Infection	vanB	A1	Human	17	-
E0893	PRJNA636894	SAMN15088200	SRR11911032	2016	Germany	Infection	vanB	A1	Human	117	-
E0894	PRJNA636894	SAMN15088201	SRR11911031	2016	Germany	Infection	vanB	A1	Human	117	-
E0895	PRJNA636894	SAMN15088202	SRR11911030	2016	Germany	Infection	vanA	A1	Human	117	-
E0018	PRJNA636894	SAMN15088050	SRR11911029	2010	Spain	Infection	None	A1	Human	17	-
E0896	PRJNA636894	SAMN15088203	SRR11911028	2016	Germany	Infection	vanB	A1	Human	203	-
E0897	PRJNA636894	SAMN15088204	SRR11911027	2016	Germany	Infection	vanB	A1	Human	117	-
E0898	PRJNA636894	SAMN15088205	SRR11911026	2016	Germany	Infection	None	A2	Human	-	-
E0899	PRJNA636894	SAMN15088206	SRR11911025	2016	Germany	Infection	vanB	A1	Human	117	-
E0900	PRJNA636894	SAMN15088207	SRR11911024	2016	Germany	Infection	vanB	A1	Human	117	-
E0901	PRJNA636894	SAMN15088208	SRR11911023	2016	Germany	Infection	vanB	A1	Human	203	-
E0902	PRJNA636894	SAMN15088209	SRR11911022	2016	Germany	Infection	vanB	A1	Human	117	-
E0903	PRJNA636894	SAMN15088210	SRR11911021	2016	Germany	Infection	vanB	A1	Human	117	-
E0904	PRJNA636894	SAMN15088211	SRR11911020	2016	Germany	Infection	vanB	A1	Human	80	-
E0905	PRJNA636894	SAMN15088212	SRR11911019	2016	Germany	Infection	None	A1	Human	17	-
E0019	PRJNA636894	SAMN15088051	SRR11911018	2010	Spain	Infection	None	A1	Human	17	-
E0906	PRJNA636894	SAMN15088213	SRR11911017	2016	Germany	Infection	None	A1	Human	117	-
E0907	PRJNA636894	SAMN15088214	SRR11911016	2016	Germany	Infection	None	A1	Human	780	-
E0908	PRJNA636894	SAMN15088215	SRR11911015	2016	Germany	Infection	vanB	A1	Human	192	-
E0909	PRJNA636894	SAMN15088216	SRR11911014	2016	Germany	Infection	vanB	A1	Human	117	-
E0910	PRJNA636894	SAMN15088217	SRR11911013	2016	Germany	Infection	vanA	A1	Human	203	-
E0911	PRJNA636894	SAMN15088218	SRR11911012	2016	Germany	Infection	vanA	A1	Human	203	-
E0912	PRJNA636894	SAMN15088219	SRR11911011	2016	Germany	Infection	vanA	A1	Human	80	-
E0913	PRJNA636894	SAMN15088220	SRR11911010	2016	Germany	Screening	vanA	A1	Human	80	-
E0914	PRJNA636894	SAMN15088221	SRR11911009	2016	Germany	Infection	vanA	A1	Human	117	-
E0915	PRJNA636894	SAMN15088222	SRR11911008	2016	Germany	Infection	vanB	A1	Human	117	-
E0020	PRJNA636894	SAMN15088052	SRR11911007	2011	Spain	Infection	None	A1	Human	17	-
E0916	PRJNA636894	SAMN15088223	SRR11911006	2016	Germany	Infection	None	A1	Human	323	-
E0917	PRJNA636894	SAMN15088224	SRR11911005	2016	Germany	Infection	vanB	A1	Human	203	-
E0918	PRJNA636894	SAMN15088225	SRR11911004	2016	Germany	Infection	vanB	A1	Human	203	-
E0919	PRJNA636894	SAMN15088226	SRR11911003	2016	Germany	Infection	vanA	A1	Human	262	-
E0920	PRJNA636894	SAMN15088227	SRR11911002	2016	Germany	Infection	vanB	A1	Human	80	-
E0921	PRJNA636894	SAMN15088228	SRR11911001	2016	Germany	Infection	vanB	A1	Human	117	-
E0922	PRJNA636894	SAMN15088229	SRR11911000	2016	Germany	Infection	vanA	A1	Human	117	-
E0923	PRJNA636894	SAMN15088230	SRR11910999	2016	Germany	Infection	vanB	A1	Human	117	-
E0924	PRJNA636894	SAMN15088231	SRR11910998	2016	Germany	Infection	vanB	A1	Human	117	-
E0925	PRJNA636894	SAMN15088232	SRR11910997	2016	Germany	Infection	vanB	A1	Human	117	-
E0003	PRJNA636894	SAMN15088035	SRR11910996	2009	Spain	Screening	None	B	Human	178	-
E0021	PRJNA636894	SAMN15088053	SRR11910995	2009	Spain	Screening	None	A2	Human	102	-
E0926	PRJNA636894	SAMN15088233	SRR11910994	2016	Germany	Infection	vanB	A1	Human	117	-
E0927	PRJNA636894	SAMN15088234	SRR11910993	2016	Germany	Infection	vanB	A1	Human	117	-
E0928	PRJNA636894	SAMN15088235	SRR11910992	2016	Germany	Screening	vanA	A1	Human	117	-
E0929	PRJNA636894	SAMN15088236	SRR11910991	2016	Germany	Infection	vanC	A1	Human	117	-
E0930	PRJNA636894	SAMN15088237	SRR11910990	2016	Germany	Infection	vanB	A1	Human	203	-
E0931	PRJNA636894	SAMN15088238	SRR11910989	2016	Germany	Infection	vanA	A1	Human	117	-
E0932	PRJNA636894	SAMN15088239	SRR11910988	2016	Germany	Infection	None	A1	Human	80	-
E0933	PRJNA636894	SAMN15088240	SRR11910987	2016	Germany	Infection	vanB	A1	Human	117	-
E0934	PRJNA636894	SAMN15088241	SRR11910986	2016	Germany	Infection	vanB	A1	Human	117	-
E0935	PRJNA636894	SAMN15088242	SRR11910985	2016	Germany	Infection	vanB	A1	Human	117	-
E0022	PRJNA636894	SAMN15088054	SRR11910984	2009	Spain	Screening	None	A2	Human	70	-
E0936	PRJNA636894	SAMN15088243	SRR11910983	2016	Germany	Infection	vanB	A1	Human	117	-
E0937	PRJNA636894	SAMN15088244	SRR11910982	2016	Germany	Infection	None	A2	Human	22	-
E0938	PRJNA636894	SAMN15088245	SRR11910981	2016	Germany	Infection	None	B	Human	94	-
E0939	PRJNA636894	SAMN15088246	SRR11910980	2016	Germany	Infection	None	A1	Human	203	-
E0940	PRJNA636894	SAMN15088247	SRR11910979	2016	Germany	Infection	vanB	A1	Human	17	-
E0941	PRJNA636894	SAMN15088248	SRR11910978	2016	Germany	Infection	vanB	A1	Human	17	-
E0942	PRJNA636894	SAMN15088249	SRR11910977	2016	Germany	Infection	vanB	A1	Human	117	-
E0943	PRJNA636894	SAMN15088250	SRR11910976	2016	Germany	Infection	None	A1	Human	203	-
E0944	PRJNA636894	SAMN15088251	SRR11910975	2014	Japan	Infection	None	A1	Human	323	-
E0945	PRJNA636894	SAMN15088252	SRR11910974	2014	Japan	Infection	None	B	Human	-	-
E0023	PRJNA636894	SAMN15088055	SRR11910973	2008	Spain	Infection	None	A2	Human	102	-
E0946	PRJNA636894	SAMN15088253	SRR11910972	2014	Japan	Infection	None	A2	Human	-	-
E0947	PRJNA636894	SAMN15088254	SRR11910971	2014	Japan	Infection	None	A1	Human	17	-
E0948	PRJNA636894	SAMN15088255	SRR11910970	2014	Japan	Screening	None	A1	Human	78	-
E0949	PRJNA636894	SAMN15088256	SRR11910969	2014	Japan	Infection	None	A1	Human	17	-
E0950	PRJNA636894	SAMN15088257	SRR11910968	2014	Japan	Infection	None	B	Human	-	-
E0951	PRJNA636894	SAMN15088258	SRR11910967	2014	Japan	Infection	None	A1	Human	-	-
E0952	PRJNA636894	SAMN15088259	SRR11910966	2014	Japan	Infection	None	A1	Human	17	-
E0953	PRJNA636894	SAMN15088260	SRR11910965	2014	Japan	Infection	None	A1	Human	203	-
E0954	PRJNA636894	SAMN15088261	SRR11910964	2014	Japan	Infection	None	A1	Human	400	-
E0955	PRJNA636894	SAMN15088262	SRR11910963	2014	Japan	Infection	None	A1	Human	17	-
E0024	PRJNA636894	SAMN15088056	SRR11910962	2009	Spain	Screening	None	A2	Human	709	-
E0956	PRJNA636894	SAMN15088263	SRR11910961	2014	Japan	Infection	None	A1	Human	17	-
E0957	PRJNA636894	SAMN15088264	SRR11910960	2014	Japan	Infection	None	A2	Human	-	-
E0958	PRJNA636894	SAMN15088265	SRR11910959	2014	Japan	Infection	None	A1	Human	78	-
E0959	PRJNA636894	SAMN15088266	SRR11910958	2014	Japan	Screening	None	A1	Human	121	-
E0960	PRJNA636894	SAMN15088267	SRR11910957	2014	Japan	Infection	None	A1	Human	17	-
E0961	PRJNA636894	SAMN15088268	SRR11910956	2014	Japan	Infection	None	A1	Human	17	-
E0962	PRJNA636894	SAMN15088269	SRR11910955	2014	Japan	Infection	None	A1	Human	17	-
E0963	PRJNA636894	SAMN15088270	SRR11910954	2014	Japan	Infection	None	A1	Human	400	-
E0964	PRJNA636894	SAMN15088271	SRR11910953	2014	Japan	Infection	None	A1	Human	17	-
E0965	PRJNA636894	SAMN15088272	SRR11910952	2014	Japan	Infection	None	A1	Human	400	-
E0025	PRJNA636894	SAMN15088057	SRR11910951	2010	Spain	Screening	None	A2	Human	102	-
E0966	PRJNA636894	SAMN15088273	SRR11910950	2014	Japan	Infection	None	A1	Human	17	-
E0967	PRJNA636894	SAMN15088274	SRR11910949	2014	Japan	Infection	None	B	Human	94	-
E0968	PRJNA636894	SAMN15088275	SRR11910948	2014	Japan	Infection	None	A1	Human	78	-
E0969	PRJNA636894	SAMN15088276	SRR11910947	2014	Japan	Infection	None	A1	Human	290	-
E0970	PRJNA636894	SAMN15088277	SRR11910946	2014	Japan	Infection	None	A1	Human	17	-
E0971	PRJNA636894	SAMN15088278	SRR11910945	2014	Japan	Infection	None	A1	Human	78	-
E0972	PRJNA636894	SAMN15088279	SRR11910944	2014	Japan	Infection	None	A1	Human	17	-
E0973	PRJNA636894	SAMN15088280	SRR11910943	2014	Japan	Infection	None	A1	Human	203	-
E0974	PRJNA636894	SAMN15088281	SRR11910942	2014	Japan	Infection	None	A1	Human	17	-
E0975	PRJNA636894	SAMN15088282	SRR11910941	2014	Japan	Infection	None	B	Human	94	-
E0026	PRJNA636894	SAMN15088058	SRR11910940	1999	Spain	Infection	None	A2	Human	888	-
E0976	PRJNA636894	SAMN15088283	SRR11910939	2014	Japan	Infection	None	A1	Human	78	-
E0977	PRJNA636894	SAMN15088284	SRR11910938	2014	Japan	Infection	None	A1	Human	400	-
E0978	PRJNA636894	SAMN15088285	SRR11910937	2014	Japan	Infection	None	B	Human	-	-
E0979	PRJNA636894	SAMN15088286	SRR11910936	2014	Japan	Infection	None	A1	Human	78	-
E0980	PRJNA636894	SAMN15088287	SRR11910935	2014	Japan	Infection	None	A1	Human	78	-
E0981	PRJNA636894	SAMN15088288	SRR11910934	2014	Japan	Screening	None	A1	Human	389	-
E0982	PRJNA636894	SAMN15088289	SRR11910933	2014	Japan	Infection	None	A1	Human	203	-
E0983	PRJNA636894	SAMN15088290	SRR11910932	2014	Japan	Infection	None	A1	Human	203	-
E0984	PRJNA636894	SAMN15088291	SRR11910931	2014	Japan	Infection	None	A1	Human	400	-
E0985	PRJNA636894	SAMN15088292	SRR11910930	2014	Japan	Infection	None	A1	Human	17	-
E0027	PRJNA636894	SAMN15088059	SRR11910929	2010	Spain	Infection	None	A1	Human	117	-
E0986	PRJNA636894	SAMN15088293	SRR11910928	2014	Japan	Infection	None	A1	Human	80	-
E0987	PRJNA636894	SAMN15088294	SRR11910927	2014	Japan	Infection	None	A1	Human	78	-
E0988	PRJNA636894	SAMN15088295	SRR11910926	2014	Japan	Infection	None	A1	Human	78	-
E0989	PRJNA636894	SAMN15088296	SRR11910925	2014	Japan	Infection	None	A1	Human	203	-
E0990	PRJNA636894	SAMN15088297	SRR11910924	2014	Japan	Infection	None	A1	Human	17	-
E0991	PRJNA636894	SAMN15088298	SRR11910923	2014	Japan	Infection	None	A1	Human	78	-
E0992	PRJNA636894	SAMN15088299	SRR11910922	2014	Japan	Infection	None	A1	Human	78	-
E0993	PRJNA636894	SAMN15088300	SRR11910921	2014	Japan	Infection	None	A1	Human	203	-
E0994	PRJNA636894	SAMN15088301	SRR11910920	2014	Japan	Infection	None	A1	Human	-	-
E0995	PRJNA636894	SAMN15088302	SRR11910919	2014	Japan	Screening	None	A1	Human	17	-
E0028	PRJNA636894	SAMN15088060	SRR11910918	2010	Spain	Infection	None	A1	Human	117	-
E0996	PRJNA636894	SAMN15088303	SRR11910917	2014	Japan	Infection	None	A1	Human	203	-
E0997	PRJNA636894	SAMN15088304	SRR11910916	2014	Japan	Infection	None	A2	Human	867	-
E0998	PRJNA636894	SAMN15088305	SRR11910915	2014	Japan	Infection	None	A1	Human	78	-
E0999	PRJNA636894	SAMN15088306	SRR11910914	2014	Japan	Infection	None	A1	Human	17	-
E1000	PRJNA636894	SAMN15088307	SRR11910913	2014	Japan	Infection	None	A1	Human	958	-
E1001	PRJNA636894	SAMN15088308	SRR11910912	2014	Japan	Infection	None	A1	Human	17	-
E1002	PRJNA636894	SAMN15088309	SRR11910911	2014	Japan	Infection	None	A1	Human	-	-
E1003	PRJNA636894	SAMN15088310	SRR11910910	2014	Japan	Infection	None	A1	Human	203	-
E1004	PRJNA636894	SAMN15088311	SRR11910909	2014	Japan	Infection	None	A1	Human	78	-
E1005	PRJNA636894	SAMN15088312	SRR11910908	2014	Japan	Infection	None	B	Human	-	-
E0029	PRJNA636894	SAMN15088061	SRR11910907	2011	Spain	Infection	None	A1	Human	117	-
E1006	PRJNA636894	SAMN15088313	SRR11910906	2014	Japan	Infection	None	A2	Human	-	-
E1007	PRJNA636894	SAMN15088314	SRR11910905	2014	Japan	Infection	None	A1	Human	400	-
E1008	PRJNA636894	SAMN15088315	SRR11910904	2014	Japan	Infection	None	A1	Human	78	-
E1009	PRJNA636894	SAMN15088316	SRR11910903	2014	Japan	Infection	None	A1	Human	78	-
E1010	PRJNA636894	SAMN15088317	SRR11910902	2014	Japan	Infection	None	A1	Human	78	-
E1011	PRJNA636894	SAMN15088318	SRR11910901	2014	Japan	Infection	None	A1	Human	78	-
E1012	PRJNA636894	SAMN15088319	SRR11910900	2014	Japan	Screening	None	A1	Human	203	-
E1013	PRJNA636894	SAMN15088320	SRR11910899	2014	Japan	Infection	None	A1	Human	203	-
E1014	PRJNA636894	SAMN15088321	SRR11910898	2015	Japan	Infection	None	A1	Human	18	-
E1015	PRJNA636894	SAMN15088322	SRR11910897	2015	Japan	Infection	None	A1	Human	78	-
E0030	PRJNA636894	SAMN15088062	SRR11910896	2010	Spain	Infection	None	A1	Human	117	-
E1016	PRJNA636894	SAMN15088323	SRR11910895	2015	Japan	Infection	None	B	Human	-	-
E1017	PRJNA636894	SAMN15088324	SRR11910894	2015	Japan	Infection	None	A1	Human	78	-
E1018	PRJNA636894	SAMN15088325	SRR11910893	2015	Japan	Infection	None	A1	Human	78	-
E1019	PRJNA636894	SAMN15088326	SRR11910892	2015	Japan	Infection	None	B	Human	60	-
E1020	PRJNA636894	SAMN15088327	SRR11910891	2015	Japan	Infection	None	A1	Human	78	-
E1021	PRJNA636894	SAMN15088328	SRR11910890	2015	Japan	Infection	None	A1	Human	203	-
E1022	PRJNA636894	SAMN15088329	SRR11910889	2015	Japan	Infection	None	A1	Human	203	-
E1023	PRJNA636894	SAMN15088330	SRR11910888	2015	Japan	Screening	None	A1	Human	78	-
E1024	PRJNA636894	SAMN15088331	SRR11910887	2015	Japan	Infection	None	A1	Human	400	-
E1025	PRJNA636894	SAMN15088332	SRR11910886	2015	Japan	Infection	None	A1	Human	17	-
E0004	PRJNA636894	SAMN15088036	SRR11910885	1997	Spain	Infection	None	B	Human	85	-
E0031	PRJNA636894	SAMN15088063	SRR11910884	2011	Spain	Infection	vanB	A1	Human	117	-
E1026	PRJNA636894	SAMN15088333	SRR11910883	2015	Japan	Infection	None	A1	Human	78	-
E1027	PRJNA636894	SAMN15088334	SRR11910882	2015	Japan	Screening	None	A1	Human	389	-
E1028	PRJNA636894	SAMN15088335	SRR11910881	2015	Japan	Infection	None	A1	Human	389	-
E1029	PRJNA636894	SAMN15088336	SRR11910880	2015	Japan	Infection	None	A1	Human	17	-
E1030	PRJNA636894	SAMN15088337	SRR11910879	2015	Japan	Infection	None	A1	Human	17	-
E1031	PRJNA636894	SAMN15088338	SRR11910878	2015	Japan	Infection	None	B	Human	178	-
E1032	PRJNA636894	SAMN15088339	SRR11910877	2015	Japan	Infection	None	A1	Human	78	-
E1033	PRJNA636894	SAMN15088340	SRR11910876	2015	Japan	Screening	None	A2	Human	66	-
E1034	PRJNA636894	SAMN15088341	SRR11910875	2015	Japan	Infection	None	A1	Human	17	-
E1035	PRJNA636894	SAMN15088342	SRR11910874	2015	Japan	Screening	None	A1	Human	400	-
E0032	PRJNA636894	SAMN15088064	SRR11910873	2009	Spain	Screening	None	A1	Human	17	-
E1036	PRJNA636894	SAMN15088343	SRR11910872	2015	Japan	Infection	None	A2	Human	640	-
E1037	PRJNA636894	SAMN15088344	SRR11910871	2015	Japan	Screening	None	A1	Human	400	-
E1038	PRJNA636894	SAMN15088345	SRR11910870	2015	Japan	Infection	None	A1	Human	203	-
E1039	PRJNA636894	SAMN15088346	SRR11910869	2015	Japan	Infection	None	A1	Human	400	-
E1040	PRJNA636894	SAMN15088347	SRR11910868	2011	Belgium	Infection	None	A1	Human	203	-
E1041	PRJNA636894	SAMN15088348	SRR11910867	2012	Belgium	Infection	None	A1	Human	203	-
E1057	PRJNA636894	SAMN15088349	SRR11910866	2014	Belgium	Infection	None	A1	Human	117	-
E1075	PRJNA636894	SAMN15088350	SRR11910865	Unknown	Brazil	Screening	None	A2	Human	113	-
E1096	PRJNA636894	SAMN15088351	SRR11910864	2007	Belgium	Infection	vanA	A1	Human	18	-
E1099	PRJNA636894	SAMN15088352	SRR11910863	2009	Belgium	Infection	vanA	A1	Human	202	-
E0033	PRJNA636894	SAMN15088065	SRR11910862	2010	Spain	Infection	None	A2	Human	32	-
E1101	PRJNA636894	SAMN15088353	SRR11910861	2007	Belgium	Infection	vanB	A1	Human	-	-
E0034	PRJNA636894	SAMN15088066	SRR11910860	2011	Spain	Infection	None	A2	Human	32	-
E0035	PRJNA636894	SAMN15088067	SRR11910859	1995	Spain	Infection	None	A2	Human	32	-
E0036	PRJNA636894	SAMN15088068	SRR11910858	1995	Spain	Infection	None	A2	Human	22	-
E0037	PRJNA636894	SAMN15088069	SRR11910857	2009	Spain	Screening	None	A1	Human	203	-
E0038	PRJNA636894	SAMN15088070	SRR11910856	2002	Portugal	Infection	vanA	A1	Human	280	-
E0039	PRJNA636894	SAMN15088071	SRR11910855	2004	Singapore	Unknown	vanB	A1	Human	280	-
E0040	PRJNA636894	SAMN15088072	SRR11910854	1997	Australia	Infection	vanA	A1	Human	16	-
E0005	PRJNA636894	SAMN15088037	SRR11910853	2009	Spain	Screening	None	B	Human	296	-
E0041	PRJNA636894	SAMN15088073	SRR11910852	2000	Argentina	Screening	vanA	A1	Human	17	-
E0042	PRJNA636894	SAMN15088074	SRR11910851	1992	USA	Unknown	vanA	A1	Human	17	-
E0043	PRJNA636894	SAMN15088075	SRR11910850	1997	Argentina	Screening	vanA	A1	Human	17	-
E0044	PRJNA636894	SAMN15088076	SRR11910849	2009	Spain	Infection	vanA	A1	Human	17	-
E0045	PRJNA636894	SAMN15088077	SRR11910848	1996	Finland	Unknown	vanA	A1	Human	17	-
E0046	PRJNA636894	SAMN15088078	SRR11910847	2003	Spain	Infection	vanA	A1	Human	17	-
E0047	PRJNA636894	SAMN15088079	SRR11910846	2000	Saudi Arabia	Unknown	vanA	A1	Human	17	-
E0048	PRJNA636894	SAMN15088080	SRR11910845	2003	Tunisia	Unknown	vanA	A1	Human	17	-
E0049	PRJNA636894	SAMN15088081	SRR11910844	Unknown	Brazil	Unknown	vanA	A1	Human	17	-
E0050	PRJNA636894	SAMN15088082	SRR11910843	1991	USA	Unknown	vanB	A1	Human	17	-
E0006	PRJNA636894	SAMN15088038	SRR11910842	2009	Spain	Screening	None	B	Human	361	-
E0051	PRJNA636894	SAMN15088083	SRR11910841	2004	Spain	Infection	vanB	A1	Human	17	-
E0052	PRJNA636894	SAMN15088084	SRR11910840	2005	Spain	Infection	vanB	A1	Human	17	-
E0053	PRJNA636894	SAMN15088085	SRR11910839	2006	Spain	Infection	vanB	A1	Human	17	-
E0054	PRJNA636894	SAMN15088086	SRR11910838	2004	Spain	Unknown	vanB	A1	Human	17	-
E0055	PRJNA636894	SAMN15088087	SRR11910837	2005	Poland	Infection	vanA	A1	Human	202	-
E0056	PRJNA636894	SAMN15088088	SRR11910836	2006	Germany	Infection	vanA	A1	Human	202	-
E0057	PRJNA636894	SAMN15088089	SRR11910835	2002	Italy	Infection	vanB	A1	Human	209	-
E0058	PRJNA636894	SAMN15088090	SRR11910834	2000	Saudi Arabia	Unknown	vanA	A1	Human	18	-
E0059	PRJNA636894	SAMN15088091	SRR11910833	Unknown	Portugal	Unknown	vanA	A1	Human	18	-
E0060	PRJNA636894	SAMN15088092	SRR11910832	2005	Denmark	Unknown	vanA	A1	Human	18	-
E0061	PRJNA636894	SAMN15088093	SRR11910830	2005	Poland	Screening	vanA	A1	Human	18	-
E0062	PRJNA636894	SAMN15088094	SRR11910829	2003	Chile	Infection	vanB	A1	Human	17	-
E0063	PRJNA636894	SAMN15088095	SRR11910828	2004	Chile	Infection	vanB	A1	Human	64	-
E0064	PRJNA636894	SAMN15088096	SRR11910827	1999	Portugal	Infection	vanA	A1	Human	132	-
E0065	PRJNA636894	SAMN15088097	SRR11910826	2002	Portugal	Infection	vanA	A1	Human	132	-
E0066	PRJNA636894	SAMN15088098	SRR11910825	2001	Australia	Unknown	vanB	A1	Human	173	-
E0067	PRJNA636894	SAMN15088099	SRR11910824	1998	Argentina	Screening	vanA	A1	Human	78	-
E0068	PRJNA636894	SAMN15088100	SRR11910823	2001	Italy	Infection	vanA	A1	Human	78	-
E0069	PRJNA636894	SAMN15088101	SRR11910822	2005	Spain	Screening	vanA	A1	Human	18	-
E0070	PRJNA636894	SAMN15088102	SRR11910821	2006	Spain	Unknown	vanA	A1	Human	78	-
E0008	PRJNA636894	SAMN15088040	SRR11910820	2011	Spain	Infection	None	A1	Human	80	-
E0071	PRJNA636894	SAMN15088103	SRR11910819	2005	Paraguay	Unknown	vanA	A1	Human	78	-
E0072	PRJNA636894	SAMN15088104	SRR11910818	1998	Germany	Infection	vanA	A1	Human	117	-
E0073	PRJNA636894	SAMN15088105	SRR11910817	2008	Spain	Infection	vanA	A1	Human	117	-
E0074	PRJNA636894	SAMN15088106	SRR11910816	2004	Germany	Infection	vanA	A1	Human	192	-
E0075	PRJNA636894	SAMN15088107	SRR11910815	2004	USA	Unknown	vanA	A1	Human	203	-
E0076	PRJNA636894	SAMN15088108	SRR11910814	2005	Germany	Infection	vanA	A1	Human	203	-
E0077	PRJNA636894	SAMN15088109	SRR11910813	2005	Denmark	Unknown	vanB	A1	Human	203	-
E0078	PRJNA636894	SAMN15088110	SRR11910812	2000	Saudi Arabia	Unknown	vanA	A2	Human	358	-
E0079	PRJNA636894	SAMN15088111	SRR11910811	2005	Canada	Unknown	vanA	A1	Human	412	-
E0080	PRJNA636894	SAMN15088112	SRR11910810	2006	Paraguay	Unknown	vanA	A1	Human	438	-
E0009	PRJNA636894	SAMN15088041	SRR11910809	2004	Spain	Infection	None	A1	Human	80	-
E0081	PRJNA636894	SAMN15088113	SRR11910808	2002	Portugal	Infection	vanA	A2	Human	5	-
E0082	PRJNA636894	SAMN15088114	SRR11910807	Unknown	Brazil	Unknown	vanA	A1	Human	50	-
E0083	PRJNA636894	SAMN15088115	SRR11910806	1987	France	Screening	vanA	A2	Human	25	-
E0084	PRJNA636894	SAMN15088116	SRR11910805	1998	Spain	Infection	vanB	A1	Human	18	-
E0085	PRJNA636894	SAMN15088117	SRR11910804	1996	Finland	Unknown	vanB	A1	Human	16	-
E0086	PRJNA636894	SAMN15088118	SRR11910803	2002	Spain	Infection	vanB	A1	Human	17	-
E0087	PRJNA636894	SAMN15088119	SRR11910802	2005	Spain	Infection	vanA	A1	Human	17	-
E0088	PRJNA636894	SAMN15088120	SRR11910801	Unknown	Spain	Unknown	vanA	A1	Human	17	-
E0089	PRJNA636894	SAMN15088121	SRR11910800	2005	Spain	Unknown	vanA	A1	Human	17	-
E0090	PRJNA636894	SAMN15088122	SRR11910799	2005	Spain	Unknown	vanA	A1	Human	78	-
E0010	PRJNA636894	SAMN15088042	SRR11910798	2012	Spain	Infection	None	A1	Human	80	-
E0091	PRJNA636894	SAMN15088123	SRR11910797	2009	Spain	Infection	vanA	A1	Human	203	-
E0092	PRJNA636894	SAMN15088124	SRR11910796	2003	Spain	Infection	vanB	A1	Human	18	-
E0093	PRJNA636894	SAMN15088125	SRR11910795	2004	Spain	Infection	vanB	A1	Human	18	-
E0094	PRJNA636894	SAMN15088126	SRR11910794	1999	Spain	Infection	vanA	A1	Human	17	-
E0095	PRJNA636894	SAMN15088127	SRR11910793	2005	Spain	Unknown	vanA	A1	Human	18	-
E0249	PRJNA636894	SAMN15088128	SRR11910792	2015	Denmark	Infection	vanA	A1	Human	117	-
E0271	PRJNA636894	SAMN15088129	SRR11910791	2014	Denmark	Screening	vanA	A1	Human	203	-
E0300	PRJNA636894	SAMN15088130	SRR11910790	2013	Denmark	Infection	None	B	Human	361	-
E0303	PRJNA636894	SAMN15088131	SRR11910789	2013	Denmark	Infection	None	A1	Human	-	-
E0308	PRJNA636894	SAMN15088132	SRR11910788	2014	Denmark	Infection	None	A2	Human	286	-
E0734	PRJEB8624	SAMEA3389085	ERR883355	2011	Australia	Infection	vanB	A1	Human	341	-
E0733	PRJEB8624	SAMEA3389084	ERR883354	2007	Australia	Infection	None	A1	Human	203	-
E0731	PRJEB8624	SAMEA3389082	ERR883352	2005	Australia	Infection	None	A1	Human	203	-
E0726	PRJEB8624	SAMEA3389077	ERR883347	2011	Australia	Infection	None	A1	Human	203	-
E0724	PRJEB8624	SAMEA3389075	ERR883345	2007	Australia	Infection	vanB	A1	Human	203	-
E0719	PRJEB8624	SAMEA3389070	ERR883340	2011	Australia	Infection	None	A1	Human	17	-
E0717	PRJEB8624	SAMEA3389068	ERR883338	2013	Australia	Infection	None	A1	Human	-	-
E0716	PRJEB8624	SAMEA3389067	ERR883337	2005	Australia	Infection	vanB	A1	Human	203	-
E0715	PRJEB8624	SAMEA3389066	ERR883336	2012	Australia	Infection	vanB	A1	Human	17	-
E0714	PRJEB8624	SAMEA3389065	ERR883335	2007	Australia	Infection	vanB	A1	Human	203	-
E0708	PRJEB8624	SAMEA3389059	ERR883329	2012	Australia	Infection	vanB	A1	Human	203	-
E0699	PRJEB8624	SAMEA3389050	ERR883320	2012	Australia	Infection	vanB	A1	Human	17	-
E0695	PRJEB8624	SAMEA3389046	ERR883316	2004	Australia	Infection	vanB	A1	Human	17	-
E0694	PRJEB8624	SAMEA3389045	ERR883315	2012	Australia	Infection	vanB	A1	Human	341	-
E0693	PRJEB8624	SAMEA3389044	ERR883314	2012	Australia	Infection	vanB	A1	Human	17	-
E0692	PRJEB8624	SAMEA3389043	ERR883313	2012	Australia	Infection	vanB	A1	Human	192	-
E0687	PRJEB8624	SAMEA3389038	ERR883308	2011	Australia	Infection	vanB	A1	Human	203	-
E0685	PRJEB8624	SAMEA3389036	ERR883306	2007	Australia	Infection	None	A1	Human	117	-
E0684	PRJEB8624	SAMEA3389035	ERR883305	2012	Australia	Infection	None	A1	Human	262	-
E0682	PRJEB8624	SAMEA3389033	ERR883303	2012	Australia	Infection	None	A1	Human	203	-
E0680	PRJEB8624	SAMEA3389031	ERR883301	2012	Australia	Infection	None	A1	Human	80	-
E0679	PRJEB8624	SAMEA3389030	ERR883300	2004	Australia	Infection	None	A1	Human	17	-
E0678	PRJEB8624	SAMEA3389029	ERR883299	2012	Australia	Infection	vanB	A1	Human	341	-
E0676	PRJEB8624	SAMEA3389027	ERR883297	2011	Australia	Infection	None	A1	Human	17	-
E0675	PRJEB8624	SAMEA3389026	ERR883296	2012	Australia	Infection	None	A1	Human	17	-
E0674	PRJEB8624	SAMEA3389025	ERR883295	2011	Australia	Infection	vanB	A1	Human	203	-
E0671	PRJEB8624	SAMEA3389022	ERR883292	2013	Australia	Infection	None	A1	Human	203	-
E0666	PRJEB8624	SAMEA3389017	ERR883287	2012	Australia	Infection	None	A1	Human	555	-
E0665	PRJEB8624	SAMEA3389016	ERR883286	2012	Australia	Infection	vanB	A1	Human	341	-
E0661	PRJEB8624	SAMEA3389012	ERR883282	2011	Australia	Infection	None	A1	Human	17	-
E0660	PRJEB8624	SAMEA3389011	ERR883281	2012	Australia	Infection	None	A1	Human	80	-
E0655	PRJEB8624	SAMEA3389006	ERR883276	2006	Australia	Infection	None	A1	Human	203	-
E0654	PRJEB8624	SAMEA3389005	ERR883275	2012	Australia	Infection	vanB	A1	Human	341	-
E0651	PRJEB8624	SAMEA3389002	ERR883272	2012	Australia	Infection	vanB	A1	Human	78	-
E0650	PRJEB8624	SAMEA3389001	ERR883271	2012	Australia	Infection	None	A1	Human	17	-
E0649	PRJEB8624	SAMEA3389000	ERR883270	2013	Australia	Infection	None	A2	Human	92	-
E0647	PRJEB8624	SAMEA3388998	ERR883268	2012	Australia	Infection	None	A1	Human	203	-
E0644	PRJEB8624	SAMEA3388995	ERR883265	2011	Australia	Infection	vanB	A1	Human	78	-
E0643	PRJEB8624	SAMEA3388994	ERR883264	2013	Australia	Infection	None	A1	Human	80	-
E0638	PRJEB8624	SAMEA3388989	ERR883259	2004	Australia	Infection	None	A1	Human	17	-
E0637	PRJEB8624	SAMEA3388988	ERR883258	2012	Australia	Infection	None	A1	Human	17	-
E0636	PRJEB8624	SAMEA3388987	ERR883257	2003	Australia	Infection	None	A1	Human	203	-
E0346	PRJEB38219	SAMEA6819408	ERR4129473	2015	Denmark	Infection	vanA	A1	Human	117	-
E0360	PRJEB38219	SAMEA6819563	ERR4129413	2015	Denmark	Infection	vanA	A1	Human	1201	-
E0334	PRJEB38219	SAMEA6819544	ERR4129394	2015	Denmark	Infection	vanA	A1	Human	80	-
E0355	PRJEB38219	SAMEA6819534	ERR4129386	2015	Denmark	Infection	vanA	A1	Human	203	-
E0349	PRJEB38219	SAMEA6819527	ERR4129372	2015	Denmark	Infection	vanA	A1	Human	117	-
E0361	PRJEB38219	SAMEA6819509	ERR4129363	2015	Denmark	Infection	vanA	A1	Human	203	-
E0362	PRJEB38219	SAMEA6819501	ERR4129357	2015	Denmark	Infection	vanA	A1	Human	203	-
E0351	PRJEB38219	SAMEA6819461	ERR4129322	2015	Denmark	Infection	vanA	A1	Human	117	-
E0335	PRJEB38219	SAMEA6819454	ERR4129315	2015	Denmark	Infection	vanA	A1	Human	80	-
E0343	PRJEB38219	SAMEA6819435	ERR4129299	2015	Denmark	Infection	vanA	A2	Human	80	-
E0353	PRJEB38219	SAMEA6819416	ERR4129288	2015	Denmark	Infection	vanA	A1	Human	192	-
E0359	PRJEB38219	SAMEA6819411	ERR4129285	2015	Denmark	Infection	vanA	A1	Human	1200	-
E0340	PRJEB38219	SAMEA6819398	ERR4129276	2015	Denmark	Infection	vanA	A1	Human	80	-
E0357	PRJEB38219	SAMEA6819368	ERR4129253	2015	Denmark	Infection	vanA	A1	Human	-	-
E0344	PRJEB38219	SAMEA6819356	ERR4129242	2015	Denmark	Infection	vanA	A1	Human	117	-
E0348	PRJEB38219	SAMEA6819348	ERR4129234	2015	Denmark	Infection	vanA	A1	Human	117	-
E0339	PRJEB38219	SAMEA6819340	ERR4129227	2015	Denmark	Infection	vanA	A1	Human	80	-
E0336	PRJEB38219	SAMEA6819337	ERR4129225	2015	Denmark	Infection	vanA	A1	Human	80	-
E0350	PRJEB38219	SAMEA6819333	ERR4129221	2015	Denmark	Infection	vanA	A1	Human	117	-
E0331	PRJEB38219	SAMEA6819264	ERR4129160	2015	Denmark	Infection	vanA	A1	Human	18	-
E0338	PRJEB38219	SAMEA6819260	ERR4129156	2015	Denmark	Infection	vanA	A1	Human	80	-
E0481	PRJEB4345	SAMEA2150875	ERR388701	2011	UK	Infection	vanA	A1	Human	80	-
E0480	PRJEB4345	SAMEA2151772	ERR388700	2009	UK	Infection	vanA	A1	Human	17	-
E0478	PRJEB4345	SAMEA2142832	ERR388697	2009	UK	Infection	vanA	A1	Human	117	-
E0477	PRJEB4345	SAMEA1969240	ERR377516	2007	UK	Infection	None	A1	Human	779	-
E0470	PRJEB4345	SAMEA2156326	ERR377481	2008	UK	Infection	None	A1	Human	192	-
E0469	PRJEB4345	SAMEA2147837	ERR377473	2007	UK	Infection	vanA	A1	Human	202	-
E0467	PRJEB4345	SAMEA2145669	ERR377446	2012	UK	Infection	None	A1	Human	192	-
E0466	PRJEB4345	SAMEA2154647	ERR377444	2008	UK	Infection	vanA	A1	Human	192	-
E0463	PRJEB4345	SAMEA2148286	ERR377437	2012	UK	Infection	None	A1	Human	412	-
E0462	PRJEB4345	SAMEA2152856	ERR377436	2011	UK	Infection	None	A1	Human	117	-
E0457	PRJEB4345	SAMEA2147574	ERR375544	2009	UK	Infection	vanA	A1	Human	18	-
E0455	PRJEB4345	SAMEA2155476	ERR375519	2008	UK	Infection	None	A1	Human	18	-
E0453	PRJEB4345	SAMEA2143077	ERR375514	2011	UK	Infection	None	A1	Human	412	-
E0451	PRJEB4345	SAMEA2157045	ERR375506	2009	UK	Infection	None	A1	Human	18	-
E0445	PRJEB4345	SAMEA2143765	ERR375485	2006	UK	Infection	None	A1	Human	186	-
E0441	PRJEB4345	SAMEA1972111	ERR375473	2007	UK	Infection	vanA	A1	Human	132	-
E0388	PRJEB4345	SAMEA2144371	ERR375458	2007	UK	Infection	vanA	A1	Human	17	-
E0440	PRJEB4345	SAMEA2142474	ERR375452	2009	UK	Infection	vanA	A1	Human	18	-
E0437	PRJEB4345	SAMEA2145117	ERR375443	2009	UK	Infection	None	A1	Human	1484	-
E0436	PRJEB4345	SAMEA2148636	ERR375441	2009	UK	Infection	vanA	A1	Human	202	-
E0435	PRJEB4345	SAMEA2155441	ERR375440	2010	UK	Infection	vanA	A1	Human	375	-
E0433	PRJEB4345	SAMEA2158364	ERR375431	2010	UK	Infection	vanA	A1	Human	80	-
E0432	PRJEB4345	SAMEA2156302	ERR375427	2011	UK	Infection	vanA	A1	Human	203	-
E0431	PRJEB4345	SAMEA2151254	ERR375425	2006	UK	Infection	vanA	A1	Human	132	-
E0483	PRJEB4345	SAMEA2157054	ERR375404	2011	UK	Infection	vanA	A1	Human	78	-
E0427	PRJEB4345	SAMEA2147347	ERR375396	2007	UK	Infection	vanA	A1	Human	203	-
E0426	PRJEB4345	SAMEA2163506	ERR375394	2009	UK	Infection	vanA	A1	Human	1483	-
E0425	PRJEB4345	SAMEA2145390	ERR375389	2011	UK	Infection	None	A1	Human	203	-
E0424	PRJEB4345	SAMEA1969798	ERR375382	2010	UK	Infection	None	A1	Human	18	-
E0419	PRJEB4345	SAMEA2160311	ERR375363	2012	UK	Infection	vanB	A1	Human	17	-
E0418	PRJEB4345	SAMEA2149301	ERR375350	2010	UK	Infection	vanA	A1	Human	233	-
E0417	PRJEB4345	SAMEA2160746	ERR375348	2009	UK	Infection	vanA	A1	Human	412	-
E0415	PRJEB4345	SAMEA2148477	ERR375343	2010	UK	Infection	None	A1	Human	64	-
E0414	PRJEB4345	SAMEA1967440	ERR375339	2009	UK	Infection	None	A1	Human	1449	-
E0412	PRJEB4345	SAMEA2143510	ERR375330	2009	UK	Infection	vanA	A1	Human	412	-
E0411	PRJEB4345	SAMEA2147386	ERR375329	2009	UK	Infection	vanA	A1	Human	412	-
E0409	PRJEB4345	SAMEA2158563	ERR375323	2010	UK	Infection	None	A1	Human	32	-
E0422	PRJEB4345	SAMEA2162288	ERR375314	2007	UK	Infection	vanA	A1	Human	18	-
E0420	PRJEB4345	SAMEA2155593	ERR375313	2009	UK	Infection	vanA	A1	Human	18	-
E0416	PRJEB4345	SAMEA2155069	ERR375311	2012	UK	Infection	vanA	A1	Human	18	-
E0408	PRJEB4345	SAMEA2150825	ERR375308	2008	UK	Infection	None	A1	Human	203	-
E0407	PRJEB4345	SAMEA2148195	ERR375304	2012	UK	Infection	None	A1	Human	80	-
E0406	PRJEB4345	SAMEA2154026	ERR375302	2008	UK	Infection	None	A1	Human	78	-
E0405	PRJEB4345	SAMEA2155160	ERR375290	2008	UK	Infection	vanA	A1	Human	78	-
E0404	PRJEB4345	SAMEA2152475	ERR370032	2008	UK	Infection	None	A1	Human	17	-
E0402	PRJEB4345	SAMEA2146127	ERR370019	2010	UK	Infection	None	A1	Human	18	-
E0401	PRJEB4345	SAMEA2162849	ERR370013	2006	UK	Infection	vanA	A1	Human	18	-
E0400	PRJEB4345	SAMEA2147944	ERR370012	2012	UK	Infection	None	A1	Human	262	-
E0397	PRJEB4345	SAMEA2161968	ERR369998	2009	UK	Infection	None	A1	Human	18	-
E0395	PRJEB4345	SAMEA2145396	ERR369992	2012	UK	Infection	vanA	A1	Human	192	-
E0390	PRJEB4345	SAMEA2144849	ERR369965	2009	UK	Infection	vanA	A1	Human	17	-
E0387	PRJEB4345	SAMEA2155053	ERR369958	2007	UK	Infection	vanA	A1	Human	1043	-
E0384	PRJEB4345	SAMEA2156170	ERR369955	2012	UK	Infection	None	A1	Human	22	-
E0385	PRJEB4345	SAMEA2151512	ERR369939	2007	UK	Infection	None	A1	Human	18	-
E0321	PRJEB28731	SAMEA5368742	ERR3171592	2014	Denmark	Infection	None	A1	Human	664	-
E0326	PRJEB28731	SAMEA5368760	ERR3171335	2013	Denmark	Infection	None	A2	Human	533	-
E0316	PRJEB28731	SAMEA5368713	ERR3170997	2015	Denmark	Infection	None	A1	Human	192	-
E0318	PRJEB28731	SAMEA5368718	ERR3170993	2015	Denmark	Infection	None	A2	Human	640	-
E0317	PRJEB28731	SAMEA5368717	ERR3170992	2015	Denmark	Infection	None	A1	Human	1495	-
E0319	PRJEB28731	SAMEA5368735	ERR3170985	2015	Denmark	Infection	None	A1	Human	80	-
E0320	PRJEB28731	SAMEA5368738	ERR3170981	2015	Denmark	Infection	None	A1	Human	117	-
AUS0233	PRJEB14733	SAMEA4067785	ERS1238895	2012	Australia	Infection	vanB	A1	Human	796	-
AUSMDU00022212	PRJNA514245	SAMN29549523	SRR20032768	2018	Australia	Infection	vanB	A1	Human	80	2398
AUSMDU00022224	PRJNA514245	SAMN29549535	SRR20032559	2006	Australia	Infection	vanB	A1	Human	80	2390
AUSMDU00022752	PRJNA514245	SAMN29549661	SRR20032326	2018	Australia	Infection	vanA	A1	Human	1421	2401
AUSMDU00022764	PRJNA514245	SAMN29549671	SRR20032315	2018	Australia	Infection	vanA	A1	Human	1421	2402
AUSMDU00022795	PRJNA514245	SAMN29549696	SRR20032287	2018	Australia	Infection	vanB	A1	Human	203	2397
AUSMDU00022797	PRJNA514245	SAMN29549698	SRR20032285	2009	Australia	Infection	vanB	A1	Human	203	2389
AUSMDU00022892	PRJNA514245	SAMN29549746	SRR20032903	2018	Australia	Infection	vanA	A1	Human	1421	2403
AUSMDU00023070	PRJNA514245	SAMN18085961	SRR13803501	2018	Australia	Infection	vanA	A1	Human	80	2391
AUSMDU00023338	PRJNA514245	SAMN29549817	SRR20032471	2018	Australia	Infection	vanA	A1	Human	1421	2404
AUSMDU00023341	PRJNA514245	SAMN29549819	SRR20032469	2018	Australia	Infection	vanA	A1	Human	1421	2405
AUSMDU00023351	PRJNA514245	SAMN29549829	SRR20032457	2018	Australia	Infection	vanB	A1	Human	1421	2406
AUSMDU00023358	PRJNA514245	SAMN29549836	SRR20032449	2018	Australia	Infection	vanB	A1	Human	1421	2407
AUSMDU00023361	PRJNA514245	SAMN29549839	SRR20032446	2018	Australia	Infection	vanB	A1	Human	80	2392
AUSMDU00023674	PRJNA514245	SAMN29549862	SRR20032601	2018	Australia	Infection	vanB	A1	Human	203	2399
AUSMDU00034400	PRJNA514245	SAMN12768640	SRR10126830	2018	Australia	Infection	vanA	A1	Human	1421	2400
AUSMDU00051975	PRJNA514245	SAMN29549253	SRR20032778	2008	Australia	Infection	vanA	A1	Human	203	2394
AUSMDU00052092	PRJNA514245	SAMN29549296	SRR20032440	2018	Australia	Infection	vanA	A1	Human	203	2395
AUSMDU00052117	PRJNA514245	SAMN29549321	SRR20032413	2017	Australia	Infection	vanA	A1	Human	203	2396
AUSMDU00052483	PRJNA514245	SAMN29549240	SRR20032666	2007	Australia	Infection	vanA	A1	Human	203	2393
