# Supplementary material for: Comparative and functional genomic analysis of foreign DNA defense mechanisms in Enterococcus faecium
Source: Microbiol Spectr. 2025 Jun 18;13(8):e00289-25. doi: 10.1128/spectrum.00289-25 (PMC12323599; doi:10.1128/spectrum.00289-25)
Supplement: Table S3 — Gene presence-absence analysis of E. faecium strains. [file spectrum.00289-25-s0003.xlsx]

## Sheet: (A) presence_absence_94_vs_97
Supplementary Table 2. Gene presence absence analysis of E. faecium strains
(A) Gene presence /absence of strains 2394 and 2397.
Gene	Non-unique Gene name	Annotation	Prokka_fixed_2394_pacbio	Prokka_fixed_2397_pacbio
group_2679		Replication initiation factor	OALFNDFL_03234	DDOEEEDM_03358
group_2680		hypothetical protein	OALFNDFL_03233	DDOEEEDM_03357
group_2677		hypothetical protein	OALFNDFL_03232	DDOEEEDM_03356
group_2678		hypothetical protein	OALFNDFL_03231	DDOEEEDM_03355
group_2653		Transposase IS1216	OALFNDFL_03208	DDOEEEDM_03319
group_1456		Resolvase protein	OALFNDFL_03207	DDOEEEDM_03301
fic	fic	Fic family protein	OALFNDFL_03206	DDOEEEDM_03300
group_2641		Transposase IS1216	OALFNDFL_03205	DDOEEEDM_03299
group_1744		Integrase core domain protein	OALFNDFL_03204	DDOEEEDM_03302
group_2571		ISEfa8 transposase	OALFNDFL_03203	DDOEEEDM_03303
group_2577		ISEfa8 transposase	OALFNDFL_03202	DDOEEEDM_03304
group_1989		Transposase	OALFNDFL_03201	DDOEEEDM_03305
group_2114		Transposase	OALFNDFL_03200	DDOEEEDM_03306
group_2068		hypothetical protein	OALFNDFL_03199	DDOEEEDM_03307
group_787		putative PrgP protein	OALFNDFL_03198	DDOEEEDM_03308
rep	rep	replication protein	OALFNDFL_03197	DDOEEEDM_03309
prgN_3	prgN_3	replication control protein PrgN	OALFNDFL_03196	DDOEEEDM_03310
group_773		Integrase core domain protein	OALFNDFL_03195	DDOEEEDM_03311
group_975		hypothetical protein	OALFNDFL_03194	DDOEEEDM_03312
group_2217		hypothetical protein	OALFNDFL_03193	DDOEEEDM_03313
group_2595		Transposase IS1216	OALFNDFL_03192	DDOEEEDM_03314
group_2219		Omega Transcriptional Repressor	OALFNDFL_03191	DDOEEEDM_03315
group_2076		Bacterial epsilon antitoxin	OALFNDFL_03190	DDOEEEDM_03316
group_950		zeta toxin	OALFNDFL_03189	DDOEEEDM_03317
erm	erm	rRNA adenine N-6-methyltransferase	OALFNDFL_03188	DDOEEEDM_03318
group_1348		hypothetical protein	OALFNDFL_03180	DDOEEEDM_03345
group_524		peptidase M23 family	OALFNDFL_03179	DDOEEEDM_03344
group_2609		ATPase	OALFNDFL_03178	DDOEEEDM_03343
group_2608		hypothetical protein	OALFNDFL_03177	DDOEEEDM_03342
group_1820		hypothetical protein	OALFNDFL_03176	DDOEEEDM_03341
group_1517		hypothetical protein	OALFNDFL_03175	DDOEEEDM_03340
group_51		hypothetical protein	OALFNDFL_03174	DDOEEEDM_03339
group_32		TraG family conjugation protein	OALFNDFL_03173	DDOEEEDM_03338
group_111		hypothetical protein	OALFNDFL_03172	DDOEEEDM_03337
group_2012		hypothetical protein	OALFNDFL_03171	DDOEEEDM_03336
group_2146		hypothetical protein	OALFNDFL_03170	DDOEEEDM_03335
group_1671		hypothetical protein	OALFNDFL_03169	DDOEEEDM_03334
group_2260		hypothetical protein	OALFNDFL_03168	DDOEEEDM_03333
group_109		hypothetical protein	OALFNDFL_03167	DDOEEEDM_03332
group_101		hypothetical protein	OALFNDFL_03166	DDOEEEDM_03331
group_2099		hypothetical protein	OALFNDFL_03165	DDOEEEDM_03330
group_1119		hypothetical protein	OALFNDFL_03164	DDOEEEDM_03329
group_1139		sortase family protein	OALFNDFL_03163	DDOEEEDM_03328
group_129		cell wall surface anchor family protein	OALFNDFL_03162	DDOEEEDM_03327
group_1293		Peptidase C60 sortase	OALFNDFL_03161	DDOEEEDM_03326
group_556		hypothetical protein	OALFNDFL_03160	DDOEEEDM_03325
group_1251		Sortase family protein	OALFNDFL_03159	DDOEEEDM_03324
group_2152		hypothetical protein	OALFNDFL_03158	DDOEEEDM_03323
group_2607		hypothetical protein	OALFNDFL_03157	DDOEEEDM_03322
group_1912		hypothetical protein	OALFNDFL_03156	DDOEEEDM_03321
group_2606		hypothetical protein	OALFNDFL_03155	DDOEEEDM_03320
group_2602	traE1_1	regulatory protein TraE1	OALFNDFL_03154	DDOEEEDM_03298
repA_2	repA_2	replication initiator protein A	OALFNDFL_03153	DDOEEEDM_03297
group_1944		hypothetical protein	OALFNDFL_03152	DDOEEEDM_03296
group_1073		plasmid-partitioning protein	OALFNDFL_03151	DDOEEEDM_03295
group_2443		ISEf1 transposase	OALFNDFL_03150	DDOEEEDM_03294
prgN_2	prgN_2	replication control protein PrgN	OALFNDFL_03149	DDOEEEDM_03293
group_2621		hypothetical protein	OALFNDFL_03148	DDOEEEDM_03292
group_2597		hypothetical protein	OALFNDFL_03147	DDOEEEDM_03291
group_2650		ImpB/MucB/SamB family protein	OALFNDFL_03146	DDOEEEDM_03290
group_2594		Transposase IS1216	OALFNDFL_03145	DDOEEEDM_02124
group_2592		multiple promoter invertase	OALFNDFL_03144	DDOEEEDM_03087
group_2590		hypothetical protein	OALFNDFL_03143	DDOEEEDM_03086
group_2588		hypothetical protein	OALFNDFL_03142	DDOEEEDM_03085
bin3_2	bin3_2	Putative transposon Tn552 DNA-invertase bin3	OALFNDFL_03141	DDOEEEDM_03084
group_1021		hypothetical protein	OALFNDFL_03140	DDOEEEDM_03083
group_2323		hypothetical protein	OALFNDFL_03139	DDOEEEDM_03082
yoeB	yoeB	Toxin YoeB	OALFNDFL_03138	DDOEEEDM_03081
group_2081		toxin-antitoxin system antitoxin component	OALFNDFL_03137	DDOEEEDM_03080
group_2289		hypothetical protein	OALFNDFL_03136	DDOEEEDM_03079
group_2239		hypothetical protein	OALFNDFL_03135	DDOEEEDM_03078
group_2620		hypothetical protein	OALFNDFL_03134	DDOEEEDM_03077
group_2619		hypothetical protein	OALFNDFL_03133	DDOEEEDM_03076
group_2123		hypothetical protein	OALFNDFL_03132	DDOEEEDM_03075
group_2618		hypothetical protein	OALFNDFL_03131	DDOEEEDM_03074
group_2098		hypothetical protein	OALFNDFL_03130	DDOEEEDM_03073
ssb_2	ssb_2	Helix-destabilizing protein	OALFNDFL_03129	DDOEEEDM_03072
group_881		hypothetical protein	OALFNDFL_03128	DDOEEEDM_03071
group_1427		putative transcriptional regulator	OALFNDFL_03127	DDOEEEDM_03070
group_2334		hypothetical protein	OALFNDFL_03126	DDOEEEDM_03069
group_2617	topB_2	DNA topoisomerase III	OALFNDFL_03125	DDOEEEDM_03068
group_2616		hypothetical protein	OALFNDFL_03124	DDOEEEDM_03067
group_2604		hypothetical protein	OALFNDFL_03123	DDOEEEDM_03066
group_2480		Transposase IS116/IS110/IS902 family protein	OALFNDFL_03122	DDOEEEDM_03065
group_2412		hypothetical protein	OALFNDFL_03121
group_2613		hypothetical protein	OALFNDFL_03120	DDOEEEDM_03250
group_2612		hypothetical protein	OALFNDFL_03119	DDOEEEDM_03249
group_2611		hypothetical protein	OALFNDFL_03118	DDOEEEDM_03248
group_2610		hypothetical protein	OALFNDFL_03117	DDOEEEDM_03247
group_2080		hypothetical protein	OALFNDFL_03116	DDOEEEDM_03246
group_631		hypothetical protein	OALFNDFL_03115	DDOEEEDM_03245
aacAaphD	aacA-aphD	Bifunctional AAC/APH	OALFNDFL_03112	DDOEEEDM_03279
group_1773		hypothetical protein	OALFNDFL_03111	DDOEEEDM_03278
group_548		transposase Mutator family	OALFNDFL_03110	DDOEEEDM_03277
group_2632		hypothetical protein	OALFNDFL_03109	DDOEEEDM_03276
group_731		LacI family transcription regulator	OALFNDFL_03108	DDOEEEDM_03272
gmuE	gmuE	Fructokinase	OALFNDFL_03107	DDOEEEDM_03271
group_336		Glycosyl hydrolase	OALFNDFL_03106	DDOEEEDM_03270
lacY	lacY	Lactose-proton symporter	OALFNDFL_03105	DDOEEEDM_03269
group_1729		hypothetical protein	OALFNDFL_03104	DDOEEEDM_03268
group_2276		YcfA-like protein	OALFNDFL_03103	DDOEEEDM_03267
group_2288		hypothetical protein	OALFNDFL_03102	DDOEEEDM_03266
group_2238		hypothetical protein	OALFNDFL_03101	DDOEEEDM_03265
group_2669		hypothetical protein	OALFNDFL_03100	DDOEEEDM_03264
group_2673		hypothetical protein	OALFNDFL_03099	DDOEEEDM_03263
group_2651		hypothetical protein	OALFNDFL_03098	DDOEEEDM_03262
group_2411		hypothetical protein	OALFNDFL_03097
group_2097		hypothetical protein	OALFNDFL_03096	DDOEEEDM_03260
group_1605		single-strand binding protein	OALFNDFL_03095	DDOEEEDM_03259
group_2605		hypothetical protein	OALFNDFL_03094	DDOEEEDM_03258
group_1423		putative transcriptional regulator	OALFNDFL_03093	DDOEEEDM_03257
group_2333		hypothetical protein	OALFNDFL_03092	DDOEEEDM_03256
topB_2	topB_2	DNA topoisomerase III	OALFNDFL_03091	DDOEEEDM_03255
group_2615		hypothetical protein	OALFNDFL_03090	DDOEEEDM_03254
group_2603		hypothetical protein	OALFNDFL_03089	DDOEEEDM_03253
group_2479		Transposase IS116/IS110/IS902 family protein	OALFNDFL_03088	DDOEEEDM_03252
group_2614		hypothetical protein	OALFNDFL_03087	DDOEEEDM_03251
group_2410		hypothetical protein	OALFNDFL_03086
group_2409		hypothetical protein	OALFNDFL_03085
group_2408		hypothetical protein	OALFNDFL_03084
group_2407		hypothetical protein	OALFNDFL_03083
group_2170		hypothetical protein	OALFNDFL_03082
group_1052		hypothetical protein	OALFNDFL_03081
group_1347		hypothetical protein	OALFNDFL_03080
group_518		peptidase M23 family	OALFNDFL_03079
group_2406		ATPase	OALFNDFL_03078
group_2325		hypothetical protein	OALFNDFL_03077
group_2405		hypothetical protein	OALFNDFL_03076
group_1933		hypothetical protein	OALFNDFL_03075
group_40		hypothetical protein	OALFNDFL_03074
group_31		TraG family conjugation protein	OALFNDFL_03073
group_110		hypothetical protein	OALFNDFL_03072
group_2011		hypothetical protein	OALFNDFL_03071
group_2145		hypothetical protein	OALFNDFL_03070
group_1647		hypothetical protein	OALFNDFL_03069
group_2216		hypothetical protein	OALFNDFL_03068
group_108		hypothetical protein	OALFNDFL_03067
group_97		hypothetical protein	OALFNDFL_03066
group_2128		hypothetical protein	OALFNDFL_03065
group_1020		hypothetical protein	OALFNDFL_03064
group_1129		sortase family protein	OALFNDFL_03063
group_128		cell wall surface anchor family protein	OALFNDFL_03062
group_1292		sortase family protein	OALFNDFL_03061
group_2151		hypothetical protein	OALFNDFL_03060
group_2404		hypothetical protein	OALFNDFL_03059
group_1911		hypothetical protein	OALFNDFL_03058
group_2403		hypothetical protein	OALFNDFL_03057
traE1_1	traE1_1	regulatory protein TraE1	OALFNDFL_03056
group_2486		ISL3 family transposase	OALFNDFL_03055	DDOEEEDM_02335
group_2402		ISEfa8 transposase	OALFNDFL_03054
group_2401		ISEfa8 transposase	OALFNDFL_03053
group_1626		PTS system trehalose/maltose-specific IIBCA component	OALFNDFL_03052
group_290		PTS system N-acetylglucosamine-specific IIABC component	OALFNDFL_03051
group_1250		N-acetylmannosamine-6-phosphate 2-epimerase	OALFNDFL_03050
group_1030		phosphosugar isomerase transcriptional regulator	OALFNDFL_03049
bin3_1	bin3_1	Putative transposon Tn552 DNA-invertase bin3	OALFNDFL_03048
group_2162		hypothetical protein	OALFNDFL_03047
group_1670		IS605/IS200 family transposase	OALFNDFL_03046
group_1440		ISEnfa3 transposase	OALFNDFL_03045
group_1056		ISEfa10 transposase	OALFNDFL_03044
scrR_2	scrR_2	sucrose operon repressor ScrR	OALFNDFL_03043
group_331		Glycosyl hydrolase	OALFNDFL_03042
group_133		PTS system trehalose/maltose-specific IIBCA component	OALFNDFL_03041
group_932		fructokinase	OALFNDFL_03040
group_2053		Transposase IS1216	OALFNDFL_03039
group_1752		Integrase core domain protein	OALFNDFL_03038
group_1418		hypothetical protein	OALFNDFL_03037
group_1417		phage integrase family protein	OALFNDFL_03036
group_2278		hypothetical protein	OALFNDFL_03035
group_2287		IS66 Orf2-like protein	OALFNDFL_03034
group_274		IS66 family transposase	OALFNDFL_03033
group_2400		hypothetical protein	OALFNDFL_03032
group_2399		IS66 Orf2-like protein	OALFNDFL_03031
group_2398		Transposase IS66 family protein	OALFNDFL_03030
hxlB	hxlB	3-hexulose-6-phosphate isomerase	OALFNDFL_03029
group_1313		Ribulose-phosphate 3-epimerase	OALFNDFL_03028
group_1555		hypothetical protein	OALFNDFL_03027
group_2052		hypothetical protein	OALFNDFL_03026
group_427		PTS system galactitol-specific transporter subunit IIC	OALFNDFL_03025
group_1669		hypothetical protein	OALFNDFL_03024
group_160		transcriptional antiterminator bglG	OALFNDFL_03023
group_2397		ISEfm1 transposase	OALFNDFL_03022
group_2396		ISEf1 transposase	OALFNDFL_03021
group_2039		hypothetical protein	OALFNDFL_03020
group_2091		hypothetical protein	OALFNDFL_03019
group_2395		Integrase	OALFNDFL_03018
group_2057		hypothetical protein	OALFNDFL_03017
group_1874		hypothetical protein	OALFNDFL_03016
group_2286		hypothetical protein	OALFNDFL_03015
group_2075		hypothetical protein	OALFNDFL_03014
group_2322		hypothetical protein	OALFNDFL_03013
group_2122		hypothetical protein	OALFNDFL_03012
group_2226		hypothetical protein	OALFNDFL_03011	DDOEEEDM_03261
group_2002		single-strand binding protein	OALFNDFL_03010
ssb_1	ssb_1	Helix-destabilizing protein	OALFNDFL_03009
group_2394		hypothetical protein	OALFNDFL_03008
group_1422		putative transcriptional regulator	OALFNDFL_03007
group_2332		hypothetical protein	OALFNDFL_03006
group_121		DNA topoisomerase III	OALFNDFL_03005
group_308		hypothetical protein	OALFNDFL_03004
group_2393		hypothetical protein	OALFNDFL_03003
group_2478		Transposase IS116/IS110/IS902 family protein	OALFNDFL_03002	DDOEEEDM_02911
group_1910		hypothetical protein	OALFNDFL_03001	DDOEEEDM_03064
group_2601	traE1_1	regulatory protein TraE1	OALFNDFL_03000	DDOEEEDM_03063
group_661		Replication initiator protein A	OALFNDFL_02999	DDOEEEDM_03062
group_2551		transposase	OALFNDFL_02998	DDOEEEDM_03152
group_2555		Transposase	OALFNDFL_02997	DDOEEEDM_03151
group_2113		putative addiction module antidote	OALFNDFL_02996	DDOEEEDM_03059
group_1976		Plasmid stabilization system protein	OALFNDFL_02995	DDOEEEDM_03058
group_2548		ISEfm1 transposase	OALFNDFL_02994	DDOEEEDM_03057
group_392		hypothetical protein	OALFNDFL_02993	DDOEEEDM_03056
yjcQ	yjcQ	yjcQ protein	OALFNDFL_02992	DDOEEEDM_03055
cspC	cspC	Cold shock protein CspC	OALFNDFL_02991	DDOEEEDM_03054
group_2455		Integrase	OALFNDFL_02990	DDOEEEDM_03053
yjaB	yjaB	putative N-acetyltransferase YjaB	OALFNDFL_02989	DDOEEEDM_03052
ybjI	ybjI	Phosphatase YbjI	OALFNDFL_02988	DDOEEEDM_03051
group_1867		hypothetical protein	OALFNDFL_02987	DDOEEEDM_03050
group_532		Transposase	OALFNDFL_02986	DDOEEEDM_03049
group_2599		IS1216 transposase	OALFNDFL_02985	DDOEEEDM_03048
lacF	lacF	PTS system lactose/cellobiose-specific IIA component	OALFNDFL_02984	DDOEEEDM_03036
lacE	lacE	PTS system lactose-specific EIICB component	OALFNDFL_02983	DDOEEEDM_03035
lacG_2	lacG_2	6-phospho-beta-galactosidase LacG_1	OALFNDFL_02982	DDOEEEDM_03034
group_880		Aldose 1-epimerase	OALFNDFL_02981	DDOEEEDM_03033
group_2570		ISEfa8 transposase	OALFNDFL_02980	DDOEEEDM_03032
group_2576		ISEfa8 transposase	OALFNDFL_02979	DDOEEEDM_03031
group_1662		Integrase core domain protein	OALFNDFL_02978	DDOEEEDM_03030
group_1755		hypothetical protein	OALFNDFL_02977	DDOEEEDM_03029
group_2090		toxin-antitoxin system antitoxin component	OALFNDFL_02976	DDOEEEDM_03028
group_2074		addiction module toxin Txe/YoeB family	OALFNDFL_02975	DDOEEEDM_03027
group_1935		toxin-antitoxin system antitoxin component	OALFNDFL_02974	DDOEEEDM_03026
relE	relE	addiction module toxin RelE	OALFNDFL_02973	DDOEEEDM_03025
group_965		replication-associated protein	OALFNDFL_02972	DDOEEEDM_03024
group_1501		hypothetical protein	OALFNDFL_02971	DDOEEEDM_03023
group_801		citrate lyase regulator	OALFNDFL_02970	DDOEEEDM_03022
maeB	maeB	NADP-dependent malic enzyme	OALFNDFL_02969	DDOEEEDM_03021
citH	citH	Na+/citrate symporter	OALFNDFL_02968	DDOEEEDM_03020
citC	citC	[Citrate [pro-3S]-lyase] ligase	OALFNDFL_02967	DDOEEEDM_03019
citD	citD	Citrate lyase gamma chain	OALFNDFL_02966	DDOEEEDM_03018
citE	citE	Citrate lyase subunit beta	OALFNDFL_02965	DDOEEEDM_03017
citF	citF	Citrate lyase alpha chain	OALFNDFL_02964	DDOEEEDM_03016
citX	citX	Apo-citrate lyase phosphoribosyl-dephospho-CoA transferase	OALFNDFL_02963	DDOEEEDM_03015
group_949		triphosphoribosyl-dephospho-CoA synthase	OALFNDFL_02962	DDOEEEDM_03014
group_2137		IS200/IS605 family transposase ISAac1	OALFNDFL_02961	DDOEEEDM_03013
group_2600		transposase Mutator family	OALFNDFL_02960	DDOEEEDM_03012
group_1268		integral membrane protein	OALFNDFL_02959	DDOEEEDM_03010
group_1492		phage integrase family protein	OALFNDFL_02958	DDOEEEDM_03009
group_1496		hypothetical protein	OALFNDFL_02957	DDOEEEDM_03008
group_2547		ISEfm1 transposase	OALFNDFL_02956	DDOEEEDM_03007
group_1620		hypothetical protein	OALFNDFL_02955	DDOEEEDM_03006
group_1965		transposase	OALFNDFL_02954	DDOEEEDM_03005
group_2518		ISEfa8 transposase	OALFNDFL_02953	DDOEEEDM_03004
group_2514		ISEfa8 transposase	OALFNDFL_02952	DDOEEEDM_03003
group_1516		hypothetical protein	OALFNDFL_02951	DDOEEEDM_03002
group_1682		thioredoxin family protein	OALFNDFL_02950	DDOEEEDM_03001
group_2517		ISEfa8 transposase	OALFNDFL_02949	DDOEEEDM_03000
group_2513		ISEfa8 transposase	OALFNDFL_02948	DDOEEEDM_02999
group_471		efflux ABC transporter permease protein	OALFNDFL_02947	DDOEEEDM_02998
group_1322		ABC transporter ATP-binding protein	OALFNDFL_02946	DDOEEEDM_02997
group_384		efflux ABC transporter permease protein	OALFNDFL_02945	DDOEEEDM_02996
group_241		transposase IS4 family	OALFNDFL_02944	DDOEEEDM_02995
pflA	pflA	Pyruvate formate-lyase 1-activating enzyme	OALFNDFL_02943	DDOEEEDM_02994
group_2158		cyclophilin type peptidyl-prolyl cis-trans isomerase	OALFNDFL_02942	DDOEEEDM_02993
group_1812		hydrolase	OALFNDFL_02941	DDOEEEDM_02992
group_1076		histidinol phosphatase	OALFNDFL_02940	DDOEEEDM_02991
group_611		extracellular solute-binding protein family 1	OALFNDFL_02939	DDOEEEDM_03132
group_1019		Type I phosphodiesterase / nucleotide pyrophosphatase	OALFNDFL_02938	DDOEEEDM_03131
group_1038		ABC transporter permease protein	OALFNDFL_02937	DDOEEEDM_03130
group_1010		ABC transporter permease protein	OALFNDFL_02936	DDOEEEDM_03129
group_673		ABC transport system ATP-binding protein	OALFNDFL_02935	DDOEEEDM_03128
group_1709		ISL3 family transposase	OALFNDFL_02934	DDOEEEDM_03127
group_1081		ISL3 family transposase	OALFNDFL_02933	DDOEEEDM_03126
csd_2	csd_2	cysteine desulfurase Csd_1	OALFNDFL_02932	DDOEEEDM_03125
group_1329		DNA-binding response regulator	OALFNDFL_02931	DDOEEEDM_03124
group_433		hypothetical protein	OALFNDFL_02930	DDOEEEDM_03123
group_2628		Transposase IS1216	OALFNDFL_02929	DDOEEEDM_03122
group_1679		hypothetical protein	OALFNDFL_02928	DDOEEEDM_03121
group_1249		hypothetical protein	OALFNDFL_02927	DDOEEEDM_03120
group_55		hypothetical protein	OALFNDFL_02926	DDOEEEDM_03119
group_1809		hypothetical protein	OALFNDFL_02925	DDOEEEDM_03118
group_1390		resolvase protein	OALFNDFL_02924	DDOEEEDM_03117
ligA_2	ligA_2	DNA ligase	OALFNDFL_02923	DDOEEEDM_03116
group_2306		hypothetical protein	OALFNDFL_02922	DDOEEEDM_03115
group_1477		recombinase	OALFNDFL_02921	DDOEEEDM_03114
group_2598		IS1216 transposase	OALFNDFL_02920	DDOEEEDM_03113
panD	panD	Aspartate 1-decarboxylase	OALFNDFL_02919	DDOEEEDM_03112
group_2038		ISEfa8 transposase	OALFNDFL_02918	DDOEEEDM_03111
group_1751		integrase core domain protein	OALFNDFL_02917	DDOEEEDM_03110
group_2442		ISEf1 transposase	OALFNDFL_02916	DDOEEEDM_03109
group_2096		hypothetical protein	OALFNDFL_02915	DDOEEEDM_03108
group_455		IS256 family transposase	OALFNDFL_02914	DDOEEEDM_03107
group_2467		ISEnfa3 transposase	OALFNDFL_02913	DDOEEEDM_03106
group_2461		ISEnfa3 transposase	OALFNDFL_02912	DDOEEEDM_03105
group_2575		ISEfa8 transposase	OALFNDFL_02911	DDOEEEDM_03104
group_2569		ISEfa8 transposase	OALFNDFL_02910	DDOEEEDM_03103
group_1166		transcriptional regulator GntR family	OALFNDFL_02909	DDOEEEDM_03102
agaS	agaS	sugar isomerase AgaS family	OALFNDFL_02908	DDOEEEDM_03101
lacD_1	lacD_1	Tagatose 16-diphosphate aldolase	OALFNDFL_02907	DDOEEEDM_03100
group_829		hypothetical protein	OALFNDFL_02906	DDOEEEDM_03099
group_488		PTS system lactose/cellobiose-specific IIC component	OALFNDFL_02905	DDOEEEDM_03098
group_2454		Integrase	OALFNDFL_02904	DDOEEEDM_03097
xerS	xerS	Tyrosine recombinase XerS	OALFNDFL_02903	DDOEEEDM_03096
group_1553		hypothetical protein	OALFNDFL_02902	DDOEEEDM_03095
repA_1	repA_1	replication initiator protein A	OALFNDFL_02901	DDOEEEDM_03094
group_1770		hypothetical protein	OALFNDFL_02900	DDOEEEDM_03093
repB_1	repB_1	replication-associated protein RepB	OALFNDFL_02899	DDOEEEDM_03092
prgN_1	prgN_1	replication control protein PrgN	OALFNDFL_02898	DDOEEEDM_03091
group_2285		hypothetical protein	OALFNDFL_02897
group_2596		hypothetical protein	OALFNDFL_02896	DDOEEEDM_03089
group_2649		ImpB/MucB/SamB family protein	OALFNDFL_02895	DDOEEEDM_03088
group_2593		Transposase IS1216	OALFNDFL_02894	DDOEEEDM_00154
group_2591		multiple promoter invertase	OALFNDFL_02893	DDOEEEDM_03289
group_2589		hypothetical protein	OALFNDFL_02892	DDOEEEDM_03288
group_2587		hypothetical protein	OALFNDFL_02891	DDOEEEDM_03287
group_1678		resolvase family site-specific recombinase	OALFNDFL_02890	DDOEEEDM_03286
group_2559		Transposase IS66 family protein	OALFNDFL_02889	DDOEEEDM_03285
group_2562		IS66 Orf2-like protein	OALFNDFL_02888	DDOEEEDM_03284
group_2565		hypothetical protein	OALFNDFL_02887	DDOEEEDM_03283
group_2503		ISL3 family transposase	OALFNDFL_02886	DDOEEEDM_03282
group_2508		IS1251-like transposase	OALFNDFL_02885	DDOEEEDM_03281
group_1531		hypothetical protein	OALFNDFL_02884	DDOEEEDM_03280
group_2348		50S ribosomal protein L34	OALFNDFL_02883	DDOEEEDM_02990
rnpA	rnpA	Ribonuclease P protein component	OALFNDFL_02882	DDOEEEDM_02989
oxaA	oxaA	putative stage III sporulation protein J	OALFNDFL_02881	DDOEEEDM_02988
group_1126		r3H domain protein	OALFNDFL_02880	DDOEEEDM_02987
group_1921		hypothetical protein	OALFNDFL_02879	DDOEEEDM_02986
mnmE	mnmE	tRNA modification GTPase MnmE	OALFNDFL_02878	DDOEEEDM_02985
gidA	gidA	tRNA uridine 5-carboxymethylaminomethyl modification protein GidA	OALFNDFL_02877	DDOEEEDM_02984
rsmG	rsmG	Ribosomal RNA small subunit methyltransferase G	OALFNDFL_02876	DDOEEEDM_02983
soj	soj	sporulation initiation inhibitor protein Soj	OALFNDFL_02875	DDOEEEDM_02982
group_900		ParB family chromosome partitioning protein	OALFNDFL_02874	DDOEEEDM_02981
group_2259		translation-associated GTPase	OALFNDFL_02873	DDOEEEDM_02980
engD	engD	translation-associated GTPase	OALFNDFL_02872	DDOEEEDM_02979
group_1241		hypothetical protein	OALFNDFL_02871	DDOEEEDM_02978
guaB	guaB	Inosine-5'-monophosphate dehydrogenase	OALFNDFL_02870	DDOEEEDM_02977
serS2	serS2	seryl-tRNA synthetase	OALFNDFL_02869	DDOEEEDM_02976
group_2630		histidine kinase	OALFNDFL_02868	DDOEEEDM_02975
vanR	vanR	putative regulatory protein VanR	OALFNDFL_02867	DDOEEEDM_02974
group_1646		firmicute transcriptional repressor of class III stress	OALFNDFL_02854	DDOEEEDM_02961
group_42		negative regulator of genetic competence ClpC/MecB	OALFNDFL_02853	DDOEEEDM_02960
group_834		peptidase U32 family	OALFNDFL_02852	DDOEEEDM_02959
group_487		peptidase U32 family	OALFNDFL_02851	DDOEEEDM_02958
group_410		Glutathione reductase	OALFNDFL_02850	DDOEEEDM_02957
group_786		prenyltransferase UbiA family	OALFNDFL_02849	DDOEEEDM_02956
group_610		ApbE family protein	OALFNDFL_02848	DDOEEEDM_02955
group_782		FMN-binding domain-containing protein	OALFNDFL_02847	DDOEEEDM_02954
group_135		pyridine nucleotide-disulfide family oxidoreductase	OALFNDFL_02846	DDOEEEDM_02953
group_1754		CobW/P47K family protein	OALFNDFL_02845	DDOEEEDM_02952
group_1470		Heptaprenyl diphosphate synthase component I	OALFNDFL_02844	DDOEEEDM_02951
group_739		polyprenyl synthetase	OALFNDFL_02843	DDOEEEDM_02950
group_138		cell wall surface adhesion protein	OALFNDFL_02842	DDOEEEDM_02949
group_1539		hypothetical protein	OALFNDFL_02841	DDOEEEDM_02948
group_760		biotin-[acetyl-CoA-carboxylase] ligase	OALFNDFL_02840	DDOEEEDM_02947
group_1051		ABC transporter ATP-binding protein	OALFNDFL_02839	DDOEEEDM_02946
group_865		amino acid or sugar ABC transport system permease protein	OALFNDFL_02838	DDOEEEDM_02945
group_759		ABC transporter substrate-binding protein	OALFNDFL_02837	DDOEEEDM_02944
rpoB	rpoB	DNA-directed RNA polymerase subunit beta	OALFNDFL_02836	DDOEEEDM_02943
rpoC	rpoC	DNA-directed RNA polymerase subunit beta'	OALFNDFL_02835	DDOEEEDM_02942
group_683		LacI family transcriptional regulator	OALFNDFL_02834	DDOEEEDM_02941
group_216		alpha amylase	OALFNDFL_02833	DDOEEEDM_02940
group_467		extracellular solute-binding protein	OALFNDFL_02832	DDOEEEDM_02939
ycjO	ycjO	ABC transporter permease	OALFNDFL_02831	DDOEEEDM_02938
ycjP	ycjP	ABC transporter permease	OALFNDFL_02830	DDOEEEDM_02937
ycjQ	ycjQ	oxidoreductase zinc-binding dehydrogenase family protein	OALFNDFL_02829	DDOEEEDM_02936
ycjR	ycjR	AP endonuclease	OALFNDFL_02828	DDOEEEDM_02935
group_682		oxidoreductase family NAD-binding Rossmann fold protein	OALFNDFL_02827	DDOEEEDM_02934
group_76		glycosyl hydrolase family protein	OALFNDFL_02826	DDOEEEDM_02933
group_583		glycerate kinase	OALFNDFL_02825	DDOEEEDM_02932
group_1281		beta-phosphoglucomutase	OALFNDFL_02824	DDOEEEDM_02931
group_1537		Peptide methionine sulfoxide reductase msrA	OALFNDFL_02823	DDOEEEDM_02930
group_1261		bacterial Peptidase A24 protein	OALFNDFL_02822	DDOEEEDM_02929
group_265		gluconate kinase	OALFNDFL_02821	DDOEEEDM_02928
group_1645		DNA protection during starvation protein 1	OALFNDFL_02820	DDOEEEDM_02927
rplM	rplM	50S ribosomal protein L13	OALFNDFL_02819	DDOEEEDM_02926
rpsI	rpsI	30S ribosomal protein S9	OALFNDFL_02818	DDOEEEDM_02925
group_500		site-specific tyrosine recombinase XerC-family protein	OALFNDFL_02817	DDOEEEDM_02924
group_860		Transposase IS116/IS110/IS902 family protein	OALFNDFL_02816	DDOEEEDM_02923
group_1943		Transposase	OALFNDFL_02815	DDOEEEDM_02922
group_2331		hypothetical protein	OALFNDFL_02814	DDOEEEDM_02921
group_1062		transcriptional regulator	OALFNDFL_02813	DDOEEEDM_02920
group_917		hypothetical protein	OALFNDFL_02812	DDOEEEDM_02919
group_745		ornithine cyclodeaminase/mu-crystallin family protein	OALFNDFL_02811	DDOEEEDM_02918
group_1171		Putative transposase	OALFNDFL_02810	DDOEEEDM_02917
group_2112		hypothetical protein	OALFNDFL_02809	DDOEEEDM_02916
group_693		transcriptional regulator LacI family	OALFNDFL_02808	DDOEEEDM_02915
group_668		2-dehydro-3-deoxygluconokinase	OALFNDFL_02807	DDOEEEDM_02914
group_140		pyruvate oxidase	OALFNDFL_02806	DDOEEEDM_02913
group_1018		5-deoxy-glucuronate isomerase	OALFNDFL_02805	DDOEEEDM_02912
group_2477		Transposase IS116/IS110/IS902 family protein	OALFNDFL_02804	DDOEEEDM_02338
group_319		methylmalonate-semialdehyde dehydrogenase	OALFNDFL_02803	DDOEEEDM_02910
group_562		aldehyde-alcohol dehydrogenase	OALFNDFL_02802	DDOEEEDM_02909
group_711		oxidoreductase family NAD-binding Rossmann fold protein	OALFNDFL_02801	DDOEEEDM_02908
group_681		oxidoreductase family NAD-binding Rossmann fold protein	OALFNDFL_02800	DDOEEEDM_02907
group_899		inosose dehydratase	OALFNDFL_02799	DDOEEEDM_02906
group_248		Sodium/myo-inositol cotransporter	OALFNDFL_02798	DDOEEEDM_02905
group_1988		PTS system lactose/cellobiose-specific IIB component	OALFNDFL_02797	DDOEEEDM_02904
group_1177		ABC transporter ATP-binding protein	OALFNDFL_02796	DDOEEEDM_02903
group_985		metal ion ABC transporter permease	OALFNDFL_02795	DDOEEEDM_02902
mtsA	mtsA	adhesion lipoprotein	OALFNDFL_02794	DDOEEEDM_02901
group_2161		iron dependent repressor DNA binding domain protein	OALFNDFL_02793	DDOEEEDM_02900
group_2379		hypothetical protein	OALFNDFL_02792	DDOEEEDM_02899
group_1552		transcriptional regulator	OALFNDFL_02791	DDOEEEDM_02898
group_1301		Cobalt transport protein	OALFNDFL_02790	DDOEEEDM_02897
group_354		ABC transporter ATP-binding protein	OALFNDFL_02789	DDOEEEDM_02896
group_1466		hypothetical protein	OALFNDFL_02788	DDOEEEDM_02895
group_189		ABC transporter ATP-binding protein	OALFNDFL_02787	DDOEEEDM_02894
group_193		ABC transporter ATP-binding protein	OALFNDFL_02786	DDOEEEDM_02893
rpsN1	rpsN1	30S ribosomal protein S14	OALFNDFL_02785	DDOEEEDM_02892
rpmF2	rpmF2	50S ribosomal protein L32	OALFNDFL_02784	DDOEEEDM_02891
group_1827		hypothetical protein	OALFNDFL_02783	DDOEEEDM_02890
rpmG1	rpmG1	50S ribosomal protein L33	OALFNDFL_02782	DDOEEEDM_02889
group_742		cobalamin synthesis protein	OALFNDFL_02781	DDOEEEDM_02888
group_272		periplasmic solute binding family protein	OALFNDFL_02780	DDOEEEDM_02887
group_2150		hypothetical protein	OALFNDFL_02779	DDOEEEDM_02886
group_1476		Integrase	OALFNDFL_02778	DDOEEEDM_02885
group_2205		transposase IS30 family	OALFNDFL_02777	DDOEEEDM_02884
group_1013		CobW/P47K family protein	OALFNDFL_02776	DDOEEEDM_02883
group_1416		CobW/P47K family protein	OALFNDFL_02775	DDOEEEDM_02882
group_2586		ISL3 family transposase	OALFNDFL_02774	DDOEEEDM_02881
group_2233		transposase	OALFNDFL_02773	DDOEEEDM_02880
group_2258		RNA polymerase factor sigma-70	OALFNDFL_02772	DDOEEEDM_02879
group_1808		hypothetical protein	OALFNDFL_02771	DDOEEEDM_02878
group_517		transcriptional regulator AraC family	OALFNDFL_02770	DDOEEEDM_02877
group_1879		hypothetical protein	OALFNDFL_02769	DDOEEEDM_02876
esp_2~~~esp~~~esp_1	esp_2;esp;esp_1	Enterococcal surface protein	OALFNDFL_02768_len	DDOEEEDM_02874_len;DDOEEEDM_02875
group_411		pyridine nucleotide-disulfide oxidoreductase	OALFNDFL_02767	DDOEEEDM_02873
group_324		peptidase M23 family	OALFNDFL_02766	DDOEEEDM_02872
group_1291		hypothetical protein	OALFNDFL_02765	DDOEEEDM_02871
group_1964		drug resistance MFS transporter drug:H+ antiporter-2 (DHA2) family protein	OALFNDFL_02764	DDOEEEDM_02870
group_598		drug resistance MFS transporter drug:H+ antiporter-2 (DHA2) family protein	OALFNDFL_02763	DDOEEEDM_02869
group_2211		hypothetical protein	OALFNDFL_02762	DDOEEEDM_02868
group_856		conjugative transposon protein	OALFNDFL_02761	DDOEEEDM_02867
group_719		NlpC/P60 family lipoprotein	OALFNDFL_02760	DDOEEEDM_02866
group_95		amino acid transporter	OALFNDFL_02759	DDOEEEDM_02865
group_46		ATP/GTP-binding protein	OALFNDFL_02758	DDOEEEDM_02864
group_1800		conjugative transposon membrane protein	OALFNDFL_02757	DDOEEEDM_02863
group_1312		hypothetical protein	OALFNDFL_02756	DDOEEEDM_02862
group_2585		IS1380 family transposase	OALFNDFL_02755	DDOEEEDM_02861
group_2144		hypothetical protein	OALFNDFL_02754	DDOEEEDM_02860
group_1658		hypothetical protein	OALFNDFL_02753	DDOEEEDM_02859
thiF	thiF	thiamine biosynthesis protein ThiF	OALFNDFL_02752	DDOEEEDM_02858
group_665		hypothetical protein	OALFNDFL_02751	DDOEEEDM_02857
group_1577		Antirestriction protein	OALFNDFL_02750	DDOEEEDM_02856
group_2392		hypothetical protein	OALFNDFL_02749
group_2378		hypothetical protein	OALFNDFL_02748	DDOEEEDM_02854
group_539		helix-turn-helix protein	OALFNDFL_02747	DDOEEEDM_02853
group_2658		hypothetical protein	OALFNDFL_02746	DDOEEEDM_02852
group_2663		C-5 cytosine-specific DNA methylase	OALFNDFL_02745	DDOEEEDM_02850
group_1819		FtsK/SpoIIIE family protein	OALFNDFL_02744	DDOEEEDM_02849
group_864		HNH endonuclease domain protein	OALFNDFL_02743	DDOEEEDM_02848
group_2584		IS1380 family transposase	OALFNDFL_02742	DDOEEEDM_02847
group_686		group II intron reverse transcriptase maturase	OALFNDFL_02741	DDOEEEDM_02846
group_692		FtsK/SpoIIIE family protein	OALFNDFL_02740	DDOEEEDM_02845
group_1901		hypothetical protein	OALFNDFL_02739	DDOEEEDM_02844
group_1834		hypothetical protein	OALFNDFL_02738	DDOEEEDM_02843
group_1987		hypothetical protein	OALFNDFL_02737	DDOEEEDM_02842
group_13		LPXTG-motif protein cell wall anchor domain protein	OALFNDFL_02736	DDOEEEDM_02841
group_2111		hypothetical protein	OALFNDFL_02735	DDOEEEDM_02840
bcrA	bcrA	bacitracin transport ATP-binding protein BcrA	OALFNDFL_02734	DDOEEEDM_02839
group_1080		ABC-2 family transporter protein	OALFNDFL_02733	DDOEEEDM_02838
group_1272		response regulator receiver domain protein	OALFNDFL_02732	DDOEEEDM_02837
group_887		sensor histidine kinase	OALFNDFL_02731	DDOEEEDM_02836
group_139		transcriptional antiterminator bglG	OALFNDFL_02730	DDOEEEDM_02835
group_1690		PTS system fructose-specific IIA component	OALFNDFL_02729	DDOEEEDM_02834
group_1986		PTS system fructose-specific IIBC component	OALFNDFL_02728	DDOEEEDM_02833
group_648		PTS system fructose-specific IIBC component	OALFNDFL_02727	DDOEEEDM_02832
group_33		glycosyl hydrolase family 38 protein	OALFNDFL_02726	DDOEEEDM_02831
group_226		DNA mismatch repair protein	OALFNDFL_02725	DDOEEEDM_02830
yadG	yadG	ABC transporter ATP-binding protein	OALFNDFL_02724	DDOEEEDM_02829
yadH	yadH	ABC transporter permease	OALFNDFL_02723	DDOEEEDM_02828
dus2	dus2	tRNA-dihydrouridine synthase	OALFNDFL_02722	DDOEEEDM_02827
group_664		zinc-binding alcohol dehydrogenase family protein	OALFNDFL_02721	DDOEEEDM_02826
group_1950		Branched-chain amino acid transport protein	OALFNDFL_02720	DDOEEEDM_02825
azlC_1	azlC_1	azaleucine resistance protein AzlC_1	OALFNDFL_02719	DDOEEEDM_02824
group_340		6-phospho-beta-glucosidase	OALFNDFL_02718	DDOEEEDM_02823
group_1201		GntR family transcriptional regulator	OALFNDFL_02717	DDOEEEDM_02822
group_423		PTS system lactose/cellobiose-specific IIC component	OALFNDFL_02716	DDOEEEDM_02821
group_924		hypothetical protein	OALFNDFL_02715	DDOEEEDM_02820
group_948		AraC family transcriptional regulator	OALFNDFL_02714	DDOEEEDM_02819
group_1612		Bacterial transcription activator	OALFNDFL_02713	DDOEEEDM_02818
group_1644		Rrf2 family protein	OALFNDFL_02712	DDOEEEDM_02817
group_974		NmrA-like family protein	OALFNDFL_02711	DDOEEEDM_02816
group_132		PTS system N-acetylglucosamine-specific IICBA component	OALFNDFL_02710	DDOEEEDM_02815
group_931		BglG family transcriptional antiterminator	OALFNDFL_02709	DDOEEEDM_02814
group_930		LysR family transcriptional regulator	OALFNDFL_02708	DDOEEEDM_02813
group_1465		maltose O-acetyltransferase family protein	OALFNDFL_02707	DDOEEEDM_02812
group_1162		short chain dehydrogenase/reductase family oxidoreductase	OALFNDFL_02706	DDOEEEDM_02811
group_477		mannosyl-glycoprotein endo-beta-N-acetylglucosaminidase	OALFNDFL_02705	DDOEEEDM_02810
group_1653		transcriptional regulator ArsR family	OALFNDFL_02704	DDOEEEDM_02809
group_1372		nitroreductase family protein	OALFNDFL_02703	DDOEEEDM_02808
group_301		ABC transporter ATP-binding protein	OALFNDFL_02702	DDOEEEDM_02807
group_1689		hypothetical protein	OALFNDFL_02701	DDOEEEDM_02806
group_2631		PadR family transcriptional regulator;transcriptional regulator PadR family	OALFNDFL_02700	DDOEEEDM_02805
group_521		major facilitator superfamily transporter	OALFNDFL_02699	DDOEEEDM_02804
group_1942		hypothetical protein	OALFNDFL_02698	DDOEEEDM_02803
group_1900		hypothetical protein	OALFNDFL_02697	DDOEEEDM_02802
proA	proA	Gamma-glutamyl phosphate reductase	OALFNDFL_02696	DDOEEEDM_02801
proB	proB	glutamate 5-kinase	OALFNDFL_02695	DDOEEEDM_02800
group_1536		deoxyuridine 5'-triphosphate nucleotidohydrolase	OALFNDFL_02694	DDOEEEDM_02799
radA	radA	DNA repair protein RadA	OALFNDFL_02693	DDOEEEDM_02798
group_564		Integral membrane protein	OALFNDFL_02692	DDOEEEDM_02797
gltX	gltX	glutamyl-tRNA synthetase	OALFNDFL_02691	DDOEEEDM_02796
group_1523		Serine O-acetyltransferase	OALFNDFL_02690	DDOEEEDM_02795
cysS	cysS	cysteinyl-tRNA synthetase	OALFNDFL_02689	DDOEEEDM_02794
group_1791		ribonuclease III	OALFNDFL_02688	DDOEEEDM_02793
group_956		trmH family tRNA/rRNA methyltransferase	OALFNDFL_02687	DDOEEEDM_02792
group_1530		putative RNA-binding protein containing a PIN domain protein	OALFNDFL_02686	DDOEEEDM_02791
group_1449		RNA polymerase sigma-70 factor family protein	OALFNDFL_02685	DDOEEEDM_02790
group_2127		veg family protein	OALFNDFL_02684	DDOEEEDM_02789
group_2541		ISL3 family transposase	OALFNDFL_02683	DDOEEEDM_02788
group_1688		acetyltransferase GNAT family	OALFNDFL_02682	DDOEEEDM_02787
group_1657		large conductance mechanosensitive channel protein	OALFNDFL_02681	DDOEEEDM_02786
group_476		Peptidase M16 inactive domain protein	OALFNDFL_02680	DDOEEEDM_02785
group_463		peptidase M16 inactive domain protein	OALFNDFL_02679	DDOEEEDM_02784
group_910		hypothetical protein	OALFNDFL_02678	DDOEEEDM_02783
group_1448		CDP-diacylglycerol--glycerol-3-phosphate 3-phosphatidyltransferase	OALFNDFL_02677	DDOEEEDM_02782
group_492		competence/damage-inducible protein CinA protein	OALFNDFL_02676	DDOEEEDM_02781
recA	recA	DNA recombination protein RecA	OALFNDFL_02675	DDOEEEDM_02780
rny	rny	2'3'-cyclic-nucleotide 2'-phosphodiesterase	OALFNDFL_02674	DDOEEEDM_02779
group_1050		delta 1-pyrroline-5-carboxylate reductase	OALFNDFL_02673	DDOEEEDM_02777
group_37		ysyl-tRNA synthetase	OALFNDFL_02672	DDOEEEDM_02776
ispE	ispE	4-diphosphocytidyl-2-C-methyl-D-erythritol kinase	OALFNDFL_02671	DDOEEEDM_02775
group_817		periplasmic solute binding family protein	OALFNDFL_02670	DDOEEEDM_02774
adcC	adcC	ABC transporter ATP-binding protein	OALFNDFL_02669	DDOEEEDM_02773
group_1017		ABC transporter permease	OALFNDFL_02668	DDOEEEDM_02772
group_1029		pur operon repressor	OALFNDFL_02667	DDOEEEDM_02771
glmU	glmU	bifunctional N-acetylglucosamine-1-phosphate / uridyltransferase/glucosamine-1-phosphate acetyltransferase	OALFNDFL_02666	DDOEEEDM_02770
prs1	prs1	Ribose-phosphate pyrophosphokinase 1	OALFNDFL_02665	DDOEEEDM_02769
group_1464		membrane protein	OALFNDFL_02664	DDOEEEDM_02768
group_1098		hypothetical protein	OALFNDFL_02663	DDOEEEDM_02767
group_210		phospholipase patatin family	OALFNDFL_02662	DDOEEEDM_02766
group_2204		hypothetical protein	OALFNDFL_02661	DDOEEEDM_02765
group_898		hypothetical protein	OALFNDFL_02660	DDOEEEDM_02764
group_2051		hypothetical protein	OALFNDFL_02659	DDOEEEDM_02763
gmk	gmk	Guanylate kinase	OALFNDFL_02658	DDOEEEDM_02762
rpoZ	rpoZ	DNA-directed RNA polymerase subunit omega	OALFNDFL_02657	DDOEEEDM_02761
group_48		Primosomal protein N'	OALFNDFL_02656	DDOEEEDM_02760
group_1595		Peptide deformylase	OALFNDFL_02655	DDOEEEDM_02759
fmt	fmt	Methionyl-tRNA formyltransferase	OALFNDFL_02654	DDOEEEDM_02758
group_400		Ribosomal RNA small subunit methyltransferase B	OALFNDFL_02653	DDOEEEDM_02757
group_1152		serine/threonine phosphatase	OALFNDFL_02652	DDOEEEDM_02756
group_105		serine/threonine-protein kinase	OALFNDFL_02651	DDOEEEDM_02755
rsgA	rsgA	Putative ribosome biogenesis GTPase RsgA	OALFNDFL_02650	DDOEEEDM_02754
group_1331		Ribulose-phosphate 3-epimerase	OALFNDFL_02649	DDOEEEDM_02753
group_1356		thiamin pyrophosphokinase family protein	OALFNDFL_02648	DDOEEEDM_02752
mreC	mreC	rod shape-determining protein MreC	OALFNDFL_02647	DDOEEEDM_02751
mreD	mreD	rod shape-determining protein MreD	OALFNDFL_02646	DDOEEEDM_02750
group_254		NlpC/P60 family lipoprotein	OALFNDFL_02645	DDOEEEDM_02749
group_175		oligoendopeptidase PepF/M3 family	OALFNDFL_02644	DDOEEEDM_02748
group_1565		integral membrane protein	OALFNDFL_02643	DDOEEEDM_02747
group_1179		putative transcriptional regulatory protein	OALFNDFL_02642	DDOEEEDM_02746
group_366		ErfK/YbiS/YcfS/YnhG family protein	OALFNDFL_02641	DDOEEEDM_02744
ldh1	ldh1	L-lactate dehydrogenase	OALFNDFL_02640	DDOEEEDM_02743
group_1484		Peptidyl-tRNA hydrolase	OALFNDFL_02639	DDOEEEDM_02742
group_7		transcription-repair coupling factor	OALFNDFL_02638	DDOEEEDM_02741
group_247		polysaccharide biosynthesis family protein	OALFNDFL_02637	DDOEEEDM_02740
group_2079		S4 RNA-binding domain-containing protein	OALFNDFL_02636	DDOEEEDM_02739
group_1739		septum formation initiator	OALFNDFL_02635	DDOEEEDM_02738
group_1639		S1 RNA binding domain-containing protein	OALFNDFL_02634	DDOEEEDM_02737
group_318		tRNA(Ile)-lysidine synthase	OALFNDFL_02633	DDOEEEDM_02736
hpt	hpt	Hypoxanthine-guanine phosphoribosyltransferase	OALFNDFL_02632	DDOEEEDM_02735
hflB	hflB	ATP-dependent metalloprotease	OALFNDFL_02631	DDOEEEDM_02734
hslO	hslO	chaperonin HslO	OALFNDFL_02630	DDOEEEDM_02733
group_718		tRNA-dihydrouridine synthase	OALFNDFL_02629	DDOEEEDM_02732
lysS	lysS	lysyl-tRNA synthetase	OALFNDFL_02628	DDOEEEDM_02731
group_2540		ISL3 family transposase	OALFNDFL_02627	DDOEEEDM_02745
metK	metK	S-adenosylmethionine synthetase	OALFNDFL_02597	DDOEEEDM_02701
group_306		major facilitator superfamily transporter	OALFNDFL_02596	DDOEEEDM_02700
group_1072		esterase	OALFNDFL_02595	DDOEEEDM_02699
group_1300		TetR family transcriptional regulator	OALFNDFL_02594	DDOEEEDM_02698
group_207		ABC transporter ATP-binding protein	OALFNDFL_02593	DDOEEEDM_02697
group_181		ABC transporter ATP-binding protein	OALFNDFL_02592	DDOEEEDM_02696
group_2460		ISEnfa3 transposase	OALFNDFL_02591	DDOEEEDM_02655
group_2466		ISEnfa3 transposase	OALFNDFL_02590	DDOEEEDM_02654
xerC_11	xerC_11	site-specific tyrosine recombinase XerC-family protein	OALFNDFL_02589
group_2391		ISEf1 transposase	OALFNDFL_02588
xerC_10	xerC_10	site-specific tyrosine recombinase XerC-family protein	OALFNDFL_02587
group_822		phage membrane protein	OALFNDFL_02586
group_2390		Integrase core domain protein	OALFNDFL_02585
group_2225		putative holin	OALFNDFL_02584
group_2389		N-acetylmuramoyl-L-alanine amidase	OALFNDFL_02583
group_1826		hypothetical protein	OALFNDFL_02581
group_2388		IS16/IS256 transposase	OALFNDFL_02580
group_2169		hypothetical protein	OALFNDFL_02579
group_1469		rRNA methylase family protein	OALFNDFL_02578	DDOEEEDM_02695
group_781		radical SAM protein family protein	OALFNDFL_02577	DDOEEEDM_02694
group_1321		PAP2 family protein	OALFNDFL_02576	DDOEEEDM_02693
group_118		N-acetylmuramoyl-L-alanine amidase	OALFNDFL_02575	DDOEEEDM_02692
leuS	leuS	leucyl-tRNA synthetase	OALFNDFL_02574	DDOEEEDM_02691
group_260		glycosyl hydrolase	OALFNDFL_02573	DDOEEEDM_02690
group_178		ABC transporter ATP-binding protein	OALFNDFL_02572	DDOEEEDM_02689
group_204		ABC transporter ATP-binding protein	OALFNDFL_02571	DDOEEEDM_02688
group_1118		MerR family transcriptional regulator	OALFNDFL_02570	DDOEEEDM_02687
group_2192		putative site-specific integrase-resolvase	OALFNDFL_02569	DDOEEEDM_02686
group_16		B-type Cna protein	OALFNDFL_02568	DDOEEEDM_02685
group_2654		B-type Cna protein;hypothetical protein	OALFNDFL_02567	DDOEEEDM_02684
group_634		hypothetical protein	OALFNDFL_02566	DDOEEEDM_02683
group_2034		antibiotic biosynthesis monooxygenase	OALFNDFL_02565	DDOEEEDM_02682
group_1985		PTS system cellobiose-specific transporter subunit IIB	OALFNDFL_02564	DDOEEEDM_02681
group_127		transcriptional antiterminator bglG	OALFNDFL_02563	DDOEEEDM_02680
group_1941		PTS system cellobiose-specific IIA componenent	OALFNDFL_02562	DDOEEEDM_02679
group_1551		hypothetical protein	OALFNDFL_02561	DDOEEEDM_02678
group_406		PTS system cellobiose-specific transporter subunit IIC	OALFNDFL_02560	DDOEEEDM_02677
group_285		UDP-N-acetylmuramoylalanyl-D-glutamate--L- lysine ligase	OALFNDFL_02559	DDOEEEDM_02676
group_1430		integral membrane protein	OALFNDFL_02558	DDOEEEDM_02675
group_229		polysaccharide biosynthesis family protein	OALFNDFL_02557	DDOEEEDM_02674
group_1185		16S rRNA pseudouridylate synthase A	OALFNDFL_02556	DDOEEEDM_02673
group_800		ABC transporter permease	OALFNDFL_02555	DDOEEEDM_02672
group_837		ABC transporter permease	OALFNDFL_02554	DDOEEEDM_02671
group_316		extracellular solute-binding protein	OALFNDFL_02553	DDOEEEDM_02670
group_1395		integral membrane protein	OALFNDFL_02552	DDOEEEDM_02669
group_203		sensor histidine kinase	OALFNDFL_02551	DDOEEEDM_02668
group_328		AraC family transcriptional regulator	OALFNDFL_02550	DDOEEEDM_02667
group_87		alpha-12-mannosidase	OALFNDFL_02549	DDOEEEDM_02666
group_654		GntR family transcriptional regulator	OALFNDFL_02548	DDOEEEDM_02665
group_460		hypothetical protein	OALFNDFL_02547	DDOEEEDM_02664
group_24		glycosyl hydrolase family 38 protein	OALFNDFL_02546	DDOEEEDM_02663
group_964		fructokinase	OALFNDFL_02545	DDOEEEDM_02662
group_963		23S rRNA pseudouridine synthase D	OALFNDFL_02544	DDOEEEDM_02661
group_81		penicillin-binding protein 1A family	OALFNDFL_02543	DDOEEEDM_02660
group_1909		hypothetical protein	OALFNDFL_02542	DDOEEEDM_02659
group_188		ABC transporter ATP-binding protein/permease	OALFNDFL_02541	DDOEEEDM_02658
group_998		AP endonuclease	OALFNDFL_02540	DDOEEEDM_02657
group_1267		GDSL-like Lipase/Acylhydrolase	OALFNDFL_02539	DDOEEEDM_02656
group_2626		ISL3 family transposase	OALFNDFL_02538	DDOEEEDM_02653
group_370		glucuronate isomerase	OALFNDFL_02537	DDOEEEDM_02652
group_291		altronate hydrolase	OALFNDFL_02536	DDOEEEDM_02651
group_345		mannitol dehydrogenase protein	OALFNDFL_02535	DDOEEEDM_02650
group_734		transcriptional regulator LacI family	OALFNDFL_02534	DDOEEEDM_02649
group_72		transcriptional regulator AraC family	OALFNDFL_02533	DDOEEEDM_02648
ytcP	ytcP	ABC transporter permease	OALFNDFL_02532	DDOEEEDM_02647
yteP	yteP	ABC transporter permease	OALFNDFL_02531	DDOEEEDM_02646
group_1244		integral membrane protein	OALFNDFL_02530	DDOEEEDM_02645
group_283		extracellular solute-binding protein	OALFNDFL_02529	DDOEEEDM_02644
group_609		Glycosyl Hydrolase Family 88	OALFNDFL_02528	DDOEEEDM_02643
group_415		polygalacturonase	OALFNDFL_02527	DDOEEEDM_02642
group_859		Alpha/beta hydrolase family protein	OALFNDFL_02526	DDOEEEDM_02641
group_833		pectinesterase	OALFNDFL_02525	DDOEEEDM_02640
group_2056		hypothetical protein	OALFNDFL_02524	DDOEEEDM_02639
group_256		glycosyl hydrolase family protein	OALFNDFL_02523	DDOEEEDM_02638
group_352		transporter major facilitator family protein	OALFNDFL_02522	DDOEEEDM_02637
group_441		polygalacturonase	OALFNDFL_02521	DDOEEEDM_02636
group_2544		IS30 family transposase IS6770	OALFNDFL_02520	DDOEEEDM_02635
group_997		HAD superfamily hydrolase	OALFNDFL_02516	DDOEEEDM_02631
group_506		Ser/Thr protein phosphatase family protein	OALFNDFL_02515	DDOEEEDM_02630
group_21		hypothetical protein	OALFNDFL_02514	DDOEEEDM_02629
group_808		3'-5' exoribonuclease yhaM	OALFNDFL_02513	DDOEEEDM_02628
group_705		Foldase protein prsA	OALFNDFL_02512	DDOEEEDM_02627
group_1899		YtxH-like protein	OALFNDFL_02511	DDOEEEDM_02626
group_1722		histidine triad protein	OALFNDFL_02510	DDOEEEDM_02625
ecsA	ecsA	ABC transporter ATP-binding protein	OALFNDFL_02509	DDOEEEDM_02624
ecsB	ecsB	Bacterial ABC transporter protein EcsB	OALFNDFL_02508	DDOEEEDM_02623
group_1079		Phosphotransferase	OALFNDFL_02507	DDOEEEDM_02622
trmB	trmB	tRNA (guanine-N(7)-)-methyltransferase	OALFNDFL_02506	DDOEEEDM_02621
group_187		adenine deaminase	OALFNDFL_02505	DDOEEEDM_02620
group_825		type II/IV secretion system protein	OALFNDFL_02504	DDOEEEDM_02619
group_647		type II secretion system F domain protein	OALFNDFL_02503	DDOEEEDM_02618
group_2063		prepilin-type cleavage/methylation domain protein	OALFNDFL_02502	DDOEEEDM_02617
group_1590		hypothetical protein	OALFNDFL_02501	DDOEEEDM_02616
group_2010		hypothetical protein	OALFNDFL_02500	DDOEEEDM_02615
group_1738		Competence protein ComGF	OALFNDFL_02499	DDOEEEDM_02614
group_1866		hypothetical protein	OALFNDFL_02498	DDOEEEDM_02613
group_710		adenine-specific methyltransferase	OALFNDFL_02497	DDOEEEDM_02612
ackA	ackA	acetate kinase	OALFNDFL_02496	DDOEEEDM_02611
group_252		ABC transporter ATP-binding protein	OALFNDFL_02495	DDOEEEDM_02610
group_2355		hypothetical protein	OALFNDFL_02494	DDOEEEDM_02609
group_1619		universal stress protein	OALFNDFL_02493	DDOEEEDM_02608
group_2050		hypothetical protein	OALFNDFL_02492	DDOEEEDM_02607
rarA	rarA	recombination factor protein RarA	OALFNDFL_02491	DDOEEEDM_02606
group_2633		DNA-3-methyladenine glycosylase	OALFNDFL_02490;OALFNDFL_02489	DDOEEEDM_02605
prmA	prmA	50S ribosomal protein L11 methyltransferase	OALFNDFL_02488	DDOEEEDM_02604
rsmE	rsmE	16S ribosomal RNA methyltransferase RsmE	OALFNDFL_02487	DDOEEEDM_02603
relA	relA	GTP diphosphokinase	OALFNDFL_02486	DDOEEEDM_02602
dtd	dtd	D-tyrosyl-tRNA(Tyr) deacylase	OALFNDFL_02485	DDOEEEDM_02601
group_482		Cytochrome P450	OALFNDFL_02484	DDOEEEDM_02600
group_799		oxidoreductase aldo/keto reductase family protein	OALFNDFL_02483	DDOEEEDM_02599
hisS	hisS	histidyl-tRNA synthetase	OALFNDFL_02482	DDOEEEDM_02598
aspS	aspS	aspartyl-tRNA synthetase	OALFNDFL_02481	DDOEEEDM_02597
group_923		integral membrane protein	OALFNDFL_02480	DDOEEEDM_02596
group_151		acyltransferase	OALFNDFL_02479	DDOEEEDM_02595
group_2049		GIY-YIG nuclease superfamily protein	OALFNDFL_02478	DDOEEEDM_02594
group_1165		methyltransferase small domain-containing protein	OALFNDFL_02477	DDOEEEDM_02593
group_1382		acyltransferase	OALFNDFL_02476	DDOEEEDM_02592
sbcD	sbcD	exonuclease SbcD	OALFNDFL_02475	DDOEEEDM_02591
sbcC	sbcC	exonuclease SbcC	OALFNDFL_02474	DDOEEEDM_02590
group_14		Snf2 family protein	OALFNDFL_02473	DDOEEEDM_02589
group_1215		HAD superfamily hydrolase	OALFNDFL_02472	DDOEEEDM_02588
spxA	spxA	transcriptional regulator Spx	OALFNDFL_02471	DDOEEEDM_02587
group_2507		IS1251-like transposase	OALFNDFL_02470	DDOEEEDM_02586
group_1328		MecA negative regulator of genetic competence	OALFNDFL_02469	DDOEEEDM_02585
group_729		competence protein CoiA-like family protein	OALFNDFL_02468	DDOEEEDM_02584
group_171		oligoendopeptidase F	OALFNDFL_02467	DDOEEEDM_02583
group_1280		dithiol-disulfide isomerase	OALFNDFL_02466	DDOEEEDM_02582
group_1453		adenylate cyclase	OALFNDFL_02465	DDOEEEDM_02581
group_1221		GTP diphosphokinase	OALFNDFL_02464	DDOEEEDM_02580
ppnK	ppnK	inorganic polyphosphate/ATP-NAD kinase	OALFNDFL_02463	DDOEEEDM_02579
group_879		ribosomal large subunit pseudouridine synthase	OALFNDFL_02462	DDOEEEDM_02578
mgtE	mgtE	magnesium transporter	OALFNDFL_02461	DDOEEEDM_02577
cutC	cutC	copper homeostasis protein CutC	OALFNDFL_02460	DDOEEEDM_02576
group_943		methyltransferase domain protein	OALFNDFL_02459	DDOEEEDM_02575
group_1576		TrmH family RNA methyltransferase	OALFNDFL_02458	DDOEEEDM_02574
group_1318		phosphoglycerate mutase family protein	OALFNDFL_02457	DDOEEEDM_02573
group_36		RecD/TraA family helicase	OALFNDFL_02456	DDOEEEDM_02572
group_2180		hypothetical protein	OALFNDFL_02455	DDOEEEDM_02571
group_1426		LuxR family DNA-binding response regulator	OALFNDFL_02454	DDOEEEDM_02570
group_625		sensor histidine kinase	OALFNDFL_02453	DDOEEEDM_02569
sagG	sagG	putative ABC transporter ATP-binding protein SagG	OALFNDFL_02452	DDOEEEDM_02568
group_572		ABC-2 family transporter protein	OALFNDFL_02451	DDOEEEDM_02567
group_547		ABC-2 family transporter protein	OALFNDFL_02450	DDOEEEDM_02566
group_765		diacylglycerol kinase catalytic subunit	OALFNDFL_02449	DDOEEEDM_02565
group_1575		integral membrane protein	OALFNDFL_02448	DDOEEEDM_02564
group_1346		transcriptional regulator	OALFNDFL_02447	DDOEEEDM_02563
rpmG2	rpmG2	50S ribosomal protein L33	OALFNDFL_02446	DDOEEEDM_02562
group_2302		Preprotein translocase subunit SecE	OALFNDFL_02445	DDOEEEDM_02561
nusG	nusG	transcription termination/antitermination factor NusG	OALFNDFL_02444	DDOEEEDM_02560
group_905		hypothetical protein	OALFNDFL_02443	DDOEEEDM_02559
group_689		L-lactate oxidase	OALFNDFL_02442	DDOEEEDM_02558
group_929		L-serine dehydratase iron-sulfur-dependent subunit alpha	OALFNDFL_02441	DDOEEEDM_02557
group_1299		L-serine dehydratase iron-sulfur-dependent subunit beta	OALFNDFL_02440	DDOEEEDM_02556
rplK	rplK	50S ribosomal protein L11	OALFNDFL_02439	DDOEEEDM_02555
rplA	rplA	50S ribosomal protein L1	OALFNDFL_02438	DDOEEEDM_02554
rplJ	rplJ	50S ribosomal protein L10	OALFNDFL_02437	DDOEEEDM_02553
rplL	rplL	50S ribosomal protein L7/L12	OALFNDFL_02436	DDOEEEDM_02552
group_1248		hypothetical protein	OALFNDFL_02435	DDOEEEDM_02551
group_520		major facilitator family transporter	OALFNDFL_02434	DDOEEEDM_02550
group_267		ABC transporter ATP-binding protein	OALFNDFL_02433	DDOEEEDM_02549
nagB	nagB	glucosamine-6-phosphate deaminase	OALFNDFL_02432	DDOEEEDM_02548
group_1200		MgtC family protein	OALFNDFL_02431	DDOEEEDM_02547
group_578		pheromone autoinducer 2 transporter	OALFNDFL_02430	DDOEEEDM_02546
group_764		ribonucleotide-diphosphate reductase beta subunit	OALFNDFL_02429	DDOEEEDM_02545
group_84		ribonucleoside-diphosphate reductase alpha subunit	OALFNDFL_02428	DDOEEEDM_02544
group_2191		glutaredoxin	OALFNDFL_02427	DDOEEEDM_02543
group_1630		ferrous iron transport protein A	OALFNDFL_02426	DDOEEEDM_02542
group_91		ferrous iron transport protein B	OALFNDFL_02425	DDOEEEDM_02541
group_2347		hypothetical protein	OALFNDFL_02424	DDOEEEDM_02540
group_1345		GntR family transcriptional regulator	OALFNDFL_02423	DDOEEEDM_02539
group_528		glycine betaine transporter ATP-binding subunit	OALFNDFL_02422	DDOEEEDM_02538
group_202		Substrate binding domain of ABC-type glycine betaine transport system	OALFNDFL_02421	DDOEEEDM_02537
group_2246		Class II bacteriocin	OALFNDFL_02420	DDOEEEDM_02536
group_1920		Enterocin A Immunity protein	OALFNDFL_02419	DDOEEEDM_02535
group_2336		hypothetical protein	OALFNDFL_02418	DDOEEEDM_02534
group_466		sensor histidine kinase	OALFNDFL_02417	DDOEEEDM_02533
group_2583		IS1380 family transposase	OALFNDFL_02416	DDOEEEDM_02532
group_1247		response regulator receiver domain protein	OALFNDFL_02415	DDOEEEDM_02531
group_2210		Bacteriocin class II with double-glycine leader peptide	OALFNDFL_02414	DDOEEEDM_02530
group_2157		hypothetical protein	OALFNDFL_02413	DDOEEEDM_02529
group_86		ABC transporter ATP-binding protein/permease	OALFNDFL_02412	DDOEEEDM_02528
lcnD	lcnD	Lactococcin A secretion protein LcnD	OALFNDFL_02411	DDOEEEDM_02527
sppA_2	sppA_2	signal peptide peptidase SppA_1	OALFNDFL_02410	DDOEEEDM_02526
group_1545		RDD family protein	OALFNDFL_02409	DDOEEEDM_02525
group_1807		hypothetical protein	OALFNDFL_02408	DDOEEEDM_02524
group_2502		ISL3 family transposase	OALFNDFL_02406	DDOEEEDM_02458
group_1455		hypothetical protein	OALFNDFL_02405	DDOEEEDM_02457
group_955		EDD domain protein DegV family	OALFNDFL_02404	DDOEEEDM_02456
group_1220		DNA-binding response regulator	OALFNDFL_02403	DDOEEEDM_02455
group_165		PAS domain sensory box histidine kinase	OALFNDFL_02402	DDOEEEDM_02454
group_435		YycH protein	OALFNDFL_02401	DDOEEEDM_02453
group_939		YycH protein	OALFNDFL_02400	DDOEEEDM_02452
yycJ	yycJ	metallo-beta-lactamase YycJ	OALFNDFL_02399	DDOEEEDM_02451
group_1371		NADH-flavin reductase	OALFNDFL_02398	DDOEEEDM_02450
group_454		PTS system lactose/cellobiose IIC component	OALFNDFL_02397	DDOEEEDM_02449
group_1311		CAAX amino terminal protease	OALFNDFL_02396	DDOEEEDM_02448
groS	groS	chaperonin GroS;10 kDa chaperonin	OALFNDFL_02395	DDOEEEDM_02447
groL	groL	chaperonin GroL	OALFNDFL_02394	DDOEEEDM_02446
group_2073		hypothetical protein	OALFNDFL_02393	DDOEEEDM_02445
group_832		LacI family sugar-binding transcriptional regulator	OALFNDFL_02392	DDOEEEDM_02444
group_1138		transcriptional regulator MerR family	OALFNDFL_02391	DDOEEEDM_02443
group_1861		hypothetical protein	OALFNDFL_02390	DDOEEEDM_02442
group_305		Nicotinate phosphoribosyltransferase	OALFNDFL_02389	DDOEEEDM_02441
nadE	nadE	NH(3)-dependent NAD(+) synthetase	OALFNDFL_02388	DDOEEEDM_02440
group_897		ArsR family transcriptional regulator	OALFNDFL_02387	DDOEEEDM_02439
group_275		alpha-N-arabinofuranosidase	OALFNDFL_02386	DDOEEEDM_02438
group_474		extracellular solute-binding protein	OALFNDFL_02385	DDOEEEDM_02437
group_886		ABC transporter permease	OALFNDFL_02384	DDOEEEDM_02436
group_947		inner membrane component transport system	OALFNDFL_02383	DDOEEEDM_02435
group_1475		integral membrane protein	OALFNDFL_02382	DDOEEEDM_02434
group_279		alpha-N-arabinofuranosidase	OALFNDFL_02381	DDOEEEDM_02433
group_772		Glycosyl hydrolases family 43	OALFNDFL_02380	DDOEEEDM_02432
group_624		GntR family transcriptional regulator	OALFNDFL_02379	DDOEEEDM_02431
group_365		MFS transporter sugar porter family protein	OALFNDFL_02378	DDOEEEDM_02430
group_223		carbohydrate kinase FGGY family protein	OALFNDFL_02377	DDOEEEDM_02429
group_1237		L-ribulose-5-phosphate 4-epimerase	OALFNDFL_02376	DDOEEEDM_02428
araA2	araA2	L-arabinose isomerase	OALFNDFL_02375	DDOEEEDM_02427
group_561		D-isomer specific 2-hydroxyacid dehydrogenase	OALFNDFL_02374	DDOEEEDM_02426
group_159		arylsulfatase	OALFNDFL_02373	DDOEEEDM_02425
group_1721		hypothetical protein	OALFNDFL_02372	DDOEEEDM_02424
group_2316		hypothetical protein	OALFNDFL_02371	DDOEEEDM_02423
group_685		3-carboxymuconate cyclase	OALFNDFL_02370	DDOEEEDM_02422
group_1878		PTS system glucitol/sorbitol-specific IIA component	OALFNDFL_02369	DDOEEEDM_02421
group_555		permease	OALFNDFL_02368	DDOEEEDM_02420
group_1385		azoreductase	OALFNDFL_02367	DDOEEEDM_02419
group_2026		rhodanese-like domain-containing protein	OALFNDFL_02366	DDOEEEDM_02418
group_1330		TetR family transcriptional regulator	OALFNDFL_02365	DDOEEEDM_02417
group_201		ABC transporter ATP-binding protein/permease	OALFNDFL_02364	DDOEEEDM_02416
group_147		ABC transporter ATP-binding protein/permease	OALFNDFL_02363	DDOEEEDM_02415
group_938		glyoxalase family protein	OALFNDFL_02362	DDOEEEDM_02414
group_680		Beta-lactamase	OALFNDFL_02361	DDOEEEDM_02413
group_791		mannose-6-phosphate isomerase class I	OALFNDFL_02360	DDOEEEDM_02412
group_209		PTS system mannitol-specific IICB component	OALFNDFL_02359	DDOEEEDM_02411
group_116		transcriptional antiterminator bglG	OALFNDFL_02358	DDOEEEDM_02410
group_1708		PTS system mannitol-specific IIA component	OALFNDFL_02357	DDOEEEDM_02409
group_584		ABC-2 family transporter protein	OALFNDFL_02356	DDOEEEDM_02408
group_1279		ABC transporter ATP-binding protein	OALFNDFL_02355	DDOEEEDM_02407
group_184		PTS system mannitol-specific IICBA component	OALFNDFL_02354	DDOEEEDM_02406
mtlF	mtlF	PTS system mannitol-specific transporter subunit IIA	OALFNDFL_02353	DDOEEEDM_02405
mtlD	mtlD	Mannitol-1-phosphate 5-dehydrogenase	OALFNDFL_02352	DDOEEEDM_02404
group_2501		ISL3 family transposase	OALFNDFL_02351	DDOEEEDM_02403
group_1236		CobB/CobQ-like glutamine amidotransferase domain protein	OALFNDFL_02350	DDOEEEDM_02402
group_405		Mur ligase middle domain-containing protein	OALFNDFL_02349	DDOEEEDM_02401
group_364		cation transporter	OALFNDFL_02348	DDOEEEDM_02400
queH	queH	Epoxyqueuosine reductase QueH	OALFNDFL_02347	DDOEEEDM_02399
group_1618		hypothetical protein	OALFNDFL_02346	DDOEEEDM_02398
group_1105		hypothetical protein	OALFNDFL_02345	DDOEEEDM_02397
group_1463		signal peptidase I	OALFNDFL_02344	DDOEEEDM_02396
group_1411		methyltransferase domain protein	OALFNDFL_02343	DDOEEEDM_02395
group_2168		acetyltransferase	OALFNDFL_02342	DDOEEEDM_02394
group_2126		acetyltransferase	OALFNDFL_02341	DDOEEEDM_02393
tdk	tdk	Thymidine kinase	OALFNDFL_02340	DDOEEEDM_02392
prfA	prfA	peptide chain release factor 1	OALFNDFL_02339	DDOEEEDM_02391
hemK	hemK	modification methylase HemK	OALFNDFL_02338	DDOEEEDM_02390
group_679		Sua5/YciO/YrdC/YwlC family protein	OALFNDFL_02337	DDOEEEDM_02389
group_2315		hypothetical protein	OALFNDFL_02336	DDOEEEDM_02388
glyA	glyA	serine hydroxymethyltransferase	OALFNDFL_02335	DDOEEEDM_02387
group_798		alpha/beta hydrolase fold protein	OALFNDFL_02334	DDOEEEDM_02386
upp	upp	uracil phosphoribosyltransferase	OALFNDFL_02333	DDOEEEDM_02385
group_2143		hypothetical protein	OALFNDFL_02332	DDOEEEDM_02384
group_1355		CAAX amino terminal protease family protein	OALFNDFL_02330	DDOEEEDM_02382
group_1367		hypothetical protein	OALFNDFL_02329	DDOEEEDM_02381
group_2021		Enterocin A Immunity	OALFNDFL_02328	DDOEEEDM_02380
acm	acm	Collagen-binding protein	OALFNDFL_02327	DDOEEEDM_02379
group_1604		YbaK/prolyl-tRNA synthetase-associated domain protein	OALFNDFL_02326	DDOEEEDM_02378
group_1352		amino acid ABC transporter permease	OALFNDFL_02325	DDOEEEDM_02377
group_1362		putative glutamine ABC transporter ATP-binding protein	OALFNDFL_02324	DDOEEEDM_02376
group_1037		family 3 extracellular solute-binding protein	OALFNDFL_02323	DDOEEEDM_02375
lacG_1	lacG_1	6-phospho-beta-galactosidase	OALFNDFL_02322	DDOEEEDM_02374
group_45		cell division protein FtsK	OALFNDFL_02321	DDOEEEDM_02373
rlmN	rlmN	ribosomal RNA large subunit methyltransferase N	OALFNDFL_02320	DDOEEEDM_02372
group_608		glycerol dehydrogenase	OALFNDFL_02319	DDOEEEDM_02371
group_1500		GNAT family acetyltransferase	OALFNDFL_02318	DDOEEEDM_02370
group_222		oligopeptide ABC superfamily ATP binding cassette transporter binding protein	OALFNDFL_02317	DDOEEEDM_02369
group_1889		hypothetical protein	OALFNDFL_02316	DDOEEEDM_02368
group_812		oligopeptide ABC superfamily ATP binding cassette transporter membrane protein	OALFNDFL_02315	DDOEEEDM_02367
group_658		oligopeptide ABC transporter permease protein OppC family protein	OALFNDFL_02314	DDOEEEDM_02366
oppD	oppD	ABC transporter ATP-binding protein	OALFNDFL_02313	DDOEEEDM_02365
group_785		ABC transporter ATP-binding protein	OALFNDFL_02312	DDOEEEDM_02364
group_704		IS200/IS605 family transposase	OALFNDFL_02311	DDOEEEDM_02363
group_1025		NUDIX family hydrolase	OALFNDFL_02310	DDOEEEDM_02362
group_2062		hypothetical protein	OALFNDFL_02309	DDOEEEDM_02361
metG	metG	methionyl-tRNA synthetase	OALFNDFL_02308	DDOEEEDM_02360
group_2539		ISL3 family transposase	OALFNDFL_02307	DDOEEEDM_02359
group_1433		hypothetical protein	OALFNDFL_02306	DDOEEEDM_02358
group_432		amino acid permease family protein	OALFNDFL_02305	DDOEEEDM_02357
group_1091		TatD family hydrolase	OALFNDFL_02304	DDOEEEDM_02356
group_1462		ribonuclease M5	OALFNDFL_02303	DDOEEEDM_02355
rsmA	rsmA	ribosomal RNA small subunit methyltransferase A	OALFNDFL_02302	DDOEEEDM_02354
niaX	niaX	Niacin transporter NiaX	OALFNDFL_02301	DDOEEEDM_02353
msmK	msmK	ABC transporter ATP-binding protein	OALFNDFL_02300	DDOEEEDM_02352
mgsA	mgsA	methylglyoxal synthase	OALFNDFL_02299	DDOEEEDM_02351
group_1522		membrane protein	OALFNDFL_02298	DDOEEEDM_02350
group_186		ABC transporter ATP-binding protein/permease	OALFNDFL_02297	DDOEEEDM_02349
group_206		ABC transporter ATP-binding protein/permease	OALFNDFL_02296	DDOEEEDM_02348
group_2190		hypothetical protein	OALFNDFL_02295	DDOEEEDM_02347
group_19		transcriptional antiterminator bglG:Sigma-54 factor	OALFNDFL_02294	DDOEEEDM_02346
group_1750		PTS system mannose/fructose/sorbose-specific IIA component	OALFNDFL_02293	DDOEEEDM_02345
group_1638		PTS system mannose/fructose/sorbose-specific IIB component	OALFNDFL_02292	DDOEEEDM_02344
group_1086		PTS system mannose/fructose/sorbose-specific IIC component	OALFNDFL_02291	DDOEEEDM_02343
group_1024		PTS system mannose/fructose/sorbose-specific IID component	OALFNDFL_02290	DDOEEEDM_02342
group_646		SIS domain-containing protein	OALFNDFL_02289	DDOEEEDM_02341
group_717		SIS domain-containing protein	OALFNDFL_02288	DDOEEEDM_02340
gpsA	gpsA	glycerol-3-phosphate dehydrogenase	OALFNDFL_02287	DDOEEEDM_02339
group_915		UTP--glucose-1-phosphate uridylyltransferase 2	OALFNDFL_02286	DDOEEEDM_02337
group_1825		hypothetical protein	OALFNDFL_02285	DDOEEEDM_02336
group_1394		putative phosphosugar isomerase/binding protein	OALFNDFL_02284	DDOEEEDM_02334
group_194		C4-dicarboxylate anaerobic carrier	OALFNDFL_02283	DDOEEEDM_02333
group_538		beta-aspartyl peptidase	OALFNDFL_02282	DDOEEEDM_02332
group_2556		Transposase	OALFNDFL_02281
group_2552		transposase	OALFNDFL_02280	DDOEEEDM_03274
group_2232		CsbD-like protein	OALFNDFL_02279	DDOEEEDM_02331
group_1310		ABC transporter ATP-binding protein	OALFNDFL_02278	DDOEEEDM_02330
group_289		permease	OALFNDFL_02277	DDOEEEDM_02329
group_217		Ribonuclease J 2	OALFNDFL_02276	DDOEEEDM_02328
group_1625		putative YbaK/ebsC protein	OALFNDFL_02275	DDOEEEDM_02327
group_1271		metallo-beta-lactamase domain-containing protein	OALFNDFL_02274	DDOEEEDM_02326
group_422		DRTGG domain-containing protein	OALFNDFL_02273	DDOEEEDM_02325
group_770		DHHA1 domain protein	OALFNDFL_02272	DDOEEEDM_02324
phnA	phnA	putative alkylphosphonate utilization operon protein PhnA	OALFNDFL_02271	DDOEEEDM_02323
group_1214		Zn-dependent protease	OALFNDFL_02270	DDOEEEDM_02322
group_298		M protein trans-acting positive regulator	OALFNDFL_02269	DDOEEEDM_02320
group_1526		hypothetical protein	OALFNDFL_02268	DDOEEEDM_02319
rsmF	rsmF	rRNA (cytosine-C(5)-)-methyltransferase	OALFNDFL_02267	DDOEEEDM_02318
group_1926		hypothetical protein	OALFNDFL_02266	DDOEEEDM_02317
group_962		Fis family transcriptional regulator	OALFNDFL_02265	DDOEEEDM_02316
tadA	tadA	cytidine/deoxycytidylate deaminase family protein	OALFNDFL_02264	DDOEEEDM_02315
group_2110		hypothetical protein	OALFNDFL_02263	DDOEEEDM_02314
group_373		Ser/Thr protein phosphatase family protein	OALFNDFL_02262	DDOEEEDM_02313
group_1278		hypothetical protein	OALFNDFL_02261	DDOEEEDM_02312
group_1113		HAD superfamily hydrolase	OALFNDFL_02260	DDOEEEDM_02311
group_1317		integral membrane protein	OALFNDFL_02259	DDOEEEDM_02310
yutG	yutG	phosphatidylglycerophosphatase A	OALFNDFL_02258	DDOEEEDM_02309
group_728		ferredoxin--NADP reductase	OALFNDFL_02257	DDOEEEDM_02308
group_2476		Transposase IS116/IS110/IS902 family protein	OALFNDFL_02256	DDOEEEDM_02307
group_1435		cyclophilin type peptidyl-prolyl cis-trans isomerase	OALFNDFL_02255	DDOEEEDM_02306
group_545		class II aminotransferase	OALFNDFL_02254	DDOEEEDM_02305
group_1818		general stress protein 13	OALFNDFL_02253	DDOEEEDM_02304
group_1860		hypothetical protein	OALFNDFL_02252	DDOEEEDM_02303
group_2568		ISEfa8 transposase	OALFNDFL_02247	DDOEEEDM_02296
group_2574		ISEfa8 transposase	OALFNDFL_02246	DDOEEEDM_02295
group_1833		hypothetical protein	OALFNDFL_02245	DDOEEEDM_02294
group_1370		alpha/beta hydrolase family protein	OALFNDFL_02244	DDOEEEDM_02293
group_2310		hypothetical protein	OALFNDFL_02241	DDOEEEDM_02290
group_426		Aminopeptidase C	OALFNDFL_02240	DDOEEEDM_02289
group_1004		Fructosamine kinase	OALFNDFL_02239	DDOEEEDM_02288
group_1161		Acyl-ACP thioesterase	OALFNDFL_02238	DDOEEEDM_02287
group_758		L-asparaginase	OALFNDFL_02237	DDOEEEDM_02286
group_1003		hypothetical protein	OALFNDFL_02236	DDOEEEDM_02285
group_989		HAD superfamily hydrolase	OALFNDFL_02235	DDOEEEDM_02284
group_1483		hypothetical protein	OALFNDFL_02234	DDOEEEDM_02283
ezrA	ezrA	septation ring formation regulator EzrA	OALFNDFL_02233	DDOEEEDM_02282
group_575		class V aminotransferase	OALFNDFL_02232	DDOEEEDM_02281
thiI	thiI	thiamine biosynthesis protein ThiI	OALFNDFL_02231	DDOEEEDM_02280
rex2	rex2	redox-sensing transcriptional repressor Rex	OALFNDFL_02230	DDOEEEDM_02279
valS	valS	valyl-tRNA synthetase	OALFNDFL_02229	DDOEEEDM_02278
group_440		Folylpolyglutamate synthase	OALFNDFL_02228	DDOEEEDM_02277
group_1327		HAD-superfamily hydrolase	OALFNDFL_02227	DDOEEEDM_02276
radC	radC	DNA repair protein RadC	OALFNDFL_02226	DDOEEEDM_02275
group_404		resolvase family site-specific recombinase	OALFNDFL_02225	DDOEEEDM_02274
group_459		phage membrane protein	OALFNDFL_02224	DDOEEEDM_02273
group_1219		LexA repressor	OALFNDFL_02223	DDOEEEDM_02272
group_2087		Helix-turn-helix domain protein	OALFNDFL_02222	DDOEEEDM_02271
group_2318		hypothetical protein	OALFNDFL_02221	DDOEEEDM_02270
group_2167		hypothetical protein	OALFNDFL_02220	DDOEEEDM_02269
group_2321		hypothetical protein	OALFNDFL_02219	DDOEEEDM_02268
group_2189		hypothetical protein	OALFNDFL_02218	DDOEEEDM_02267
group_2354		hypothetical protein	OALFNDFL_02217	DDOEEEDM_02266
group_1925		hypothetical protein	OALFNDFL_02216	DDOEEEDM_02265
group_2305		hypothetical protein	OALFNDFL_02215	DDOEEEDM_02264
group_2376		hypothetical protein	OALFNDFL_02214	DDOEEEDM_02263
group_811		YqaJ-like viral recombinase domain protein	OALFNDFL_02213	DDOEEEDM_02262
recT	recT	recombination and repair protein RecT	OALFNDFL_02212	DDOEEEDM_02261
group_1061		hypothetical protein	OALFNDFL_02211	DDOEEEDM_02260
dnaC	dnaC	DNA replication protein DnaC	OALFNDFL_02210	DDOEEEDM_02259
group_1865		prophage pi3 protein 45	OALFNDFL_02209
group_2667		hypothetical protein	OALFNDFL_02208	DDOEEEDM_02510
group_1963		hypothetical protein	OALFNDFL_02207	DDOEEEDM_02509
group_1036		SPFH domain / Band 7 family protein	OALFNDFL_02206	DDOEEEDM_02508
group_2358		hypothetical protein	OALFNDFL_02205	DDOEEEDM_02507
group_2670		MazG nucleotide pyrophosphohydrolase domain protein	OALFNDFL_02204	DDOEEEDM_02506
group_1795		YopX protein	OALFNDFL_02203
group_2253		hypothetical protein	OALFNDFL_02202
group_2252		hypothetical protein	OALFNDFL_02201
group_2245		hypothetical protein	OALFNDFL_02200
group_2001		ArpT protein	OALFNDFL_02199
group_2033		hypothetical protein	OALFNDFL_02198
group_1760		phage transcriptional regulator ArpU family	OALFNDFL_02197
group_1806		hypothetical protein	OALFNDFL_02196
group_2188		hypothetical protein	OALFNDFL_02195
group_1734		hypothetical protein	OALFNDFL_02194
group_351		hypothetical protein	OALFNDFL_02193
group_2676		phage portal protein	OALFNDFL_02192	DDOEEEDM_02242
group_2668		phage head protein	OALFNDFL_02191	DDOEEEDM_02241
group_1975		hypothetical protein	OALFNDFL_02190	DDOEEEDM_02240
group_1389		hypothetical protein	OALFNDFL_02189	DDOEEEDM_02239
group_896		hypothetical protein	OALFNDFL_02188	DDOEEEDM_02238
group_2244		hypothetical protein	OALFNDFL_02187	DDOEEEDM_02237
group_2664		hypothetical protein	OALFNDFL_02186	DDOEEEDM_02236
group_1841		hypothetical protein	OALFNDFL_02185	DDOEEEDM_02235
group_1790		hypothetical protein	OALFNDFL_02184	DDOEEEDM_02234
group_1824		hypothetical protein	OALFNDFL_02183	DDOEEEDM_02233
group_1400		phage major tail protein Phi13 family	OALFNDFL_02182	DDOEEEDM_02232
group_1908		hypothetical protein	OALFNDFL_02181	DDOEEEDM_02231
group_2666		hypothetical protein	OALFNDFL_02180	DDOEEEDM_02230
group_2675		phage putative tail component protein	OALFNDFL_02179	DDOEEEDM_02229
group_2672		phage minor structural protein	OALFNDFL_02178	DDOEEEDM_02228
group_2528		hypothetical protein	OALFNDFL_02177	DDOEEEDM_02227
group_2671		hypothetical protein	OALFNDFL_02176	DDOEEEDM_02226
group_2531		hypothetical protein	OALFNDFL_02175	DDOEEEDM_02225
group_2533		hypothetical protein	OALFNDFL_02174	DDOEEEDM_02224
group_1888		hypothetical protein	OALFNDFL_02173	DDOEEEDM_02223
group_2337		hypothetical protein	OALFNDFL_02172	DDOEEEDM_02222
group_1749		holin	OALFNDFL_02171	DDOEEEDM_02221
group_703		N-acetylmuramoyl-L-alanine amidase	OALFNDFL_02170	DDOEEEDM_02220
group_2512		ISEfa8 transposase	OALFNDFL_02168	DDOEEEDM_02466
group_2516		ISEfa8 transposase	OALFNDFL_02167	DDOEEEDM_02465
group_2520		ISEnfa3 transposase	OALFNDFL_02166	DDOEEEDM_02464
group_2522		hypothetical protein	OALFNDFL_02165	DDOEEEDM_02463
group_2524		hypothetical protein	OALFNDFL_02164	DDOEEEDM_02462
group_2526		hypothetical protein	OALFNDFL_02163	DDOEEEDM_02461
group_1769		hypothetical protein	OALFNDFL_02162	DDOEEEDM_02216
group_1677		hypothetical protein	OALFNDFL_02161	DDOEEEDM_02215
group_1784		hypothetical protein	OALFNDFL_02160	DDOEEEDM_02214
cspE	cspE	major cold shock protein CspE	OALFNDFL_02158	DDOEEEDM_02212
rnjA	rnjA	Ribonuclease J 1	OALFNDFL_02157	DDOEEEDM_02211
group_2215		hypothetical protein	OALFNDFL_02156	DDOEEEDM_02210
group_198		ABC transporter ATP-binding protein/permease	OALFNDFL_02155	DDOEEEDM_02209
group_2647		ABC transporter ATP-binding protein/permease	OALFNDFL_02154	DDOEEEDM_02208;DDOEEEDM_02207
group_2243		hypothetical protein	OALFNDFL_02153	DDOEEEDM_02206
group_1603		Carbonic anhydrase/acetyltransferase	OALFNDFL_02152	DDOEEEDM_02205
clpP	clpP	ATP-dependent Clp protease proteolytic subunit	OALFNDFL_02151	DDOEEEDM_02204
group_1535		hypothetical protein	OALFNDFL_02150	DDOEEEDM_02203
group_1160		glycerophosphodiester phosphodiesterase family protein	OALFNDFL_02149	DDOEEEDM_02202
group_844		tRNA dimethylallyltransferase	OALFNDFL_02148	DDOEEEDM_02201
hflX	hflX	GTP-binding protein HflX	OALFNDFL_02147	DDOEEEDM_02200
group_2453		Integrase	OALFNDFL_02146	DDOEEEDM_02199
group_243		pyridine nucleotide-disulfide oxidoreductase	OALFNDFL_02145	DDOEEEDM_02198
group_878		transcriptional regulator AraC family	OALFNDFL_02144	DDOEEEDM_02197
group_587		Bacterial extracellular solute-binding protein	OALFNDFL_02143	DDOEEEDM_02196
group_843		ABC transporter permease	OALFNDFL_02142	DDOEEEDM_02195
group_1002		ABC transporter permease	OALFNDFL_02141	DDOEEEDM_02194
group_597		glycosyl hydrolase family protein	OALFNDFL_02140	DDOEEEDM_02193
group_155		hypothetical protein	OALFNDFL_02139	DDOEEEDM_02192
group_503		glycosyl hydrolase family protein	OALFNDFL_02138	DDOEEEDM_02191
group_134		ABC transporter ATP-binding protein	OALFNDFL_02137	DDOEEEDM_02190
rex1	rex1	redox-sensitive transcriptional regulator	OALFNDFL_02136	DDOEEEDM_02189
group_1877		thioredoxin domain-containing protein	OALFNDFL_02135	DDOEEEDM_02188
group_824		putative permease	OALFNDFL_02134	DDOEEEDM_02187
group_996		membrane protein	OALFNDFL_02133	DDOEEEDM_02186
group_1090		LytTr DNA-binding domain protein	OALFNDFL_02132	DDOEEEDM_02185
group_1146		ABC transporter ATP-binding protein	OALFNDFL_02131	DDOEEEDM_02184
group_253		hypothetical protein	OALFNDFL_02130	DDOEEEDM_02183
group_1617		hypothetical protein	OALFNDFL_02129	DDOEEEDM_02182
group_1137		hypothetical protein	OALFNDFL_02128	DDOEEEDM_02181
group_1176		DNA-entry nuclease	OALFNDFL_02126	DDOEEEDM_02179
group_2086		hypothetical protein	OALFNDFL_02125	DDOEEEDM_02178
group_1728		Holliday junction resolvase-like protein	OALFNDFL_02124	DDOEEEDM_02177
group_2009		hypothetical protein	OALFNDFL_02123	DDOEEEDM_02176
group_995		Sulfite exporter TauE/SafE	OALFNDFL_02122	DDOEEEDM_02175
group_1748		acetyltransferase GNAT family	OALFNDFL_02121	DDOEEEDM_02174
group_431		CCS family citrate carrier protein	OALFNDFL_02120	DDOEEEDM_02173
mleA	mleA	malic enzyme NAD binding domain protein	OALFNDFL_02119	DDOEEEDM_02172
group_2582		IS1380 family transposase	OALFNDFL_02118	DDOEEEDM_02171
group_1637		hypothetical protein	OALFNDFL_02117	DDOEEEDM_02170
group_607		L-lactate oxidase	OALFNDFL_02116	DDOEEEDM_02169
group_2581		Integrase core domain protein	OALFNDFL_02115	DDOEEEDM_02168
group_1270		hypothetical protein	OALFNDFL_02114	DDOEEEDM_02167
group_667		cell wall surface anchor family protein	OALFNDFL_02113	DDOEEEDM_02166
group_1924		hypothetical protein	OALFNDFL_02112	DDOEEEDM_02165
group_43		hypothetical protein	OALFNDFL_02111	DDOEEEDM_02164
group_282		M protein trans-acting positive regulator	OALFNDFL_02110	DDOEEEDM_02163
group_397		pyridine nucleotide-disulfide oxidoreductase	OALFNDFL_02109	DDOEEEDM_02162
group_633		efflux ABC transporter permease protein	OALFNDFL_02108	DDOEEEDM_02161
group_1298		ABC transporter ATP-binding protein	OALFNDFL_02107	DDOEEEDM_02160
group_1447		TetR family transcriptional regulator	OALFNDFL_02106	DDOEEEDM_02159
group_855		N-acetylmuramoyl-L-alanine amidase	OALFNDFL_02105	DDOEEEDM_02158
group_842		ribonuclease HIII	OALFNDFL_02104	DDOEEEDM_02157
group_1713		cell division protein ZapA	OALFNDFL_02103	DDOEEEDM_02156
group_1499		CvpA family protein	OALFNDFL_02102	DDOEEEDM_02155
group_53		recombination and DNA strand exchange inhibitor protein	OALFNDFL_02101	DDOEEEDM_02154
group_1984		thioredoxin	OALFNDFL_02100	DDOEEEDM_02153
uvrC	uvrC	excinuclease ABC subunit C	OALFNDFL_02099	DDOEEEDM_02152
group_877		ABC transporter ATP-binding protein	OALFNDFL_02098	DDOEEEDM_02151
traL	traL	putative type IV conjugative transfer system protein TraL	OALFNDFL_02097	DDOEEEDM_02150
group_144		fructose-16-bisphosphatase	OALFNDFL_02096	DDOEEEDM_02149
group_1184		glutamine amidotransferase class I	OALFNDFL_02095	DDOEEEDM_02148
group_1949		hypothetical protein	OALFNDFL_02094	DDOEEEDM_02147
ntpI	ntpI	V-type ATP synthase subunit I	OALFNDFL_02093	DDOEEEDM_02146
ntpK	ntpK	V-type ATP synthase subunit K	OALFNDFL_02092	DDOEEEDM_02145
ntpE	ntpE	V-type ATPase subunit E	OALFNDFL_02091	DDOEEEDM_02144
ntpC	ntpC	V-type ATPase subunit C	OALFNDFL_02090	DDOEEEDM_02143
ntpG	ntpG	V-type ATP synthase subunit G	OALFNDFL_02089	DDOEEEDM_02142
ntpA	ntpA	V-type ATP synthase subunit A	OALFNDFL_02088	DDOEEEDM_02141
group_383		V-type ATP synthase subunit B	OALFNDFL_02087	DDOEEEDM_02140
ntpD	ntpD	V-type ATP synthase subunit D	OALFNDFL_02086	DDOEEEDM_02139
ntpJ	ntpJ	V-type sodium ATP synthase subunit J	OALFNDFL_02085	DDOEEEDM_02138
group_369		GntR family transcriptional regulator	OALFNDFL_02084	DDOEEEDM_02137
group_756		ornithine cyclodeaminase/mu-crystallin family protein	OALFNDFL_02083	DDOEEEDM_02136
group_1078		phenazine biosynthesis protein PhzF family protein	OALFNDFL_02082	DDOEEEDM_02135
group_1840		lactoylglutathione lyase	OALFNDFL_02081	DDOEEEDM_02134
group_1697		NUDIX family hydrolase	OALFNDFL_02080	DDOEEEDM_02133
group_1045		HAD superfamily hydrolase	OALFNDFL_02079	DDOEEEDM_02132
group_395		HD domain-containing protein	OALFNDFL_02078	DDOEEEDM_02131
group_1009		lipoate-protein ligase A	OALFNDFL_02077	DDOEEEDM_02130
group_1712		hypothetical protein	OALFNDFL_02076	DDOEEEDM_02129
group_1384		DNA-directed RNA polymerase subunit delta	OALFNDFL_02075	DDOEEEDM_02128
group_1564		ECF subfamily RNA polymerase sigma-70 region 2	OALFNDFL_02074	DDOEEEDM_02127
rsiV	rsiV	Anti-sigma-V factor RsiV	OALFNDFL_02073	DDOEEEDM_02126
group_2656		polysaccharide deacetylase family protein	OALFNDFL_02072	DDOEEEDM_00155
group_418		RNA polymerase factor sigma-54	OALFNDFL_02070	DDOEEEDM_00157
group_663		SorC family transcriptional regulator	OALFNDFL_02069	DDOEEEDM_00158
group_723		glyceraldehyde-3-phosphate dehydrogenase	OALFNDFL_02068	DDOEEEDM_00159
pgk	pgk	phosphoglycerate kinase	OALFNDFL_02067	DDOEEEDM_00161
tpiA	tpiA	triosephosphate isomerase	OALFNDFL_02066	DDOEEEDM_00162
eno	eno	enolase	OALFNDFL_02065	DDOEEEDM_00163
group_2387		ISL3 family transposase	OALFNDFL_02064
group_577		succinyl-diaminopimelate desuccinylase	OALFNDFL_02063	DDOEEEDM_00164
group_1452		integral membrane protein	OALFNDFL_02062	DDOEEEDM_00165
group_753		inosine-uridine preferring nucleoside hydrolase	OALFNDFL_02061	DDOEEEDM_00166
group_757		Alpha/beta hydrolase family protein	OALFNDFL_02060	DDOEEEDM_00167
group_2061		Acetyltransferase GNAT family	OALFNDFL_02059	DDOEEEDM_00168
group_2156		preprotein translocase SecG subunit	OALFNDFL_02058	DDOEEEDM_00169
group_1128		carboxylesterase	OALFNDFL_02057	DDOEEEDM_00170
group_54		ribonuclease R	OALFNDFL_02056	DDOEEEDM_00171
smpB	smpB	SsrA-binding protein	OALFNDFL_02055	DDOEEEDM_00172
atpB	atpB	ATP synthase subunit C	OALFNDFL_02054	DDOEEEDM_00173
atpE	atpE	ATP synthase F0 C subunit	OALFNDFL_02053	DDOEEEDM_00174
atpF	atpF	ATP synthase F0 B subunit	OALFNDFL_02052	DDOEEEDM_00175
atpH	atpH	ATP synthase F1 delta subunit	OALFNDFL_02051	DDOEEEDM_00176
atpA	atpA	ATP synthase F1 alpha subunit	OALFNDFL_02050	DDOEEEDM_00177
atpG	atpG	ATP synthase F1 subunit gamma	OALFNDFL_02049	DDOEEEDM_00178
atpD	atpD	ATP synthase F1 subunit beta	OALFNDFL_02048	DDOEEEDM_00179
atpC	atpC	ATP synthase F1 subunit epsilon	OALFNDFL_02047	DDOEEEDM_00180
group_2166		membrane protein	OALFNDFL_02046	DDOEEEDM_00181
murA2	murA2	UDP-N-acetylglucosamine 1-carboxyvinyltransferase	OALFNDFL_02045	DDOEEEDM_00182
group_2292		hypothetical protein	OALFNDFL_02044	DDOEEEDM_00183
group_2025		Putative membrane protein insertion efficiency factor	OALFNDFL_02043	DDOEEEDM_00184
group_1811		acetyltransferase GNAT family	OALFNDFL_02042	DDOEEEDM_00185
group_909		ROK family protein	OALFNDFL_02041	DDOEEEDM_00186
group_2155		hypothetical protein	OALFNDFL_02040	DDOEEEDM_00187
group_2500		ISL3 family transposase	OALFNDFL_02037	DDOEEEDM_00190
group_2301		hypothetical protein	OALFNDFL_02036	DDOEEEDM_00191
group_1213		GntR family transcriptional regulator	OALFNDFL_02035	DDOEEEDM_00192
group_1344		hypothetical protein	OALFNDFL_02034	DDOEEEDM_00193
group_2043		hypothetical protein	OALFNDFL_02033	DDOEEEDM_00194
group_1962		PTS system cellobiose-specific transporter subunit IIB	OALFNDFL_02032	DDOEEEDM_00195
group_439		helicase	OALFNDFL_02031	DDOEEEDM_00196
group_1183		competence protein ComFC	OALFNDFL_02030	DDOEEEDM_00197
group_1495		ribosomal subunit interface protein	OALFNDFL_02029	DDOEEEDM_00198
secA	secA	preprotein translocase SecA subunit	OALFNDFL_02028	DDOEEEDM_00199
prfB	prfB	peptide chain release factor 2	OALFNDFL_02027	DDOEEEDM_00200
ftsE	ftsE	cell division ATP-binding protein FtsE	OALFNDFL_02026	DDOEEEDM_00201
group_892		efflux ABC transporter permease protein	OALFNDFL_02025	DDOEEEDM_00202
group_326		cardiolipin synthetase	OALFNDFL_02024	DDOEEEDM_00203
group_961		phosphate binding protein	OALFNDFL_02023	DDOEEEDM_00204
pstC	pstC	phosphate ABC transporter permease PstC	OALFNDFL_02022	DDOEEEDM_00205
pstA	pstA	phosphate ABC transporter permease protein PstA	OALFNDFL_02021	DDOEEEDM_00206
pstB2	pstB2	phosphate ABC transporter ATP-binding protein	OALFNDFL_02020	DDOEEEDM_00207
pstB1	pstB1	phosphate ABC transporter ATP-binding protein	OALFNDFL_02019	DDOEEEDM_00208
phoU	phoU	phosphate transport system regulatory protein PhoU	OALFNDFL_02018	DDOEEEDM_00209
group_672		YibE/F-like protein	OALFNDFL_02017	DDOEEEDM_00210
group_1104		YibE/F-like protein	OALFNDFL_02016	DDOEEEDM_00211
group_255		hypothetical protein	OALFNDFL_02015	DDOEEEDM_00212
group_1997		PspC domain protein	OALFNDFL_02014	DDOEEEDM_00213
group_1886		integral membrane protein	OALFNDFL_02013	DDOEEEDM_00214
group_2543		IS30 family transposase IS6770	OALFNDFL_02012	DDOEEEDM_00215
hprK	hprK	HPr kinase/phosphorylase	OALFNDFL_02011	DDOEEEDM_00216
lgt	lgt	Prolipoprotein diacylglyceryl transferase	OALFNDFL_02010	DDOEEEDM_00217
group_678		Glycerol-3-phosphate dehydrogenase [NAD(P)+]	OALFNDFL_02009	DDOEEEDM_00218
group_816		UTP-glucose-1-phosphate uridylyltransferase	OALFNDFL_02008	DDOEEEDM_00219
group_1707		extracellular protein	OALFNDFL_02007	DDOEEEDM_00220
group_1410		general stress protein	OALFNDFL_02006	DDOEEEDM_00221
group_606		Xaa-Pro dipeptidase	OALFNDFL_02005	DDOEEEDM_00222
ccpA	ccpA	catabolite control protein A	OALFNDFL_02004	DDOEEEDM_00223
group_1961		hypothetical protein	OALFNDFL_02003	DDOEEEDM_00224
group_2109		hypothetical protein	OALFNDFL_02002	DDOEEEDM_00225
group_1789		hypothetical protein	OALFNDFL_02001	DDOEEEDM_00226
group_643		lipase	OALFNDFL_02000	DDOEEEDM_00227
group_2108		hypothetical protein	OALFNDFL_01999	DDOEEEDM_00228
group_1948		hypothetical protein	OALFNDFL_01998	DDOEEEDM_00229
group_2085		hypothetical protein	OALFNDFL_01997	DDOEEEDM_00230
group_29		glycosyl transferase	OALFNDFL_01996	DDOEEEDM_00231
nfo	nfo	endonuclease IV	OALFNDFL_01995	DDOEEEDM_00232
group_180		hypothetical protein	OALFNDFL_01994	DDOEEEDM_00233
group_251		metal ion transporter	OALFNDFL_01993	DDOEEEDM_00234
group_2187		hypothetical protein	OALFNDFL_01992	DDOEEEDM_00235
group_190		Multidrug resistance-like ATP-binding protein mdlA	OALFNDFL_01991	DDOEEEDM_00236
group_177		ABC transporter ATP-binding protein	OALFNDFL_01990	DDOEEEDM_00237
group_973		transcriptional antiterminator bglG/CAT RNA-binding protein	OALFNDFL_01989	DDOEEEDM_00238
group_149		PTS system beta-glucoside-specific IIABC component	OALFNDFL_01988	DDOEEEDM_00239
group_872		phosphosugar-binding transcriptional regulator	OALFNDFL_01987	DDOEEEDM_00240
group_361		alpha-galactosidase	OALFNDFL_01986	DDOEEEDM_00241
group_333		6-phospho-beta-glucosidase	OALFNDFL_01985	DDOEEEDM_00242
group_828		thioredoxin reductase	OALFNDFL_01984	DDOEEEDM_00243
group_200		phosphoglucomutase/phosphomannomutase family protein	OALFNDFL_01983	DDOEEEDM_00244
group_2032		transcriptional regulator ArsR family	OALFNDFL_01982	DDOEEEDM_00245
group_954		Putative phosphotransferase	OALFNDFL_01981	DDOEEEDM_00246
group_1733		Fur family transcriptional regulator	OALFNDFL_01980	DDOEEEDM_00247
group_2291		30S ribosomal protein S21	OALFNDFL_01979	DDOEEEDM_00248
group_1687		Glutamyl-tRNA(Gln) amidotransferase subunit E	OALFNDFL_01978	DDOEEEDM_00249
group_379		branched-chain amino acid transport system II carrier protein	OALFNDFL_01977	DDOEEEDM_00250
group_755		KH domain-containing protein	OALFNDFL_01976	DDOEEEDM_00251
group_74		HD domain-containing protein	OALFNDFL_01975	DDOEEEDM_00252
group_1656		Putative metalloprotease	OALFNDFL_01974	DDOEEEDM_00253
group_1778		diacylglycerol kinase	OALFNDFL_01973	DDOEEEDM_00254
era	era	GTP-binding protein Era	OALFNDFL_01972	DDOEEEDM_00255
recO	recO	DNA repair protein RecO	OALFNDFL_01971	DDOEEEDM_00256
glyQ	glyQ	Glycyl-tRNA synthetase alpha subunit	OALFNDFL_01970	DDOEEEDM_00257
glyS	glyS	Glycyl-tRNA synthetase beta subunit	OALFNDFL_01969	DDOEEEDM_00258
group_1085		hypothetical protein	OALFNDFL_01968	DDOEEEDM_00260
lytR	lytR	transcriptional regulator	OALFNDFL_01967	DDOEEEDM_00261
group_1084		lipopolysaccharide biosynthesis protein	OALFNDFL_01966	DDOEEEDM_00262
group_1235		CobQ/CobB/MinD/ParA nucleotide binding protein	OALFNDFL_01965	DDOEEEDM_00263
group_1112		protein-tyrosine-phosphatase	OALFNDFL_01964	DDOEEEDM_00264
group_1212		sugar transferase	OALFNDFL_01963	DDOEEEDM_00265
group_1611		Transposase DDE domain protein	OALFNDFL_01962	DDOEEEDM_00266
group_2357		hypothetical protein	OALFNDFL_01961	1_refound_5
group_486		UDP-glucose 6-dehydrogenase	OALFNDFL_01960	DDOEEEDM_00267
group_702		mevalonate kinase	OALFNDFL_01959	DDOEEEDM_00268
group_1326		phosphoheptose isomerase	OALFNDFL_01958	DDOEEEDM_00269
group_727		UDP-glucose 4-epimerase	OALFNDFL_01957	DDOEEEDM_00270
group_1117		glycosyl transferase WecB/TagA/CpsF family	OALFNDFL_01956	DDOEEEDM_00271
group_605		glycosyl transferase group 1 family protein	OALFNDFL_01955	DDOEEEDM_00272
group_2200		Serine acetyltransferase	OALFNDFL_01954	DDOEEEDM_00273
group_1668		Serine O-acetyltransferase	OALFNDFL_01953	DDOEEEDM_00274
group_1097		hypothetical protein	OALFNDFL_01952	DDOEEEDM_00275
group_604		Glycosyl transferases group 1	OALFNDFL_01951	DDOEEEDM_00276
group_495		hypothetical protein	OALFNDFL_01950	DDOEEEDM_00277
group_602		hypothetical protein	OALFNDFL_01949	DDOEEEDM_00278
group_417		DD-heptose 17-bisphosphate phosphatase	OALFNDFL_01948	DDOEEEDM_00279
group_234		hypothetical protein	OALFNDFL_01947	DDOEEEDM_00280
group_1788		hypothetical protein	OALFNDFL_01946	DDOEEEDM_00281
group_1170		dTDP-glucose pyrophosphorylase	OALFNDFL_01945	DDOEEEDM_00282
group_323		Polysaccharide biosynthesis protein	OALFNDFL_01944	DDOEEEDM_00283
group_1397		VanZ-like protein	OALFNDFL_01943	DDOEEEDM_00284
group_1574		dTDP-4-dehydrorhamnose 35-epimerase	OALFNDFL_01942	DDOEEEDM_00285
group_2564		hypothetical protein	OALFNDFL_01941	DDOEEEDM_00286
group_2561		IS66 Orf2-like protein	OALFNDFL_01940	DDOEEEDM_00287
group_2558		Transposase IS66 family protein	OALFNDFL_01939	DDOEEEDM_00288
group_2535		ISL3 family transposase	OALFNDFL_01938	DDOEEEDM_00289
rmlB_2	rmlB_2	dTDP-glucose 46-dehydratase RmlB_1	OALFNDFL_01937	DDOEEEDM_00290
group_699		UDP-glucuronosyltransferase-related glycosyl transferase	OALFNDFL_01936	DDOEEEDM_00291
group_807		NAD-dependent epimerase/dehydratase	OALFNDFL_01935	DDOEEEDM_00292
group_438		mannose-1-phosphate guanyltransferase	OALFNDFL_01934	DDOEEEDM_00293
group_871		mannose-6-phosphate isomerase class I	OALFNDFL_01933	DDOEEEDM_00294
group_225		phosphoglucomutase/phosphomannomutase family protein	OALFNDFL_01932	DDOEEEDM_00295
group_942		AraC family transcriptional regulator	OALFNDFL_01931	DDOEEEDM_00296
group_2257		hypothetical protein	OALFNDFL_01930	DDOEEEDM_00297
group_2209		hypothetical protein	OALFNDFL_01929	DDOEEEDM_00298
group_1876		hypothetical protein	OALFNDFL_01928	DDOEEEDM_00299
group_2356		hypothetical protein	OALFNDFL_01927	DDOEEEDM_00300
group_2186		putative phage terminase small subunit	OALFNDFL_01926	DDOEEEDM_00301
group_2251		Phage terminase-like protein large subunit	OALFNDFL_01925	DDOEEEDM_00302
group_2317		PTS system mannose/fructose/sorbose-specific IIA component	OALFNDFL_01924	DDOEEEDM_00303
group_2452		Integrase	OALFNDFL_01923	DDOEEEDM_00304
group_790		putative OxaA-like protein	OALFNDFL_01922	DDOEEEDM_00305
acyP	acyP	acylphosphatase	OALFNDFL_01921	DDOEEEDM_00306
group_1111		RNA methyltransferase	OALFNDFL_01920	DDOEEEDM_00307
group_1573		HD domain protein	OALFNDFL_01919	DDOEEEDM_00308
group_1341		fibronectin-binding protein	OALFNDFL_01918	DDOEEEDM_00309
group_475		voltage-gated chloride channel family protein	OALFNDFL_01917	DDOEEEDM_00310
group_523		integral membrane protein	OALFNDFL_01916	DDOEEEDM_00311
group_443		D-alanyl-D-alanine carboxypeptidase	OALFNDFL_01915	DDOEEEDM_00312
group_2359		hypothetical protein	OALFNDFL_01914	DDOEEEDM_00313
group_596		hypothetical protein	OALFNDFL_01913	DDOEEEDM_00314
group_1960		hypothetical protein	OALFNDFL_01912	DDOEEEDM_00315
group_2309		hypothetical protein	OALFNDFL_01911	DDOEEEDM_00316
cspLA	cspLA	major cold shock protein CspA	OALFNDFL_01910	DDOEEEDM_00317
group_18		DnaQ family exonuclease/DinG family helicase	OALFNDFL_01909	DDOEEEDM_00318
group_1572		hypothetical protein	OALFNDFL_01908	DDOEEEDM_00319
group_531		aspartate aminotransferase	OALFNDFL_01907	DDOEEEDM_00320
asnS	asnS	asparaginyl-tRNA synthetase	OALFNDFL_01906	DDOEEEDM_00321
group_1285		GDSL-like lipase/acylhydrolase	OALFNDFL_01905	DDOEEEDM_00322
group_1907		hypothetical protein	OALFNDFL_01904	DDOEEEDM_00323
yccF	yccF	Inner membrane protein YccF	OALFNDFL_01903	DDOEEEDM_00324
group_102		cadmium-translocating P-type ATPase	OALFNDFL_01902	DDOEEEDM_00325
group_310		amino acid permease family protein	OALFNDFL_01901	DDOEEEDM_00326
group_2346		hypothetical protein	OALFNDFL_01900	DDOEEEDM_00327
group_1832		topology modulation protein	OALFNDFL_01899	DDOEEEDM_00328
copY	copY	copper transport repressor CopY/TcrY family	OALFNDFL_01898	DDOEEEDM_00329
copZ	copZ	copper chaperone CopZ	OALFNDFL_01897	DDOEEEDM_00330
copA	copA	copper-translocating P-type ATPase	OALFNDFL_01896	DDOEEEDM_00331
copB	copB	copper-translocating P-type ATPase	OALFNDFL_01895	DDOEEEDM_00332
group_80		Transglutaminase-like superfamily protein	OALFNDFL_01894	DDOEEEDM_00333
group_630		hypothetical protein	OALFNDFL_01893	DDOEEEDM_00334
group_806		ATPase family protein	OALFNDFL_01892	DDOEEEDM_00335
group_458		hypothetical protein	OALFNDFL_01891	DDOEEEDM_00336
group_1461		toxin-antitoxin stability system antitoxin component	OALFNDFL_01890	DDOEEEDM_00337
group_2567		ISEfa8 transposase	OALFNDFL_01889	DDOEEEDM_00338
group_2573		ISEfa8 transposase	OALFNDFL_01888	DDOEEEDM_00339
group_1571		N-acetylmuramoyl-L-alanine amidase	OALFNDFL_01887	DDOEEEDM_00340
group_2456		ISEnfa3 transposase	OALFNDFL_01886	DDOEEEDM_00341
group_2462		ISEnfa3 transposase	OALFNDFL_01885	DDOEEEDM_00342
group_1753		hypothetical protein	OALFNDFL_01884	DDOEEEDM_00343
group_2105		hypothetical protein	OALFNDFL_01883	DDOEEEDM_00344
group_752		choloylglycine hydrolase family protein	OALFNDFL_01882	DDOEEEDM_00345
group_1974		hypothetical protein	OALFNDFL_01881	DDOEEEDM_00346
group_1852		hypothetical protein	OALFNDFL_01880	DDOEEEDM_00347
group_1610		hypothetical protein	OALFNDFL_01879	DDOEEEDM_00348
group_895		phosphate-binding protein	OALFNDFL_01878	DDOEEEDM_00349
group_44		cation transporter E1-E2 family ATPase	OALFNDFL_01877	DDOEEEDM_00350
group_196		sensory box histidine kinase	OALFNDFL_01876	DDOEEEDM_00351
group_1218		response regulator receiver domain-containing protein	OALFNDFL_01875	DDOEEEDM_00352
group_1570		hypothetical protein	OALFNDFL_01874	DDOEEEDM_00353
group_1919		DNA-binding protein	OALFNDFL_01873	DDOEEEDM_00354
group_350		signal recognition particle protein	OALFNDFL_01872	DDOEEEDM_00355
group_1446		DNA-3-methyladenine glycosylase I	OALFNDFL_01871	DDOEEEDM_00356
group_1544		riboflavin biosynthesis protein RibD protein	OALFNDFL_01870	DDOEEEDM_00357
group_1491		flavin reductase	OALFNDFL_01869	DDOEEEDM_00358
rpsP	rpsP	30S ribosomal protein S16	OALFNDFL_01868	DDOEEEDM_00359
group_2121		RNA-binding protein	OALFNDFL_01867	DDOEEEDM_00360
group_1070		hypothetical protein	OALFNDFL_01866	DDOEEEDM_00361
rimM	rimM	16S rRNA processing protein RimM	OALFNDFL_01865	DDOEEEDM_00362
trmD	trmD	tRNA (guanine-N1)-methyltransferase	OALFNDFL_01864	DDOEEEDM_00363
rplS	rplS	50S ribosomal protein L19	OALFNDFL_01863	DDOEEEDM_00364
group_1309		hypothetical protein	OALFNDFL_01862	DDOEEEDM_00365
ecbA	ecbA	Collagen binding MSCRAMM EcbA	OALFNDFL_01861	DDOEEEDM_00366
group_1983		hypothetical protein	OALFNDFL_01860	DDOEEEDM_00367
group_1831		hypothetical protein	OALFNDFL_01859	DDOEEEDM_00368
group_1898		hypothetical protein	OALFNDFL_01858	DDOEEEDM_00369
group_403		FtsK/SpoIIIE family protein	OALFNDFL_01857	DDOEEEDM_00370
group_574		C-5 cytosine-specific DNA methylase	OALFNDFL_01856	DDOEEEDM_00371
group_2580		hypothetical protein	OALFNDFL_01855	DDOEEEDM_00372
group_537		helix-turn-helix protein	OALFNDFL_01854	DDOEEEDM_00373
group_2341		hypothetical protein	OALFNDFL_01853	DDOEEEDM_00374
group_2579		hypothetical protein	OALFNDFL_01852	DDOEEEDM_00375
group_1581		antirestriction protein	OALFNDFL_01851	DDOEEEDM_00376
group_161		phosphoesterase	OALFNDFL_01850	DDOEEEDM_00377
group_885		hypothetical protein	OALFNDFL_01849	DDOEEEDM_00378
group_1799		conjugative transposon membrane protein	OALFNDFL_01848	DDOEEEDM_00379
group_262		Type IV secretory pathway VirB4 component	OALFNDFL_01847	DDOEEEDM_00380
group_2578		group II intron reverse transcriptase maturase	OALFNDFL_01846	DDOEEEDM_00381
group_1028		ATP/GTP-binding protein	OALFNDFL_01845
group_2386		IS16/IS256 transposase	OALFNDFL_01844
group_83		amino acid transporter	OALFNDFL_01843	DDOEEEDM_00395
group_709		NlpC/P60 family lipoprotein	OALFNDFL_01842	DDOEEEDM_00396
tcpC	tcpC	Conjugative transposon protein TcpC	OALFNDFL_01841	DDOEEEDM_00397
group_1173		IstB-like ATP binding protein	OALFNDFL_01840	DDOEEEDM_00398
group_349		Integrase core domain protein	OALFNDFL_01839	DDOEEEDM_00399
group_591		transposase IS4 family	OALFNDFL_01838	DDOEEEDM_00400
group_2451		Integrase	OALFNDFL_01837	DDOEEEDM_00401
group_1616		MarR family transcriptional regulator	OALFNDFL_01836	DDOEEEDM_00402
group_2037		ISEfa8 transposase	OALFNDFL_01835	DDOEEEDM_00403
group_994		ISEfa8 transposase	OALFNDFL_01834	DDOEEEDM_00404
scrR_1	scrR_1	sucrose operon repressor ScrR	OALFNDFL_01833	DDOEEEDM_00405
group_348		glycoside hydrolase family 32	OALFNDFL_01832	DDOEEEDM_00406
group_307		PTS system beta-glucoside-specific IIBC component	OALFNDFL_01831	DDOEEEDM_00407
group_1643		PTS system beta-glucoside-specific IIA component	OALFNDFL_01830	DDOEEEDM_00408
group_928		fructokinase	OALFNDFL_01829	DDOEEEDM_00409
group_39		RNA polymerase sigma-54 subunit	OALFNDFL_01828	DDOEEEDM_00410
group_1096		PTS system mannose-specific transporter subunit IIC	OALFNDFL_01827	DDOEEEDM_00411
group_1069		PTS system mannose-specific transporter subunit IID	OALFNDFL_01826	DDOEEEDM_00412
group_1594		PTS system mannose-specific transporter subunit IIAB	OALFNDFL_01825	DDOEEEDM_00413
group_1766		PTS system mannose-specific transporter subunit IIA	OALFNDFL_01824	DDOEEEDM_00414
group_363		glycosyl hydrolase family protein	OALFNDFL_01823	DDOEEEDM_00415
group_1830		Glyoxalase-like domain protein	OALFNDFL_01822	DDOEEEDM_00416
group_2572		ISEfa8 transposase	OALFNDFL_01821	DDOEEEDM_00417
group_2566		ISEfa8 transposase	OALFNDFL_01820	DDOEEEDM_00418
group_2563		hypothetical protein	OALFNDFL_01819	DDOEEEDM_00419
group_2560		IS66 Orf2-like protein	OALFNDFL_01818	DDOEEEDM_00420
group_2557		Transposase IS66 family protein	OALFNDFL_01817	DDOEEEDM_00421
group_1732		RNA polymerase sigma-70 factor region 4	OALFNDFL_01816	DDOEEEDM_00422
group_2120		Helix-turn-helix domain protein	OALFNDFL_01815	DDOEEEDM_00423
group_2208		hypothetical protein	OALFNDFL_01814	DDOEEEDM_00424
group_1996		hypothetical protein	OALFNDFL_01813	DDOEEEDM_00425
xerC_9	xerC_9	site-specific tyrosine recombinase XerC-family protein	OALFNDFL_01812	DDOEEEDM_00426
group_2031		transcriptional regulator	OALFNDFL_01811	DDOEEEDM_00427
group_58		LPXTG-motif protein cell wall anchor domain protein	OALFNDFL_01810	DDOEEEDM_00428
group_1661		cell wall surface anchor family protein	OALFNDFL_01809	DDOEEEDM_00429
group_698		LPXTG-motif protein cell wall anchor domain protein	OALFNDFL_01808	DDOEEEDM_00430
group_1686		cell wall surface anchor family protein	OALFNDFL_01807	DDOEEEDM_00431
group_1035		LPXTG-motif protein cell wall anchor domain protein	OALFNDFL_01806	DDOEEEDM_00432
group_546		sortase family protein	OALFNDFL_01805	DDOEEEDM_00433
group_2242		hypothetical protein	OALFNDFL_01804	DDOEEEDM_00434
group_1589		hypothetical protein	OALFNDFL_01803	DDOEEEDM_00435
group_1743		M protein trans-acting positive regulator HTH domain protein	OALFNDFL_01802	DDOEEEDM_00436
group_527		major facilitator superfamily transporter	OALFNDFL_01801	DDOEEEDM_00437
group_1823		MerR family transcriptional regulator	OALFNDFL_01800	DDOEEEDM_00438
group_2000		LysR family transcriptional regulator	OALFNDFL_01799	DDOEEEDM_00439
group_1696		LysR family transcriptional regulator	OALFNDFL_01798	DDOEEEDM_00440
group_1034		ABC transporter permease protein	OALFNDFL_01797	DDOEEEDM_00441
group_1308		hypothetical protein	OALFNDFL_01796	DDOEEEDM_00442
group_220		acetolactate synthase	OALFNDFL_01795	DDOEEEDM_00443
group_1206		alpha-acetolactate decarboxylase	OALFNDFL_01794	DDOEEEDM_00444
group_1585		GAF domain-containing protein	OALFNDFL_01793	DDOEEEDM_00445
group_2095		hypothetical protein	OALFNDFL_01792	DDOEEEDM_00446
group_2149		hypothetical protein	OALFNDFL_01791	DDOEEEDM_00447
group_2441		ISEf1 transposase	OALFNDFL_01790	DDOEEEDM_00448
group_2008		hypothetical protein	OALFNDFL_01788	DDOEEEDM_00450
group_2499		ISL3 family transposase	OALFNDFL_01787	DDOEEEDM_00950
group_1095		HAD superfamily hydrolase	OALFNDFL_01785	DDOEEEDM_00455
group_1885		integral membrane protein	OALFNDFL_01784	DDOEEEDM_00456
group_1193		response regulator receiver domain-containing protein	OALFNDFL_01783	DDOEEEDM_00457
group_325		sensor histidine kinase	OALFNDFL_01782	DDOEEEDM_00458
group_1562		hypothetical protein	OALFNDFL_01781	DDOEEEDM_00459
group_1175		hypothetical protein	OALFNDFL_01780	DDOEEEDM_00460
group_876		ISL3 family transposase	OALFNDFL_01779	DDOEEEDM_00461
group_93		sulfatase	OALFNDFL_01778	DDOEEEDM_00462
group_543		SAM-dependent methyltransferase	OALFNDFL_01777	DDOEEEDM_00463
group_1125		3-dehydroquinate dehydratase	OALFNDFL_01776	DDOEEEDM_00464
group_1602		YbaK/ebsC protein	OALFNDFL_01775	DDOEEEDM_00465
group_485		HI0933-like protein	OALFNDFL_01774	DDOEEEDM_00466
group_409		NADP-specific glutamate dehydrogenase	OALFNDFL_01773	DDOEEEDM_00467
pgi	pgi	glucose-6-phosphate isomerase	OALFNDFL_01772	DDOEEEDM_00468
group_1805		hypothetical protein	OALFNDFL_01771	DDOEEEDM_00469
group_2546		ISEfm1 transposase	OALFNDFL_01770	DDOEEEDM_00470
group_2490		Integrase core domain protein	OALFNDFL_01769	DDOEEEDM_00259
group_2330		hypothetical protein	OALFNDFL_01768	DDOEEEDM_00472
group_2214		hypothetical protein	OALFNDFL_01767	DDOEEEDM_00473
group_2369		hypothetical protein	OALFNDFL_01766	DDOEEEDM_00474
group_174		glycerophosphodiester phosphodiesterase family protein	OALFNDFL_01765	DDOEEEDM_00475
group_1421		hypothetical protein	OALFNDFL_01764	DDOEEEDM_00476
group_2489		Integrase core domain protein	OALFNDFL_01763	DDOEEEDM_00471
group_1897		carboxymuconolactone decarboxylase family protein	OALFNDFL_01762	DDOEEEDM_00478
group_2380		Cupin domain protein	OALFNDFL_01761	DDOEEEDM_00479
group_1973		Cupin domain protein	OALFNDFL_01760	DDOEEEDM_00480
group_1884		hypothetical protein	OALFNDFL_01759	DDOEEEDM_00481
group_421		hypothetical protein	OALFNDFL_01758	DDOEEEDM_00482
group_1468		TetR family transcriptional regulator	OALFNDFL_01757	DDOEEEDM_00483
group_751		choloylglycine hydrolase family protein	OALFNDFL_01755	DDOEEEDM_00485
group_146		asparagine synthetase B	OALFNDFL_01754	DDOEEEDM_00486
group_1685		hypothetical protein	OALFNDFL_01753	DDOEEEDM_00487
group_2329		50S ribosomal protein L33	OALFNDFL_01752	DDOEEEDM_00488
dfrD_3	dfrD_3	Dihydrofolate reductase	OALFNDFL_01751	DDOEEEDM_00489
group_780		periplasmic binding protein	OALFNDFL_01750	DDOEEEDM_00490
fhuC	fhuC	ferrichrome transport ATP-binding protein FhuC	OALFNDFL_01749	DDOEEEDM_00491
fhuB	fhuB	ferrichrome transport system permease protein FhuB	OALFNDFL_01748	DDOEEEDM_00492
fhuG	fhuG	ferrichrome transport system permease protein FhuG	OALFNDFL_01747	DDOEEEDM_00493
group_1515		5-formyltetrahydrofolate cyclo-ligase	OALFNDFL_01746	DDOEEEDM_00494
group_1234		peptidase S54 family protein	OALFNDFL_01745	DDOEEEDM_00495
yqgQ	yqgQ	putative protein YqgQ	OALFNDFL_01744	DDOEEEDM_00496
group_769		glucokinase	OALFNDFL_01743	DDOEEEDM_00497
group_1787		rhodanese family protein	OALFNDFL_01742	DDOEEEDM_00498
group_1851		hypothetical protein	OALFNDFL_01741	DDOEEEDM_00499
group_170		FAD(NAD)-dependent oxidoreductase	OALFNDFL_01740	DDOEEEDM_00500
group_2304		hypothetical protein	OALFNDFL_01739	DDOEEEDM_00501
group_738		UDP-glucose 4-epimerase	OALFNDFL_01738	DDOEEEDM_00502
group_297		galactose-1-phosphate uridylyltransferase	OALFNDFL_01737	DDOEEEDM_00503
group_744		LacI family transcriptional regulator	OALFNDFL_01736	DDOEEEDM_00504
yeaZ	yeaZ	universal bacterial protein YeaZ	OALFNDFL_01735	DDOEEEDM_00505
group_1514		ribosomal-protein-alanine acetyltransferase	OALFNDFL_01734	DDOEEEDM_00506
group_1652		ribosomal-protein-alanine acetyltransferase	OALFNDFL_01733	DDOEEEDM_00507
gcp	gcp	O-sialoglycoprotein endopeptidase	OALFNDFL_01732	DDOEEEDM_00508
group_1228		cyclic nucleotide-binding domain-containing protein	OALFNDFL_01731	DDOEEEDM_00509
arcA	arcA	arginine deiminase	OALFNDFL_01730	DDOEEEDM_00510
arcB	arcB	ornithine carbamoyltransferase	OALFNDFL_01729	DDOEEEDM_00511
arcC	arcC	Carbamate kinase	OALFNDFL_01728	DDOEEEDM_00512
group_2481		ISL3 family transposase	OALFNDFL_01727	DDOEEEDM_00513
argS	argS	arginyl-tRNA synthetase	OALFNDFL_01726	DDOEEEDM_00514
group_1506		Phosphonoacetaldehyde hydrolase	OALFNDFL_01725	DDOEEEDM_00515
group_2353		Phosphonoacetaldehyde hydrolase	OALFNDFL_01724	DDOEEEDM_00516
group_617		2-aminoethylphosphonate--pyruvate transaminase	OALFNDFL_01723	DDOEEEDM_00517
group_1615		arginine repressor protein	OALFNDFL_01722	DDOEEEDM_00518
rpsB	rpsB	30S ribosomal protein S2	OALFNDFL_01721	DDOEEEDM_00519
tsf	tsf	translation elongation factor Ts	OALFNDFL_01720	DDOEEEDM_00520
pyrH	pyrH	uridylate kinase	OALFNDFL_01719	DDOEEEDM_00521
frr	frr	ribosome recycling factor	OALFNDFL_01718	DDOEEEDM_00522
group_2475		Transposase IS116/IS110/IS902 family protein	OALFNDFL_01717	DDOEEEDM_00523
uppS	uppS	undecaprenyl diphosphate synthase	OALFNDFL_01716	DDOEEEDM_00524
group_1060		phosphatidate cytidylyltransferase	OALFNDFL_01715	DDOEEEDM_00525
eep	eep	membrane-associated zinc metalloprotease	OALFNDFL_01714	DDOEEEDM_00526
proS	proS	prolyl-tRNA synthetase	OALFNDFL_01713	DDOEEEDM_00527
group_0		DNA polymerase III PolC-type	OALFNDFL_01712	DDOEEEDM_00528
rimP	rimP	ribosome maturation protein RimP	OALFNDFL_01711	DDOEEEDM_00529
nusA	nusA	transcription termination factor NusA	OALFNDFL_01710	DDOEEEDM_00530
ylxR	ylxR	cytosolic protein YlxR	OALFNDFL_01709	DDOEEEDM_00531
group_1994		50S ribosomal protein L7Ae	OALFNDFL_01708	DDOEEEDM_00532
infB	infB	translation initiation factor IF-2	OALFNDFL_01707	DDOEEEDM_00533
rbfA	rbfA	ribosome-binding factor A	OALFNDFL_01706	DDOEEEDM_00534
group_2385		ISL3 family transposase	OALFNDFL_01705
group_2498		ISL3 family transposase	OALFNDFL_01704	DDOEEEDM_00535
group_296		D-xylulose 5-phosphate/D-fructose 6-phosphate phosphoketolase	OALFNDFL_01703	DDOEEEDM_00536
group_908		D-xylulose 5-phosphate/D-fructose 6-phosphate phosphoketolase	OALFNDFL_01702	DDOEEEDM_00537
group_831		tRNA pseudouridine synthase B	OALFNDFL_01701	DDOEEEDM_00538
ribF	ribF	riboflavin biosynthesis protein RibF	OALFNDFL_01700	DDOEEEDM_00539
gdh	gdh	glucose 1-dehydrogenase Gdh	OALFNDFL_01699	DDOEEEDM_00540
group_972		sugar transport protein	OALFNDFL_01698	DDOEEEDM_00541
group_1676		excisionase family DNA binding domain protein	OALFNDFL_01697	DDOEEEDM_00542
fra	fra	Intracellular iron chaperone frataxin	OALFNDFL_01696	DDOEEEDM_00543
group_1609		YbaK/prolyl-tRNA synthetase-associated domain protein	OALFNDFL_01695	DDOEEEDM_00544
group_701		LD-carboxypeptidase A	OALFNDFL_01694	DDOEEEDM_00545
group_1199		hypothetical protein	OALFNDFL_01693	DDOEEEDM_00546
group_1429		DJ-1/PfpI family protein	OALFNDFL_01692	DDOEEEDM_00547
group_2179		hypothetical protein	OALFNDFL_01691	DDOEEEDM_00548
group_554		putative oxygen-independent coproporphyrinogen III oxidase	OALFNDFL_01690	DDOEEEDM_00549
hrcA	hrcA	heat-inducible transcription repressor HrcA	OALFNDFL_01689	DDOEEEDM_00550
grpE	grpE	co-chaperone GrpE	OALFNDFL_01688	DDOEEEDM_00551
dnaK	dnaK	chaperone protein DnaK	OALFNDFL_01687	DDOEEEDM_00552
dnaJ	dnaJ	chaperone protein DnaJ	OALFNDFL_01686	DDOEEEDM_00553
group_1369		Sugar diacid utilization regulator	OALFNDFL_01685	DDOEEEDM_00554
artM	artM	amino acid ABC transporter ATP-binding protein	OALFNDFL_01684	DDOEEEDM_00555
group_288		amino acid ABC transporter amino acid-binding/permease	OALFNDFL_01683	DDOEEEDM_00556
uvrB	uvrB	excinuclease ABC subunit B	OALFNDFL_01682	DDOEEEDM_00557
uvrA	uvrA	excinuclease ABC subunit A	OALFNDFL_01681	DDOEEEDM_00558
group_478		carbamoyl phosphate synthase-like protein	OALFNDFL_01680	DDOEEEDM_00559
group_1169		Aspartate racemase	OALFNDFL_01679	DDOEEEDM_00560
group_907		ATP-binding protein	OALFNDFL_01678	DDOEEEDM_00561
group_726		Putative gluconeogenesis factor	OALFNDFL_01677	DDOEEEDM_00562
group_820		hypothetical protein	OALFNDFL_01676	DDOEEEDM_00563
group_2237		hypothetical protein	OALFNDFL_01675	DDOEEEDM_00564
group_1376		hypothetical protein	OALFNDFL_01674	DDOEEEDM_00565
group_1439		hypothetical protein	OALFNDFL_01673	DDOEEEDM_00566
group_2450		Integrase	OALFNDFL_01672	DDOEEEDM_00567
group_2119		hypothetical protein	OALFNDFL_01671	DDOEEEDM_00568
group_2104		hypothetical protein	OALFNDFL_01670	DDOEEEDM_00569
group_1432		hypothetical protein	OALFNDFL_01669	DDOEEEDM_00570
group_1488		hypothetical protein	OALFNDFL_01668	DDOEEEDM_00571
group_1543		bifunctional disulfide isomerase/thiol-disulfide oxidase	OALFNDFL_01667	DDOEEEDM_00572
group_2488		Integrase core domain protein	OALFNDFL_01666	DDOEEEDM_00477
group_4		pyruvate flavodoxin oxidoreductase subunit alpha	OALFNDFL_01665	DDOEEEDM_00574
cdaA	cdaA	Cyclic di-AMP synthase CdaA	OALFNDFL_01664	DDOEEEDM_00575
group_551		YbbR-like protein	OALFNDFL_01663	DDOEEEDM_00576
glmM	glmM	phosphoglucosamine mutase	OALFNDFL_01662	DDOEEEDM_00577
group_172		glucosamine--fructose-6-phosphate aminotransferase	OALFNDFL_01661	DDOEEEDM_00578
group_2036		hypothetical protein	OALFNDFL_01660	DDOEEEDM_00579
sppA_1	sppA_1	signal peptide peptidase SppA	OALFNDFL_01659	DDOEEEDM_00580
group_1316		RDD family protein	OALFNDFL_01658	DDOEEEDM_00581
group_821		hypothetical protein	OALFNDFL_01657	DDOEEEDM_00582
tig	tig	trigger factor	OALFNDFL_01656	DDOEEEDM_00583
clpX_2	clpX_2	ATP-dependent protease ATP-binding protein ClpX	OALFNDFL_01655	DDOEEEDM_00584
ysxC	ysxC	ribosome biogenesis GTP-binding protein YsxC	OALFNDFL_01654	DDOEEEDM_00585
group_2320		hypothetical protein	OALFNDFL_01653	DDOEEEDM_00586
group_425		hypothetical protein	OALFNDFL_01652	DDOEEEDM_00587
group_2218		hypothetical protein	OALFNDFL_01651	DDOEEEDM_00588
group_1136		DeoR-like helix-turn-helix protein	OALFNDFL_01650	DDOEEEDM_00589
group_850		hexose kinase 1-phosphofructokinase family protein	OALFNDFL_01649	DDOEEEDM_00590
group_136		PTS system fructose-specific transporter subunit IIABC	OALFNDFL_01648	DDOEEEDM_00591
group_259		voltage-gated cchloride transporter chloride channel family protein	OALFNDFL_01647	DDOEEEDM_00592
group_67		ATP-dependent DNA helicase	OALFNDFL_01646	DDOEEEDM_00593
ligA_1	ligA_1	NAD-dependent DNA ligase	OALFNDFL_01645	DDOEEEDM_00594
gatC	gatC	aspartyl/glutamyl-tRNA amidotransferase subunit C	OALFNDFL_01644	DDOEEEDM_00595
gatA	gatA	glutamyl-tRNA(Gln) amidotransferase subunit A	OALFNDFL_01643	DDOEEEDM_00596
gatB	gatB	aspartyl/glutamyl-tRNA amidotransferase subunit B	OALFNDFL_01642	DDOEEEDM_00597
group_642		Diacylglycerol kinase	OALFNDFL_01641	DDOEEEDM_00598
group_390		23S rRNA (uracil-5-)-methyltransferase	OALFNDFL_01640	DDOEEEDM_00599
group_2352		hypothetical protein	OALFNDFL_01639	DDOEEEDM_00600
group_697		esterase	OALFNDFL_01638	DDOEEEDM_00601
group_666		LacI family transcriptional regulator	OALFNDFL_01637	DDOEEEDM_00602
group_70		Alpha-galactosidase	OALFNDFL_01636	DDOEEEDM_00603
group_150		Beta-galactosidase large subunit	OALFNDFL_01635	DDOEEEDM_00604
group_750		Beta-galactosidase small subunit	OALFNDFL_01634	DDOEEEDM_00605
group_684		phospho-2-dehydro-3-deoxyheptonate aldolase	OALFNDFL_01633	DDOEEEDM_00606
group_639		3-dehydroquinate synthase	OALFNDFL_01632	DDOEEEDM_00607
aroC	aroC	chorismate synthase	OALFNDFL_01631	DDOEEEDM_00608
group_616		prephenate dehydrogenase	OALFNDFL_01630	DDOEEEDM_00609
aroA	aroA	3-phosphoshikimate 1-carboxyvinyltransferase	OALFNDFL_01629	DDOEEEDM_00610
group_1561		shikimate kinase	OALFNDFL_01628	DDOEEEDM_00611
group_993		prephenate dehydratase	OALFNDFL_01627	DDOEEEDM_00612
group_195		sensor histidine kinase	OALFNDFL_01626	DDOEEEDM_00613
rhaR	rhaR;	HTH-type transcriptional activator RhaR;AraC family transcriptional regulator	OALFNDFL_01625	DDOEEEDM_00614
group_2554		Transposase	OALFNDFL_01624	DDOEEEDM_03060
group_2550		transposase	OALFNDFL_01623	DDOEEEDM_03061
group_2657		response regulator receiver domain-containing protein	OALFNDFL_01622	DDOEEEDM_00615
group_462		extracellular solute-binding protein	OALFNDFL_01621	DDOEEEDM_00616
group_937		ABC transporter permease	OALFNDFL_01620	DDOEEEDM_00617
group_904		ABC transporter permease	OALFNDFL_01619	DDOEEEDM_00618
umpB_2	umpB_2	Na(+) Li(+) K(+)/H(+) antiporter subunit B	OALFNDFL_01618	DDOEEEDM_00619
umpB_1	umpB_1	Na(+) Li(+) K(+)/H(+) antiporter subunit B	OALFNDFL_01617	DDOEEEDM_00620
group_1783		hypothetical protein	OALFNDFL_01616	DDOEEEDM_00621
group_2487		Integrase core domain protein	OALFNDFL_01615	DDOEEEDM_00573
group_1290		hypothetical protein	OALFNDFL_01614	DDOEEEDM_00622
group_1706		hypothetical protein	OALFNDFL_01613	DDOEEEDM_00623
group_1297		phosphoglycerate mutase	OALFNDFL_01612	DDOEEEDM_00624
group_1381		phosphoglycolate phosphatase	OALFNDFL_01611	DDOEEEDM_00625
group_1804		hypothetical protein	OALFNDFL_01610	DDOEEEDM_00626
group_372		sodium/dicarboxylate symporter family protein	OALFNDFL_01609	DDOEEEDM_00627
group_1844		glyoxalase family protein	OALFNDFL_01608	DDOEEEDM_00628
group_2349		hypothetical protein	OALFNDFL_01607
group_810		rhodanese-like domain-containing protein	OALFNDFL_01606	DDOEEEDM_00631
group_1168		metallophosphoesterase	OALFNDFL_01605	DDOEEEDM_00632
group_78		RNA binding protein S1	OALFNDFL_01604	DDOEEEDM_00633
group_2655		Protein SprT-like protein;SprT-like family protein	OALFNDFL_01603	DDOEEEDM_00634
group_2553		Transposase	OALFNDFL_01602	DDOEEEDM_01111
group_2549		transposase	OALFNDFL_01601	DDOEEEDM_01112
ydcF	ydcF	Protein YdcF	OALFNDFL_01600	DDOEEEDM_00635
murC	murC	UDP-N-acetylmuramate--L-alanine ligase	OALFNDFL_01599	DDOEEEDM_00636
group_2497		ISL3 family transposase	OALFNDFL_01598	DDOEEEDM_00742
group_1601		MaoC like domain-containing protein	OALFNDFL_01597	DDOEEEDM_00637
group_1266		Inhibitor of apoptosis-promoting Bax1	OALFNDFL_01596	DDOEEEDM_00638
group_27		DNA polymerase I	OALFNDFL_01595	DDOEEEDM_00639
mutM	mutM	Formamidopyrimidine-DNA glycosylase	OALFNDFL_01594	DDOEEEDM_00640
group_1368		dephospho-CoA kinase	OALFNDFL_01593	DDOEEEDM_00641
group_1932		hypothetical protein	OALFNDFL_01592	DDOEEEDM_00642
nrdR	nrdR	transcriptional repressor NrdR	OALFNDFL_01591	DDOEEEDM_00644
group_389		replication initiation and membrane attachment protein	OALFNDFL_01590	DDOEEEDM_00645
dnaI	dnaI	primosomal protein DnaI	OALFNDFL_01589	DDOEEEDM_00646
group_1705		hypothetical protein	OALFNDFL_01588	DDOEEEDM_00647
group_1227		SAM-dependent methyltransferase family protein	OALFNDFL_01587	DDOEEEDM_00648
group_590		NIF3-related protein	OALFNDFL_01586	DDOEEEDM_00649
pepT	pepT	peptidase T	OALFNDFL_01585	DDOEEEDM_00650
group_858		diacylglycerol kinase catalytic subunit	OALFNDFL_01584	DDOEEEDM_00651
group_2072		membrane protein	OALFNDFL_01583	DDOEEEDM_00652
group_653		integral membrane protein	OALFNDFL_01582	DDOEEEDM_00653
clpB	clpB	ATP-dependent chaperone protein ClpB	OALFNDFL_01581	DDOEEEDM_00654
group_1289		hypothetical protein	OALFNDFL_01580	DDOEEEDM_00655
group_1588		Nucleoside 2-deoxyribosyltransferase	OALFNDFL_01579	DDOEEEDM_00656
group_505		GNAT family acetyltransferase	OALFNDFL_01578	DDOEEEDM_00657
lepA	lepA	GTP-binding protein LepA	OALFNDFL_01577	DDOEEEDM_00658
group_854		helix-turn-helix protein	OALFNDFL_01576	DDOEEEDM_00659
group_2345		hypothetical protein	OALFNDFL_01575	DDOEEEDM_00660
group_2118		hypothetical protein	OALFNDFL_01574	DDOEEEDM_00661
group_2071		hypothetical protein	OALFNDFL_01573	DDOEEEDM_00662
group_1923		hypothetical protein	OALFNDFL_01572	DDOEEEDM_00663
group_61		cell wall surface anchor family protein	OALFNDFL_01571	DDOEEEDM_00664
group_125		cell wall surface anchor family protein	OALFNDFL_01570	DDOEEEDM_00665
group_1850		hypothetical protein	OALFNDFL_01569	DDOEEEDM_00666
group_1675		hypothetical protein	OALFNDFL_01568	DDOEEEDM_00667
group_2103		hypothetical protein	OALFNDFL_01567	DDOEEEDM_00668
group_303		FtsK/SpoIIIE family protein	OALFNDFL_01566	DDOEEEDM_00669
group_1993		hypothetical protein	OALFNDFL_01565	DDOEEEDM_00670
group_483		helix-turn-helix protein	OALFNDFL_01564	DDOEEEDM_00671
group_1505		hypothetical protein	OALFNDFL_01563	DDOEEEDM_00672
group_1580		hypothetical protein	OALFNDFL_01562	DDOEEEDM_00673
group_1487		hypothetical protein	OALFNDFL_01561	DDOEEEDM_00674
group_2185		hypothetical protein	OALFNDFL_01560	DDOEEEDM_00675
group_849		cell wall surface anchor family protein	OALFNDFL_01559	DDOEEEDM_00676
group_733		hypothetical protein	OALFNDFL_01558	DDOEEEDM_00677
group_2203		hypothetical protein	OALFNDFL_01557	DDOEEEDM_00678
group_1765		hypothetical protein	OALFNDFL_01556	DDOEEEDM_00679
group_41		ATP/GTP-binding protein	OALFNDFL_01555	DDOEEEDM_00680
group_71		hypothetical protein	OALFNDFL_01554	DDOEEEDM_00681
group_615		mannosyl-glycoprotein endo-beta-N-acetylglucosaminidase	OALFNDFL_01553	DDOEEEDM_00682
group_1513		hypothetical protein	OALFNDFL_01552	DDOEEEDM_00683
group_2102		hypothetical protein	OALFNDFL_01551	DDOEEEDM_00684
group_1931		hypothetical protein	OALFNDFL_01550	DDOEEEDM_00685
group_1498		hypothetical protein	OALFNDFL_01549	DDOEEEDM_00686
group_1674		hypothetical protein	OALFNDFL_01548	DDOEEEDM_00687
group_1906		hypothetical protein	OALFNDFL_01547	DDOEEEDM_00688
group_1288		GntR family transcriptional regulator	OALFNDFL_01546	DDOEEEDM_00689
group_238		mannitol dehydrogenase protein	OALFNDFL_01545	DDOEEEDM_00690
uxuA_3	uxuA_3	mannonate dehydratase UxuA_2	OALFNDFL_01544	DDOEEEDM_00691
group_335		glucuronate isomerase	OALFNDFL_01543	DDOEEEDM_00692
group_1340		keto-hydroxyglutarate-aldolase/keto-deoxy- phosphogluconate aldolase	OALFNDFL_01542	DDOEEEDM_00693
group_382		transporter major facilitator family protein	OALFNDFL_01541	DDOEEEDM_00694
group_1068		putative phosphatase	OALFNDFL_01540	DDOEEEDM_00695
group_183		Beta-N-acetylglucosaminidase/beta-glucosidase	OALFNDFL_01539	DDOEEEDM_00696
uidA	uidA	Beta-glucuronidase	OALFNDFL_01538	DDOEEEDM_00697
group_1777		RNA polymerase sigma-70 factor region 4	OALFNDFL_01537	DDOEEEDM_00698
group_2136		Helix-turn-helix domain protein	OALFNDFL_01536	DDOEEEDM_00699
group_2275		hypothetical protein	OALFNDFL_01535	DDOEEEDM_00700
xerC_8	xerC_8	Tyrosine recombinase XerC	OALFNDFL_01534	DDOEEEDM_00701
xerC_7	xerC_7	site-specific tyrosine recombinase XerC-family protein	OALFNDFL_01533	DDOEEEDM_00702
group_2449		Integrase	OALFNDFL_01532	DDOEEEDM_00703
group_2440		ISEf1 transposase	OALFNDFL_01531	DDOEEEDM_00704
group_1759		alpha crystallin family heat shock protein	OALFNDFL_01530	DDOEEEDM_00706
group_1600		hypothetical protein	OALFNDFL_01529	DDOEEEDM_00707
group_1059		short chain dehydrogenase/reductase family oxidoreductase	OALFNDFL_01528	DDOEEEDM_00708
group_156		PRD domain-containing protein	OALFNDFL_01527	DDOEEEDM_00709
group_1593		glucitol operon activator protein	OALFNDFL_01526	DDOEEEDM_00710
group_1490		PTS system glucitol/sorbitol-specific IIC component	OALFNDFL_01525	DDOEEEDM_00711
group_730		PTS system glucitol/sorbitol-specific IIBC component	OALFNDFL_01524	DDOEEEDM_00712
group_2474		Transposase IS116/IS110/IS902 family protein	OALFNDFL_01523	DDOEEEDM_00713
group_1782		PTS system glucitol/sorbitol-specific transporter subunit IIA	OALFNDFL_01522	DDOEEEDM_00714
group_1205		fructose-6-phosphate aldolase	OALFNDFL_01521	DDOEEEDM_00715
prsA_2	prsA_2	foldase protein PrsA_1	OALFNDFL_01520	DDOEEEDM_00716
group_988		CAAX amino terminal protease family protein	OALFNDFL_01519	DDOEEEDM_00717
group_749		LPXTG-motif protein cell wall anchor domain protein	OALFNDFL_01518	DDOEEEDM_00718
group_1873		hypothetical protein	OALFNDFL_01517	DDOEEEDM_00719
group_563		hypothetical protein	OALFNDFL_01516	DDOEEEDM_00720
group_1704		transcriptional regulator Spx	OALFNDFL_01515	DDOEEEDM_00721
group_1563		isochorismatase family hydrolase	OALFNDFL_01514	DDOEEEDM_00722
group_143		LPXTG-motif protein cell wall anchor domain protein	OALFNDFL_01513	DDOEEEDM_00723
group_722		esterase	OALFNDFL_01512	DDOEEEDM_00724
group_2224		hypothetical protein	OALFNDFL_01511	DDOEEEDM_00725
group_979		phosphosugar isomerase transcriptional regulator	OALFNDFL_01510	DDOEEEDM_00726
group_870		6-phosphogluconate dehydrogenase	OALFNDFL_01509	DDOEEEDM_00727
group_721		4-phosphoerythronate dehydrogenase	OALFNDFL_01508	DDOEEEDM_00728
group_2070		iron-containing alcohol dehydrogenase	OALFNDFL_01507	DDOEEEDM_00729
group_1066		iron-containing alcohol dehydrogenase	OALFNDFL_01506	DDOEEEDM_00730
group_1001		PTS system mannose/fructose/sorbose-specific IIC component	OALFNDFL_01505	DDOEEEDM_00731
group_960		PTS system mannose/fructose/sorbose-specific IID component	OALFNDFL_01504	DDOEEEDM_00732
group_1560		PTS system mannose/fructose/sorbose-specific IIB component	OALFNDFL_01503	DDOEEEDM_00733
group_1776		hypothetical protein	OALFNDFL_01502	DDOEEEDM_00734
group_1742		hypothetical protein	OALFNDFL_01501	DDOEEEDM_00735
group_1695		PTS system mannose/fructose/sorbose-specific IIA component	OALFNDFL_01500	DDOEEEDM_00736
uxuA_2	uxuA_2	D-mannonate dehydratase UxuA_1	OALFNDFL_01499	DDOEEEDM_00737
group_1198		HAD superfamily hydrolase	OALFNDFL_01498	DDOEEEDM_00738
group_2482		ISL3 family transposase	OALFNDFL_01497	DDOEEEDM_00739
group_2328		hypothetical protein	OALFNDFL_01496	DDOEEEDM_00740
cspA	cspA	major cold shock protein CspA	OALFNDFL_01495	DDOEEEDM_00741
group_2496		ISL3 family transposase	OALFNDFL_01494	DDOEEEDM_00705
group_2375		hypothetical protein	OALFNDFL_01493	DDOEEEDM_00743
group_1896		Pyrimidine dimer DNA glycosylase	OALFNDFL_01492	DDOEEEDM_00744
group_2135		toxin-antitoxin system antitoxin component Xre domain protein	OALFNDFL_01491	DDOEEEDM_00745
group_2107		hypothetical protein	OALFNDFL_01490	DDOEEEDM_00746
group_1999		hypothetical protein	OALFNDFL_01489	DDOEEEDM_00747
group_1584		Isochorismatase family protein	OALFNDFL_01487	DDOEEEDM_00749
group_1044		HAD superfamily hydrolase	OALFNDFL_01486	DDOEEEDM_00750
group_959		glycosyl transferase family protein	OALFNDFL_01485	DDOEEEDM_00751
group_869		glycosyl transferase family protein	OALFNDFL_01484	DDOEEEDM_00752
group_1883		hypothetical protein	OALFNDFL_01483	DDOEEEDM_00753
group_815		Mg2+ cation transporter	OALFNDFL_01482	DDOEEEDM_00754
group_891		oxidoreductase short chain dehydrogenase/reductase family protein	OALFNDFL_01481	DDOEEEDM_00755
group_1474		hypothetical protein	OALFNDFL_01480	DDOEEEDM_00756
group_2268		small integral membrane protein	OALFNDFL_01479	DDOEEEDM_00757
group_868		hypothetical protein	OALFNDFL_01478	DDOEEEDM_00758
group_2142		transglycosylase	OALFNDFL_01477	DDOEEEDM_00759
group_1839		hypothetical protein	OALFNDFL_01476	DDOEEEDM_00760
group_266		transposase IS4 family	OALFNDFL_01475	DDOEEEDM_00761
yozG	yozG	helix-turn-helix domain-containing protein	OALFNDFL_01474	DDOEEEDM_00762
group_1629		hypothetical protein	OALFNDFL_01473	DDOEEEDM_00763
group_2298		hypothetical protein	OALFNDFL_01472	DDOEEEDM_00764
group_1467		hypothetical protein	OALFNDFL_01471	DDOEEEDM_00765
group_2267		small integral membrane protein	OALFNDFL_01470	DDOEEEDM_00766
group_1486		alkaline shock protein 23 family protein	OALFNDFL_01469	DDOEEEDM_00767
group_2141		integral membrane protein	OALFNDFL_01468	DDOEEEDM_00768
group_509		ammonium transporter family protein	OALFNDFL_01467	DDOEEEDM_00769
group_2140		amino acid permease family protein	OALFNDFL_01466	DDOEEEDM_00770
dfrD_2	dfrD_2	dihydrofolate reductase DfrD_2	OALFNDFL_01465	DDOEEEDM_00771
group_1320		hypothetical protein	OALFNDFL_01464	DDOEEEDM_00772
group_2377		hypothetical protein	OALFNDFL_01463	DDOEEEDM_00773
group_1529		riboflavin biosynthesis protein RibD protein	OALFNDFL_01462	DDOEEEDM_00774
group_2139		hypothetical protein	OALFNDFL_01461	DDOEEEDM_00775
group_1636		Bacterial transcription activator effector binding protein	OALFNDFL_01460	DDOEEEDM_00776
group_508		helix-turn-helix protein	OALFNDFL_01459	DDOEEEDM_01841
group_242		resolvase family site-specific recombinase	OALFNDFL_01458	DDOEEEDM_01840
group_601		amino acid permease family protein	OALFNDFL_01457	DDOEEEDM_01839
group_827		glutaminase	OALFNDFL_01456	DDOEEEDM_01838
group_314		M protein trans-acting positive regulator	OALFNDFL_01455	DDOEEEDM_01837
group_185		1-deoxy-D-xylulose-5-phosphate synthase	OALFNDFL_01454	DDOEEEDM_01836
group_1660		ASCH protein	OALFNDFL_01453	DDOEEEDM_01835
group_1265		N-acetylmannosamine-6-phosphate 2-epimerase	OALFNDFL_01452	DDOEEEDM_01834
group_1393		Flavin reductase-like domain protein	OALFNDFL_01451	DDOEEEDM_01833
group_2223		hypothetical protein	OALFNDFL_01450	DDOEEEDM_01832
group_595		FtsW/RodA/SpoVE family cell cycle protein	OALFNDFL_01449	DDOEEEDM_01831
group_1127		cell envelope-related function transcriptional attenuator common domain protein	OALFNDFL_01448	DDOEEEDM_01830
group_113		penicillin binding protein transpeptidase domain protein	OALFNDFL_01447	DDOEEEDM_01829
napA	napA	transporter monovalent cation:proton antiporter-2 family protein	OALFNDFL_01446	DDOEEEDM_01828
group_1528		hypothetical protein	OALFNDFL_01445	DDOEEEDM_01827
group_1882		hypothetical protein	OALFNDFL_01444	DDOEEEDM_01826
group_268		alkyl hydroperoxide reductase F subunit	OALFNDFL_01443	DDOEEEDM_01825
ahpC	ahpC	alkyl hydroperoxide reductase subunit C	OALFNDFL_01442	DDOEEEDM_01824
group_1307		GntR family transcriptional regulator	OALFNDFL_01441	DDOEEEDM_01823
group_228		mannitol dehydrogenase protein	OALFNDFL_01440	DDOEEEDM_01822
uxuA_1	uxuA_1	mannonate dehydratase	OALFNDFL_01439	DDOEEEDM_01821
group_600		M protein trans-acting positive regulator	OALFNDFL_01438	DDOEEEDM_01820
group_1720		M protein trans-acting positive regulator	OALFNDFL_01437	DDOEEEDM_01819
group_618		LPXTG-motif protein cell wall anchor domain protein	OALFNDFL_01436	DDOEEEDM_01818
group_662		permease	OALFNDFL_01435	DDOEEEDM_01817
marR	marR	DNA-binding transcriptional repressor MarR	OALFNDFL_01434	DDOEEEDM_01816
group_1764		peroxiredoxin Ohr family protein	OALFNDFL_01433	DDOEEEDM_01815
group_1719		MerR family transcriptional regulator	OALFNDFL_01432	DDOEEEDM_01814
group_978		integral membrane protein	OALFNDFL_01431	DDOEEEDM_01813
group_182		alpha amylase	OALFNDFL_01430	DDOEEEDM_01812
group_481		extracellular solute-binding protein	OALFNDFL_01429	DDOEEEDM_01811
group_449		ABC transporter permease	OALFNDFL_01428	DDOEEEDM_01810
mdxG	mdxG	ABC transporter permease	OALFNDFL_01427	DDOEEEDM_01809
group_1033		integral membrane protein	OALFNDFL_01426	DDOEEEDM_01808
group_553		cyclopropane-fatty-acyl-phospholipid synthase	OALFNDFL_01425	DDOEEEDM_01807
group_1339		lysis protein	OALFNDFL_01424	DDOEEEDM_01806
pyrDA	pyrDA	dihydroorotate dehydrogenase 1A	OALFNDFL_01423	DDOEEEDM_01805
group_322		amidase	OALFNDFL_01422	DDOEEEDM_01804
group_992		family 3 extracellular solute-binding protein	OALFNDFL_01421	DDOEEEDM_01803
group_1315		amino acid ABC transporter amino acid-binding/permease	OALFNDFL_01420	DDOEEEDM_01802
group_1246		hypothetical protein	OALFNDFL_01419	DDOEEEDM_01801
group_779		hypothetical protein	OALFNDFL_01418	DDOEEEDM_01800
group_1557		acetyltransferase GNAT family	OALFNDFL_01417	DDOEEEDM_01799
group_1497		guanylate kinase	OALFNDFL_01416	DDOEEEDM_01798
nupC	nupC	Na dependent nucleoside transporter NupC family	OALFNDFL_01415	DDOEEEDM_01797
group_281		ATP-dependent Zn protease	OALFNDFL_01414	DDOEEEDM_01796
group_2256		hypothetical protein	OALFNDFL_01413	DDOEEEDM_01795
group_841		hypothetical protein	OALFNDFL_01412	DDOEEEDM_01794
group_629		hypothetical protein	OALFNDFL_01411	DDOEEEDM_01793
group_1550		hypothetical protein	OALFNDFL_01410	DDOEEEDM_01792
group_1794		hypothetical protein	OALFNDFL_01409	DDOEEEDM_01791
group_819		cation diffusion facilitator family transporter	OALFNDFL_01408	DDOEEEDM_01790
group_1083		putative azaleucine resistance protein AzlC	OALFNDFL_01407	DDOEEEDM_01789
group_1972		branched-chain amino acid transport protein	OALFNDFL_01406	DDOEEEDM_01788
group_245		polysaccharide biosynthesis family protein	OALFNDFL_01405	DDOEEEDM_01787
group_977		EDD domain-containing protein DegV family	OALFNDFL_01404	DDOEEEDM_01786
group_1614		hypothetical protein	OALFNDFL_01403	DDOEEEDM_01785
clpX_1	clpX_1	ATP-dependent protease ATP-binding subunit ClpX	OALFNDFL_01402	DDOEEEDM_01784
group_231		alpha amylase catalytic domain protein	OALFNDFL_01401	DDOEEEDM_01783
group_1504		hypothetical protein	OALFNDFL_01400	DDOEEEDM_01782
hmpT	hmpT	Thiamine precursor transporter HmpT	OALFNDFL_01399	DDOEEEDM_01781
group_1040		phosphomethylpyrimidine kinase	OALFNDFL_01398	DDOEEEDM_01780
group_613		AMP-binding family protein	OALFNDFL_01397	DDOEEEDM_01779
group_2545		ISEfm1 transposase	OALFNDFL_01396	DDOEEEDM_01778
group_1703		AMP-binding family protein	OALFNDFL_01395	DDOEEEDM_01777
xerC_6	xerC_6	site-specific tyrosine recombinase XerC-family protein	OALFNDFL_01394	DDOEEEDM_01776
ysnF	ysnF	Stress response protein YsnF	OALFNDFL_01393	DDOEEEDM_01775
vicK	vicK	sensory box histidine kinase VicK	OALFNDFL_01392	DDOEEEDM_01774
group_1284		response regulator receiver domain-containing protein	OALFNDFL_01391	DDOEEEDM_01773
group_628		efflux ABC transporter permease	OALFNDFL_01390	DDOEEEDM_01772
group_1260		ABC transporter ATP-binding protein	OALFNDFL_01389	DDOEEEDM_01771
group_1338		TetR/AcrR family transcriptional regulator	OALFNDFL_01388	DDOEEEDM_01770
group_339		M protein trans-acting positive regulator	OALFNDFL_01387	DDOEEEDM_01769
group_10		von Willebrand factor type A domain-containing protein	OALFNDFL_01386	DDOEEEDM_01768
group_344		LPXTG-motif protein cell wall anchor domain protein	OALFNDFL_01385	DDOEEEDM_01767
group_154		LPXTG-motif protein cell wall anchor domain protein	OALFNDFL_01384	DDOEEEDM_01766
group_984		peptidase C60	OALFNDFL_01383	DDOEEEDM_01765
group_922		RpiR family transcriptional regulator	OALFNDFL_01382	DDOEEEDM_01764
group_671		oxidoreductase family NAD-binding Rossmann fold protein	OALFNDFL_01381	DDOEEEDM_01763
group_1998		hypothetical protein	OALFNDFL_01380	DDOEEEDM_01762
group_120		PTS system ascorbate-specific transporter subunit IIA	OALFNDFL_01379	DDOEEEDM_01761
group_2048		PTS system ascorbate-specific transporter subunit IIB	OALFNDFL_01378	DDOEEEDM_01760
group_388		PTS system ascorbate-specific transporter subunit IIC	OALFNDFL_01377	DDOEEEDM_01759
group_119		alpha-L-rhamnosidase	OALFNDFL_01376	DDOEEEDM_01758
group_513		major facilitator superfamily transporter	OALFNDFL_01375	DDOEEEDM_01757
group_805		AraC family transcriptional regulator	OALFNDFL_01374	DDOEEEDM_01756
group_2297		hypothetical protein	OALFNDFL_01373	DDOEEEDM_01755
ldhB	ldhB	L-lactate dehydrogenase	OALFNDFL_01372	DDOEEEDM_01754
group_1781		toxin-antitoxin system toxin component Fic family	OALFNDFL_01371	DDOEEEDM_01753
group_2154		putative addiction module antidote	OALFNDFL_01370	DDOEEEDM_01752
group_1971		hypothetical protein	OALFNDFL_01369	DDOEEEDM_01751
group_69		DNA topoisomerase III	OALFNDFL_01368	DDOEEEDM_01750
group_1763		3-demethylubiquinone-9 3-methyltransferase	OALFNDFL_01367	DDOEEEDM_01749
group_558		transcriptional regulator PSR protein	OALFNDFL_01366	DDOEEEDM_01748
group_966		shikimate 5-dehydrogenase	OALFNDFL_01365	DDOEEEDM_01747
group_1100		ABC transporter ATP-binding protein	OALFNDFL_01364	DDOEEEDM_01746
group_914		amino acid or sugar ABC transport system permease protein	OALFNDFL_01363	DDOEEEDM_01745
group_645		ABC transporter substrate binding protein	OALFNDFL_01362	DDOEEEDM_01744
group_1380		hypothetical protein	OALFNDFL_01361	DDOEEEDM_01742
group_208		fibronectin-binding protein A	OALFNDFL_01360	DDOEEEDM_01741
group_867		LysR family transcriptional regulator	OALFNDFL_01359	DDOEEEDM_01740
group_1217		carbonic anhydrase	OALFNDFL_01358	DDOEEEDM_01739
group_1351		HD domain-containing protein	OALFNDFL_01357	DDOEEEDM_01738
pyrE	pyrE	orotate phosphoribosyltransferase	OALFNDFL_01356	DDOEEEDM_01737
group_1192		Orotidine 5'-phosphate decarboxylase	OALFNDFL_01355	DDOEEEDM_01736
pyrDB	pyrDB	Dihydroorotate dehydrogenase 1B	OALFNDFL_01354	DDOEEEDM_01735
group_1089		dihydroorotate dehydrogenase electron transfer subunit	OALFNDFL_01353	DDOEEEDM_01734
carB	carB	carbamoyl-phosphate synthase large subunit	OALFNDFL_01352	DDOEEEDM_01733
carA	carA	carbamoyl-phosphate synthase small subunit	OALFNDFL_01351	DDOEEEDM_01732
pyrC	pyrC	Dihydroorotase	OALFNDFL_01350	DDOEEEDM_01731
pyrB	pyrB	aspartate carbamoyltransferase	OALFNDFL_01349	DDOEEEDM_01730
group_465		uracil permease	OALFNDFL_01348	DDOEEEDM_01729
pyrR	pyrR	pyrimidine operon regulatory protein/uracil phosphoribosyltransferase PyrR	OALFNDFL_01347	DDOEEEDM_01728
group_853		RluA family pseudouridine synthase	OALFNDFL_01346	DDOEEEDM_01727
lspA	lspA	lipoprotein signal peptidase	OALFNDFL_01345	DDOEEEDM_01726
group_1233		CBS domain pair protein	OALFNDFL_01344	DDOEEEDM_01725
group_1803		hypothetical protein	OALFNDFL_01343	DDOEEEDM_01724
fhs2	fhs2	Formate--tetrahydrofolate ligase	OALFNDFL_01342	DDOEEEDM_01723
group_2160		cold shock domain-containing protein	OALFNDFL_01341	DDOEEEDM_01722
group_1727		EbsA	OALFNDFL_01340	DDOEEEDM_01721
group_1758		ribonuclease HI	OALFNDFL_01339	DDOEEEDM_01720
group_571		cation diffusion facilitator family transporter	OALFNDFL_01338	DDOEEEDM_01719
group_1420		integral membrane protein	OALFNDFL_01337	DDOEEEDM_01718
alaS	alaS	alanyl-tRNA synthetase	OALFNDFL_01336	DDOEEEDM_01717
group_1726		GNAT family acetyltransferase	OALFNDFL_01335	DDOEEEDM_01716
group_408		DEAD/DEAH box helicase	OALFNDFL_01334	DDOEEEDM_01715
group_557		VanZ/RDD domain protein	OALFNDFL_01333	DDOEEEDM_01714
group_1947		hypothetical protein	OALFNDFL_01332	DDOEEEDM_01713
group_407		amino acid permease	OALFNDFL_01331	DDOEEEDM_01712
group_784		NAD-dependent nucleoside-diphosphate-sugar epimerase	OALFNDFL_01330	DDOEEEDM_01711
group_530		Putative 8-amino-7-oxononanoate synthase/2-amino-3-ketobutyrate coenzyme A ligase	OALFNDFL_01329	DDOEEEDM_01710
group_2199		hypothetical protein	OALFNDFL_01328	DDOEEEDM_01709
group_2645		HD domain-containing protein	OALFNDFL_01327	DDOEEEDM_01708
group_2495		ISL3 family transposase	OALFNDFL_01326	DDOEEEDM_01665
group_2020		HD domain-containing protein	OALFNDFL_01325
group_293		carboxypeptidase Taq metallopeptidase	OALFNDFL_01324	DDOEEEDM_01707
group_552		putative methylase	OALFNDFL_01323	DDOEEEDM_01706
group_1747		cell division protein DivIVA	OALFNDFL_01322	DDOEEEDM_01705
group_1521		hypothetical protein	OALFNDFL_01321	DDOEEEDM_01704
group_1337		recombination protein U	OALFNDFL_01320	DDOEEEDM_01703
group_50		penicillin-binding protein 1A	OALFNDFL_01319	DDOEEEDM_01702
group_1583		hypothetical protein	OALFNDFL_01318	DDOEEEDM_01701
group_1277		endonuclease III	OALFNDFL_01317	DDOEEEDM_01700
group_1232		DnaD and phage-associated domain protein	OALFNDFL_01316	DDOEEEDM_01699
group_536		major facilitator superfamily transporter	OALFNDFL_01315	DDOEEEDM_01698
group_1694		MarR family transcriptional regulator	OALFNDFL_01314	DDOEEEDM_01697
group_2042		hypothetical protein	OALFNDFL_01313	DDOEEEDM_01696
nox	nox	NADH oxidase	OALFNDFL_01312	DDOEEEDM_01695
perR	perR	Fur family transcriptional regulator	OALFNDFL_01311	DDOEEEDM_01694
group_826		cysteine synthase A	OALFNDFL_01310	DDOEEEDM_01693
group_903		N-acetylmuramoyl-L-alanine amidase	OALFNDFL_01309	DDOEEEDM_01692
group_2448		Integrase	OALFNDFL_01308	DDOEEEDM_01691
tkt	tkt	transketolase	OALFNDFL_01307	DDOEEEDM_01689
group_2117		hypothetical protein	OALFNDFL_01306	DDOEEEDM_01688
lexA	lexA	LexA repressor	OALFNDFL_01305	DDOEEEDM_01687
group_2202		hypothetical protein	OALFNDFL_01304	DDOEEEDM_01686
apt	apt	adenine phosphoribosyltransferase	OALFNDFL_01303	DDOEEEDM_01685
recJ	recJ	single-stranded-DNA-specific exonuclease RecJ	OALFNDFL_01302	DDOEEEDM_01684
group_1718		hypothetical protein	OALFNDFL_01301	DDOEEEDM_01683
group_1071		short chain dehydrogenase/reductase family oxidoreductase	OALFNDFL_01300	DDOEEEDM_01682
rnz	rnz	Ribonuclease Z	OALFNDFL_01299	DDOEEEDM_01681
group_1431		hypothetical protein	OALFNDFL_01298	DDOEEEDM_01680
obg	obg	Obg family GTPase CgtA	OALFNDFL_01297	DDOEEEDM_01679
group_700		glyceraldehyde 3-phosphate dehydrogenase	OALFNDFL_01296	DDOEEEDM_01678
group_818		x-Pro dipeptidyl-peptidase	OALFNDFL_01295	DDOEEEDM_01677
group_2542		IS30 family transposase IS6770	OALFNDFL_01294	DDOEEEDM_01676
group_612		alpha3-beta1 integrin-binding family protein	OALFNDFL_01293	DDOEEEDM_01675
group_1116		cyclophilin type peptidyl-prolyl cis-trans isomerase	OALFNDFL_01292	DDOEEEDM_01674
fabZ1	fabZ1	(3R)-hydroxymyristoyl-[acyl carrier protein] dehydratase	OALFNDFL_01291	DDOEEEDM_01673
fabI	fabI	Enoyl-[acyl-carrier-protein] reductase	OALFNDFL_01290	DDOEEEDM_01672
ilvE	ilvE	branched-chain amino acid aminotransferase	OALFNDFL_01289	DDOEEEDM_01671
group_836		transporter small conductance mechanosensitive ion channel family protein	OALFNDFL_01288	DDOEEEDM_01670
group_1579		CBS domain pair protein	OALFNDFL_01287	DDOEEEDM_01669
group_1549		phosphodiesterase	OALFNDFL_01286	DDOEEEDM_01668
group_401		Ribonuclease PH/Ham1 protein	OALFNDFL_01285	DDOEEEDM_01667
murI	murI	glutamate racemase	OALFNDFL_01284	DDOEEEDM_01666
group_1319		ABC transporter permease	OALFNDFL_01283	DDOEEEDM_01664
group_1336		ABC transporter permease	OALFNDFL_01282	DDOEEEDM_01663
group_1032		putative adhesin/ABC transporter aspartate/glutamate-binding protein	OALFNDFL_01281	DDOEEEDM_01662
glnQ	glnQ	ABC transporter ATP-binding protein	OALFNDFL_01280	DDOEEEDM_01661
trpS	trpS	Tryptophanyl-tRNA synthetase II	OALFNDFL_01279	DDOEEEDM_01660
pheT	pheT	phenylalanyl-tRNA synthetase subunit beta	OALFNDFL_01278	DDOEEEDM_01659
pheS	pheS	phenylalanyl-tRNA synthetase subunit alpha	OALFNDFL_01277	DDOEEEDM_01658
group_1905		HxlR-like helix-turn-helix	OALFNDFL_01276	DDOEEEDM_01657
group_3		ATP-dependent helicase/nuclease subunit A	OALFNDFL_01275	DDOEEEDM_01656
group_6		ATP-dependent helicase/deoxyribonuclease subunit B	OALFNDFL_01274	DDOEEEDM_01655
group_2494		ISL3 family transposase	OALFNDFL_01273	DDOEEEDM_01654
group_309		amino acid/peptide transporter	OALFNDFL_01272	DDOEEEDM_01653
group_1419		nitroreductase family protein	OALFNDFL_01271	DDOEEEDM_01652
group_1608		hypothetical protein	OALFNDFL_01270	DDOEEEDM_01651
group_2241		hypothetical protein	OALFNDFL_01269	DDOEEEDM_01650
group_1124		hypothetical protein	OALFNDFL_01268	DDOEEEDM_01649
group_1731		hypothetical protein	OALFNDFL_01267	DDOEEEDM_01648
group_1838		hypothetical protein	OALFNDFL_01265	DDOEEEDM_01646
group_2274		hypothetical protein	OALFNDFL_01264	DDOEEEDM_01645
group_2266		hypothetical protein	OALFNDFL_01263	DDOEEEDM_01643
group_2089		hypothetical protein	OALFNDFL_01262	DDOEEEDM_01642
group_2101		hypothetical protein	OALFNDFL_01261	DDOEEEDM_01641
group_2255		hypothetical protein	OALFNDFL_01260	DDOEEEDM_01640
group_1959		hypothetical protein	OALFNDFL_01259	DDOEEEDM_01639
uspA	uspA	universal stress protein UspA	OALFNDFL_01258	DDOEEEDM_01638
lysM	lysM	peptidoglycan-binding protein LysM	OALFNDFL_01257	DDOEEEDM_01637
group_1578		GNAT family acetyltransferase	OALFNDFL_01255	DDOEEEDM_01635
group_1895		metal-sulfur cluster biosynthetic enzyme	OALFNDFL_01254	DDOEEEDM_01634
group_814		integral membrane protein	OALFNDFL_01253	DDOEEEDM_01633
group_1592		N-(5'phosphoribosyl)anthranilate isomerase family protein	OALFNDFL_01252	DDOEEEDM_01632
group_52		DEAD_2 helicase	OALFNDFL_01251	DDOEEEDM_01631
group_1375		Metallo-beta-lactamase superfamily protein	OALFNDFL_01250	DDOEEEDM_01630
group_2637		phosphoglycerate mutase family protein	OALFNDFL_01249	DDOEEEDM_01627
uppP	uppP	undecaprenyl-diphosphatase	OALFNDFL_01248	DDOEEEDM_01626
group_137		cadmium-translocating P-type ATPase	OALFNDFL_01247	DDOEEEDM_01625
group_1667		hypothetical protein	OALFNDFL_01246	DDOEEEDM_01624
group_2078		hypothetical protein	OALFNDFL_01245	DDOEEEDM_01623
rpsT	rpsT	30S ribosomal protein S20	OALFNDFL_01244	DDOEEEDM_01622
group_652		DNA polymerase III subunit delta	OALFNDFL_01243	DDOEEEDM_01621
group_65		DNA internalization-related competence protein ComEC/Rec2	OALFNDFL_01242	DDOEEEDM_01620
group_1520		ComE operon protein 2	OALFNDFL_01241	DDOEEEDM_01619
group_2201		hypothetical protein	OALFNDFL_01240	DDOEEEDM_01618
group_2134		hypothetical protein	OALFNDFL_01239	DDOEEEDM_01617
comEA	comEA	competence protein ComEA	OALFNDFL_01238	DDOEEEDM_01616
group_657		PDZ domain protein	OALFNDFL_01237	DDOEEEDM_01615
coaD	coaD	Phosphopantetheine adenylyltransferase CoaD	OALFNDFL_01236	DDOEEEDM_01614
group_1482		RsmD family RNA methyltransferase	OALFNDFL_01235	DDOEEEDM_01613
group_1918		hypothetical protein	OALFNDFL_01234	DDOEEEDM_01612
group_1684		hypothetical protein	OALFNDFL_01233	DDOEEEDM_01611
group_586		hypothetical protein	OALFNDFL_01232	DDOEEEDM_01610
group_8		pyruvate carboxylase	OALFNDFL_01231	DDOEEEDM_01609
ftsW	ftsW	cell cycle protein FtsW	OALFNDFL_01230	DDOEEEDM_01608
group_2007		hypothetical protein	OALFNDFL_01229	DDOEEEDM_01607
recQ	recQ	ATP-dependent DNA helicase RecQ	OALFNDFL_01228	DDOEEEDM_01606
typA	typA	GTP-binding protein TypA/BipA	OALFNDFL_01227	DDOEEEDM_01605
group_1123		inositol monophosphatase family protein	OALFNDFL_01226	DDOEEEDM_01604
group_2067		hypothetical protein	OALFNDFL_01225	DDOEEEDM_01603
pdhD	pdhD	Dihydrolipoyl dehydrogenase	OALFNDFL_01224	DDOEEEDM_01602
group_230		dihydrolipoamide S-succinyltransferase	OALFNDFL_01223	DDOEEEDM_01601
pdhB	pdhB	transketolase	OALFNDFL_01222	DDOEEEDM_01600
pdhA	pdhA	pyruvate dehydrogenase E1 component subunit alpha	OALFNDFL_01221	DDOEEEDM_01599
group_338		GntR family transcriptional regulator	OALFNDFL_01220	DDOEEEDM_01598
guaC	guaC	guanosine 5'-monophosphate oxidoreductase	OALFNDFL_01219	DDOEEEDM_01597
group_516		amino acid or sugar ABC transport system permease protein	OALFNDFL_01218	DDOEEEDM_01596
araG	araG	ABC transporter ATP-binding protein	OALFNDFL_01217	DDOEEEDM_01595
chvE	chvE	multiple sugar-binding periplasmic receptor ChvE family protein	OALFNDFL_01216	DDOEEEDM_01594
group_691		LacI family transcriptional regulator	OALFNDFL_01215	DDOEEEDM_01593
group_321		sensor histidine kinase	OALFNDFL_01214	DDOEEEDM_01592
group_258		AraC family transcriptional regulator	OALFNDFL_01213	DDOEEEDM_01591
group_848		oxidoreductase aldo/keto reductase family protein	OALFNDFL_01212	DDOEEEDM_01590
group_472		Phosphoribosylamine--glycine ligase	OALFNDFL_01211	DDOEEEDM_01589
purH	purH	bifunctional purine biosynthesis protein PurH	OALFNDFL_01210	DDOEEEDM_01588
group_1445		Phosphoribosylglycinamide formyltransferase	OALFNDFL_01209	DDOEEEDM_01587
group_644		Phosphoribosylformylglycinamidine cyclo-ligase	OALFNDFL_01208	DDOEEEDM_01586
group_330		Amidophosphoribosyltransferase	OALFNDFL_01207	DDOEEEDM_01585
purL	purL	Phosphoribosylformylglycinamidine synthase II	OALFNDFL_01206	DDOEEEDM_01584
purQ	purQ	Phosphoribosylformylglycinamidine synthase I	OALFNDFL_01205	DDOEEEDM_01583
group_2106		phosphoribosylformylglycinamidine synthase subunit PurS	OALFNDFL_01204	DDOEEEDM_01582
purC	purC	Phosphoribosylaminoimidazole-succinocarboxamide synthase	OALFNDFL_01203	DDOEEEDM_01581
group_1822		hypothetical protein	OALFNDFL_01202	DDOEEEDM_01580
purB	purB	Adenylosuccinate lyase	OALFNDFL_01201	DDOEEEDM_01579
group_585		phosphoribosylaminoimidazole carboxylase ATPase subunit	OALFNDFL_01200	DDOEEEDM_01578
purE	purE	phosphoribosylaminoimidazole carboxylase catalytic subunit	OALFNDFL_01199	DDOEEEDM_01577
group_442		xanthine permease	OALFNDFL_01198	DDOEEEDM_01576
xpt	xpt	xanthine phosphoribosyltransferase	OALFNDFL_01197	DDOEEEDM_01575
group_453		oxidoreductase family NAD-binding Rossmann fold protein	OALFNDFL_01196	DDOEEEDM_01574
group_1379		hypothetical protein	OALFNDFL_01195	DDOEEEDM_01573
group_2636		ABC transporter permease protein;ABC transporter permease	OALFNDFL_01194	DDOEEEDM_01572
group_902		ABC transporter permease	OALFNDFL_01193	DDOEEEDM_01571
group_464		extracellular solute-binding protein	OALFNDFL_01192	DDOEEEDM_01570
group_1264		hypothetical protein	OALFNDFL_01191	DDOEEEDM_01569
group_1388		N-acetylmuramoyl-L-alanine amidase	OALFNDFL_01190	DDOEEEDM_01568
group_1016		serine-type D-Ala-D-Ala carboxypeptidase	OALFNDFL_01189	DDOEEEDM_01567
group_1481		hypothetical protein	OALFNDFL_01188	DDOEEEDM_01566
group_778		oxidoreductase family NAD-binding Rossmann fold protein	OALFNDFL_01187	DDOEEEDM_01565
group_777		membrane spanning protein	OALFNDFL_01186	DDOEEEDM_01564
group_1409		membrane protein	OALFNDFL_01185	DDOEEEDM_01563
yuaG	yuaG	SPFH domain / Band 7 family protein	OALFNDFL_01184	DDOEEEDM_01562
yuaF	yuaF	putative membrane protein YuaF	OALFNDFL_01183	DDOEEEDM_01561
group_927		two-component sensor histidine kinase	OALFNDFL_01182	DDOEEEDM_01560
group_1075		sensory box histidine kinase	OALFNDFL_01181	DDOEEEDM_01559
group_1191		response regulator receiver domain-containing protein	OALFNDFL_01180	DDOEEEDM_01558
group_688		D-isomer specific 2-hydroxyacid dehydrogenase	OALFNDFL_01179	DDOEEEDM_01557
group_641		auxin efflux carrier	OALFNDFL_01178	DDOEEEDM_01556
group_570		N-acetylglucosamine-6-phosphate deacetylase	OALFNDFL_01177	DDOEEEDM_01555
group_991		helix-turn-helix domain-containing protein	OALFNDFL_01176	DDOEEEDM_01554
alaT	alaT	aminotransferase AlaT	OALFNDFL_01175	DDOEEEDM_01553
group_2314		hypothetical protein	OALFNDFL_01174	DDOEEEDM_01552
group_1444		hypothetical protein	OALFNDFL_01172	DDOEEEDM_01550
group_2506		IS1251-like transposase	OALFNDFL_01171	DDOEEEDM_01549
group_1607		hypothetical protein	OALFNDFL_01170	DDOEEEDM_01548
group_2439		ISEf1 transposase	OALFNDFL_01169	DDOEEEDM_01547
group_1940		hypothetical protein	OALFNDFL_01168	DDOEEEDM_01546
fosX	fosX	fosfomycin resistance protein FosX domain protein	OALFNDFL_01167	DDOEEEDM_01545
group_2035		hypothetical protein	OALFNDFL_01166	DDOEEEDM_01544
smc	smc	Chromosome partition protein Smc	OALFNDFL_01165	DDOEEEDM_01543
group_1378		LysM domain-containing protein	OALFNDFL_01164	DDOEEEDM_01542
group_1178		TatD family hydrolase	OALFNDFL_01163	DDOEEEDM_01541
group_1159		ABC transporter ATPase	OALFNDFL_01162	DDOEEEDM_01540
group_732		ABC-type transporter periplasmic component	OALFNDFL_01161	DDOEEEDM_01539
group_1145		ABC transporter permease	OALFNDFL_01160	DDOEEEDM_01538
group_430		pyridine nucleotide-disulfide oxidoreductase	OALFNDFL_01159	DDOEEEDM_01537
group_763		ABC transporter ATP-binding protein	OALFNDFL_01158	DDOEEEDM_01536
group_264		glycine betaine/carnitine/choline ABC transporter	OALFNDFL_01157	DDOEEEDM_01535
group_2041		hypothetical protein	OALFNDFL_01156	DDOEEEDM_01534
group_1296		integral membrane protein	OALFNDFL_01155	DDOEEEDM_01533
group_1151		hypothetical protein	OALFNDFL_01154	DDOEEEDM_01532
group_797		LacI family transcriptional regulator	OALFNDFL_01153	DDOEEEDM_01531
group_1110		putative lipase/esterase	OALFNDFL_01152	DDOEEEDM_01530
group_1798		hypothetical protein	OALFNDFL_01151	DDOEEEDM_01529
group_1512		hypothetical protein	OALFNDFL_01150	DDOEEEDM_01528
group_1366		hypothetical protein	OALFNDFL_01149	DDOEEEDM_01527
group_890		hypothetical protein	OALFNDFL_01148	DDOEEEDM_01526
ppaC	ppaC	manganese-dependent inorganic pyrophosphatase	OALFNDFL_01147	DDOEEEDM_01525
group_1115		pyruvate formate-lyase activating enzyme	OALFNDFL_01146	DDOEEEDM_01524
group_68		formate acetyltransferase	OALFNDFL_01145	DDOEEEDM_01523
parC	parC	DNA topoisomerase IV subunit A	OALFNDFL_01144	DDOEEEDM_01522
parE	parE	DNA topoisomerase IV subunit B	OALFNDFL_01143	DDOEEEDM_01521
group_1717		CoA-binding protein	OALFNDFL_01142	DDOEEEDM_01520
plsY	plsY	acyl-phosphate glycerol 3-phosphate acyltransferase	OALFNDFL_01141	DDOEEEDM_01519
group_2384		ISL3 family transposase	OALFNDFL_01140
[truncated: 1,273 more rows]

## Sheet: (A) Genes in 94 but not in 97 
Genes in 2394 but not in 2397
hypothetical protein	OALFNDFL_03121
hypothetical protein	OALFNDFL_03097
hypothetical protein	OALFNDFL_03086
hypothetical protein	OALFNDFL_03085
hypothetical protein	OALFNDFL_03084
hypothetical protein	OALFNDFL_03083
hypothetical protein	OALFNDFL_03082
hypothetical protein	OALFNDFL_03081
hypothetical protein	OALFNDFL_03080
peptidase M23 family	OALFNDFL_03079
ATPase	OALFNDFL_03078
hypothetical protein	OALFNDFL_03077
hypothetical protein	OALFNDFL_03076
hypothetical protein	OALFNDFL_03075
hypothetical protein	OALFNDFL_03074
TraG family conjugation protein	OALFNDFL_03073
hypothetical protein	OALFNDFL_03072
hypothetical protein	OALFNDFL_03071
hypothetical protein	OALFNDFL_03070
hypothetical protein	OALFNDFL_03069
hypothetical protein	OALFNDFL_03068
hypothetical protein	OALFNDFL_03067
hypothetical protein	OALFNDFL_03066
hypothetical protein	OALFNDFL_03065
hypothetical protein	OALFNDFL_03064
sortase family protein	OALFNDFL_03063
cell wall surface anchor family protein	OALFNDFL_03062
sortase family protein	OALFNDFL_03061
hypothetical protein	OALFNDFL_03060
hypothetical protein	OALFNDFL_03059
hypothetical protein	OALFNDFL_03058
hypothetical protein	OALFNDFL_03057
regulatory protein TraE1	OALFNDFL_03056
ISEfa8 transposase	OALFNDFL_03054
ISEfa8 transposase	OALFNDFL_03053
PTS system trehalose/maltose-specific IIBCA component	OALFNDFL_03052
PTS system N-acetylglucosamine-specific IIABC component	OALFNDFL_03051
N-acetylmannosamine-6-phosphate 2-epimerase	OALFNDFL_03050
phosphosugar isomerase transcriptional regulator	OALFNDFL_03049
Putative transposon Tn552 DNA-invertase bin3	OALFNDFL_03048
hypothetical protein	OALFNDFL_03047
IS605/IS200 family transposase	OALFNDFL_03046
ISEnfa3 transposase	OALFNDFL_03045
ISEfa10 transposase	OALFNDFL_03044
sucrose operon repressor ScrR	OALFNDFL_03043
Glycosyl hydrolase	OALFNDFL_03042
PTS system trehalose/maltose-specific IIBCA component	OALFNDFL_03041
fructokinase	OALFNDFL_03040
Transposase IS1216	OALFNDFL_03039
Integrase core domain protein	OALFNDFL_03038
hypothetical protein	OALFNDFL_03037
phage integrase family protein	OALFNDFL_03036
hypothetical protein	OALFNDFL_03035
IS66 Orf2-like protein	OALFNDFL_03034
IS66 family transposase	OALFNDFL_03033
hypothetical protein	OALFNDFL_03032
IS66 Orf2-like protein	OALFNDFL_03031
Transposase IS66 family protein	OALFNDFL_03030
3-hexulose-6-phosphate isomerase	OALFNDFL_03029
Ribulose-phosphate 3-epimerase	OALFNDFL_03028
hypothetical protein	OALFNDFL_03027
hypothetical protein	OALFNDFL_03026
PTS system galactitol-specific transporter subunit IIC	OALFNDFL_03025
hypothetical protein	OALFNDFL_03024
transcriptional antiterminator bglG	OALFNDFL_03023
ISEfm1 transposase	OALFNDFL_03022
ISEf1 transposase	OALFNDFL_03021
hypothetical protein	OALFNDFL_03020
hypothetical protein	OALFNDFL_03019
Integrase	OALFNDFL_03018
hypothetical protein	OALFNDFL_03017
hypothetical protein	OALFNDFL_03016
hypothetical protein	OALFNDFL_03015
hypothetical protein	OALFNDFL_03014
hypothetical protein	OALFNDFL_03013
hypothetical protein	OALFNDFL_03012
single-strand binding protein	OALFNDFL_03010
Helix-destabilizing protein	OALFNDFL_03009
hypothetical protein	OALFNDFL_03008
putative transcriptional regulator	OALFNDFL_03007
hypothetical protein	OALFNDFL_03006
DNA topoisomerase III	OALFNDFL_03005
hypothetical protein	OALFNDFL_03004
hypothetical protein	OALFNDFL_03003
hypothetical protein	OALFNDFL_02897
hypothetical protein	OALFNDFL_02749
site-specific tyrosine recombinase XerC-family protein	OALFNDFL_02589
ISEf1 transposase	OALFNDFL_02588
site-specific tyrosine recombinase XerC-family protein	OALFNDFL_02587
phage membrane protein	OALFNDFL_02586
Integrase core domain protein	OALFNDFL_02585
putative holin	OALFNDFL_02584
N-acetylmuramoyl-L-alanine amidase	OALFNDFL_02583
hypothetical protein	OALFNDFL_02581
IS16/IS256 transposase	OALFNDFL_02580
hypothetical protein	OALFNDFL_02579
Transposase	OALFNDFL_02281
prophage pi3 protein 45	OALFNDFL_02209
YopX protein	OALFNDFL_02203
hypothetical protein	OALFNDFL_02202
hypothetical protein	OALFNDFL_02201
hypothetical protein	OALFNDFL_02200
ArpT protein	OALFNDFL_02199
hypothetical protein	OALFNDFL_02198
phage transcriptional regulator ArpU family	OALFNDFL_02197
hypothetical protein	OALFNDFL_02196
hypothetical protein	OALFNDFL_02195
hypothetical protein	OALFNDFL_02194
hypothetical protein	OALFNDFL_02193
ISL3 family transposase	OALFNDFL_02064
ATP/GTP-binding protein	OALFNDFL_01845
IS16/IS256 transposase	OALFNDFL_01844
ISL3 family transposase	OALFNDFL_01705
hypothetical protein	OALFNDFL_01607
HD domain-containing protein	OALFNDFL_01325
ISL3 family transposase	OALFNDFL_01140
HxlR-like helix-turn-helix protein	OALFNDFL_00572
ISL3 family transposase	OALFNDFL_00571
hypothetical protein	OALFNDFL_00570
LytTR family transcriptional regulator	OALFNDFL_00569
hypothetical protein	OALFNDFL_00533
cell surface protein	OALFNDFL_00532
cell wall surface anchor family protein	OALFNDFL_00531
hypothetical protein	OALFNDFL_00530
diacylglycerol kinase catalytic subunit	OALFNDFL_00529
hypothetical protein	OALFNDFL_00528
Integrase core domain protein	OALFNDFL_00451
IS16/IS256 transposase	OALFNDFL_00220

## Sheet: (A) Genes in 97 but not in 94
Genes in 2397 but not in 2394
hypothetical protein		DDOEEEDM_03273
hypothetical protein		DDOEEEDM_03090
hypothetical protein		DDOEEEDM_03047
magnesium and cobalt transport protein CorA		DDOEEEDM_03046
putative tyrosine recombinase		DDOEEEDM_03045
DNA topoisomerase 3		DDOEEEDM_03044
integrase		DDOEEEDM_03043
dUMP phosphatase		DDOEEEDM_03042
lactose transport regulator		DDOEEEDM_03041
Galactose-6-phosphate isomerase subunit LacA		DDOEEEDM_03040
Galactose-6-phosphate isomerase subunit LacB		DDOEEEDM_03039
Tagatose-6-phosphate kinase		DDOEEEDM_03038
tagatose 16-diphosphate aldolase		DDOEEEDM_03037
HNH endonuclease domain protein		DDOEEEDM_02855
ISL3 family transposase		DDOEEEDM_02778
site-specific tyrosine recombinase XerC-family protein		DDOEEEDM_02523
hypothetical protein		DDOEEEDM_02522
putative Zn peptidase		DDOEEEDM_02521
helix-turn-helix domain-containing protein		DDOEEEDM_02520
hypothetical protein		DDOEEEDM_02519
Helix-turn-helix domain protein		DDOEEEDM_02518
hypothetical protein		DDOEEEDM_02517
Siphovirus Gp157		DDOEEEDM_02516
phage nucleotide-binding protein		DDOEEEDM_02515
putative helicase		DDOEEEDM_02514
hypothetical protein		DDOEEEDM_02513
phage DNA polymerase		DDOEEEDM_02512
VRR-NUC domain protein		DDOEEEDM_02511
hypothetical protein		DDOEEEDM_02505
hypothetical protein		DDOEEEDM_02504
ArpT protein		DDOEEEDM_02503
hypothetical protein		DDOEEEDM_02502
phage transcriptional regulator ArpU family		DDOEEEDM_02501
hypothetical protein		DDOEEEDM_02500
hypothetical protein		DDOEEEDM_02499
hypothetical protein		DDOEEEDM_02498
hypothetical protein		DDOEEEDM_02497
hypothetical protein		DDOEEEDM_02496
Phage terminase small subunit		DDOEEEDM_02495
Phage terminase-like protein large subunit		DDOEEEDM_02494
Ribbon-helix-helix domain protein		DDOEEEDM_02493
GIY-YIG catalytic domain protein		DDOEEEDM_02492
Phage terminase-like protein large subunit		DDOEEEDM_02491
Phage portal protein		DDOEEEDM_02490
peptidase S14		DDOEEEDM_02489
phage major capsid protein HK97 family		DDOEEEDM_02488
Phage gp6-like head-tail connector protein		DDOEEEDM_02487
putative phage head-tail adaptor		DDOEEEDM_02486
phage protein HK97 gp10 family		DDOEEEDM_02485
hypothetical protein		DDOEEEDM_02484
phage major tail protein Phi13 family		DDOEEEDM_02483
hypothetical protein		DDOEEEDM_02482
hypothetical protein		DDOEEEDM_02481
phage tail tape measure protein TP901		DDOEEEDM_02480
hypothetical protein		DDOEEEDM_02479
hypothetical protein		DDOEEEDM_02478
hypothetical protein		DDOEEEDM_02477
hypothetical protein		DDOEEEDM_02476
hypothetical protein		DDOEEEDM_02475
hypothetical protein		DDOEEEDM_02474
hypothetical protein		DDOEEEDM_02473
hypothetical protein		DDOEEEDM_02472
holin		DDOEEEDM_02471
N-acetylmuramoyl-L-alanine amidase		DDOEEEDM_02470
hypothetical protein		DDOEEEDM_02469
hypothetical protein		DDOEEEDM_02468
hypothetical protein		DDOEEEDM_02460
ISL3 family transposase		DDOEEEDM_02321
ISL3 family transposase		DDOEEEDM_02298
ISL3 family transposase		DDOEEEDM_02297
hypothetical protein		DDOEEEDM_02258
hypothetical protein		DDOEEEDM_02257
phage protein		DDOEEEDM_02256
hypothetical protein		DDOEEEDM_02255
hypothetical protein		DDOEEEDM_02254
hypothetical protein		DDOEEEDM_02253
hypothetical protein		DDOEEEDM_02252
ArpT protein		DDOEEEDM_02251
phage transcriptional regulator ArpU family		DDOEEEDM_02250
hypothetical protein		DDOEEEDM_02249
hypothetical protein		DDOEEEDM_02247
hypothetical protein		DDOEEEDM_02246
hypothetical protein		DDOEEEDM_02245
Phage terminase small subunit		DDOEEEDM_02244
hypothetical protein		DDOEEEDM_02243
hypothetical protein		DDOEEEDM_02219
hypothetical protein		DDOEEEDM_02218
polysaccharide deacetylase family protein		DDOEEEDM_02125
ISL3 family transposase		DDOEEEDM_02040
transposase Mutator family		DDOEEEDM_01872
ISL3 family transposase		DDOEEEDM_01842
Integrase core domain protein		DDOEEEDM_01743
ISL3 family transposase		DDOEEEDM_01690
ISL3 family transposase		DDOEEEDM_01644
phosphoglycerate mutase family protein		DDOEEEDM_01629
Integrase core domain protein		DDOEEEDM_01628
hypothetical protein		DDOEEEDM_01105
resolvase family site-specific recombinase		DDOEEEDM_01056
hypothetical protein		DDOEEEDM_01055
hypothetical protein		DDOEEEDM_01054
hypothetical protein		DDOEEEDM_01053
conjugal transfer relaxase TraA		DDOEEEDM_01052
hypothetical protein		DDOEEEDM_01051
hypothetical protein		DDOEEEDM_01050
hypothetical protein		DDOEEEDM_01049
hypothetical protein		DDOEEEDM_01048
hypothetical protein		DDOEEEDM_01047
hypothetical protein		DDOEEEDM_01046
acetyltransferase GNAT family		DDOEEEDM_01045
TDP-fucosamine acetyltransferase		DDOEEEDM_01044
putative transcriptional regulator		DDOEEEDM_01043
single-strand binding protein		DDOEEEDM_01042
hypothetical protein		DDOEEEDM_01041
hypothetical protein		DDOEEEDM_01040
phosphate binding protein		DDOEEEDM_01039
Na+/Pi-cotransporter		DDOEEEDM_01038
RNase II stability modulator		DDOEEEDM_01037
hypothetical protein		DDOEEEDM_01036
hypothetical protein		DDOEEEDM_01035
HNH endonuclease domain protein		DDOEEEDM_01032
TraG/TraD family protein		DDOEEEDM_01031
IS110 transposase		DDOEEEDM_01027
hypothetical protein		DDOEEEDM_01026
glycerate kinase		DDOEEEDM_00918
integrase Int_1		DDOEEEDM_00885
Excisionase		DDOEEEDM_00884
Helix-turn-helix domain protein		DDOEEEDM_00883
RNA polymerase sigma-70 factor region 4		DDOEEEDM_00882
helix-turn-helix protein		DDOEEEDM_00881
tetracycline resistance ribosomal protection protein Tet(M)		DDOEEEDM_00880
Conjugative transposon protein		DDOEEEDM_00879
NlpC/P60 family lipoprotein		DDOEEEDM_00878
amino acid transporter		DDOEEEDM_00877
ATP/GTP-binding protein		DDOEEEDM_00876
group II intron reverse transcriptase maturase		DDOEEEDM_00875
ATP/GTP-binding protein		DDOEEEDM_00874
conjugative transposon membrane protein		DDOEEEDM_00873
Antirestriction protein		DDOEEEDM_00872
HNH endonuclease domain protein		DDOEEEDM_00871
Cro/CI family transcriptional regulator		DDOEEEDM_00870
FtsK/SpoIIIE family protein		DDOEEEDM_00869
hypothetical protein		DDOEEEDM_00868
hypothetical protein		DDOEEEDM_00867
ISL3 family transposase		DDOEEEDM_00777
hypothetical protein		DDOEEEDM_00629
ISL3 family transposase		DDOEEEDM_00451
integrase		DDOEEEDM_00394
Helix-turn-helix domain protein		DDOEEEDM_00393
RNA polymerase sigma-70 factor region 4		DDOEEEDM_00392
hypothetical protein		DDOEEEDM_00391
hypothetical protein		DDOEEEDM_00390
hypothetical protein		DDOEEEDM_00389
hypothetical protein		DDOEEEDM_00388
hypothetical protein		DDOEEEDM_00387
hypothetical protein		DDOEEEDM_00386
Conjugative transposon protein		DDOEEEDM_00385
NlpC/P60 family lipoprotein		DDOEEEDM_00384
amino acid transporter		DDOEEEDM_00383
ATP/GTP-binding protein		DDOEEEDM_00382

## Sheet: (B) presence_absence_plasmid1
(B) Gene presence absence analysis of the <200kb plasmid in strains 2405, 2406, 2395 and 2396
Gene	Non-unique Gene name	Annotation	prokka_2395_plasmid_1	prokka_2396_plasmid_1	prokka_2405_plasmid_1	prokka_2406_plasmid_1
group_315		DeoR-like helix-turn-helix protein			DLLOEHMD_00225	IBPAOJML_00250
lacA	lacA	Galactose-6-phosphate isomerase subunit LacA			DLLOEHMD_00226	IBPAOJML_00249
lacB	lacB	Galactose-6-phosphate isomerase subunit LacB			DLLOEHMD_00227	IBPAOJML_00248
lacC	lacC	Tagatose-6-phosphate kinase			DLLOEHMD_00228	IBPAOJML_00247
lacD2	lacD2	tagatose 16-diphosphate aldolase			DLLOEHMD_00229	IBPAOJML_00246
group_316		response regulator receiver domain-containing protein			2_refound_1_pseudo	IBPAOJML_00245
sasA	sasA	Adaptive-response sensory-kinase SasA			DLLOEHMD_00001	IBPAOJML_00244
group_297		ISEfa10 transposase	IDINPMKG_00254	KADFNALA_00252	DLLOEHMD_00002	IBPAOJML_00243
group_299		hypothetical protein	IDINPMKG_00255	KADFNALA_00253	DLLOEHMD_00003	IBPAOJML_00242
group_98		hypothetical protein	IDINPMKG_00256	KADFNALA_00254	DLLOEHMD_00004	IBPAOJML_00241
group_8		type I restriction-modification system M subunit	IDINPMKG_00257	KADFNALA_00255	DLLOEHMD_00005	IBPAOJML_00240
group_38		Type I restriction modification DNA specificity domain-containing protein	IDINPMKG_00258	KADFNALA_00256	DLLOEHMD_00006	IBPAOJML_00239
hsdR	hsdR	type I restriction modification site-specific deoxyribonuclease HsdR	IDINPMKG_00259	KADFNALA_00257	DLLOEHMD_00007	IBPAOJML_00238
group_258		Transposase IS1216	IDINPMKG_00260	KADFNALA_00258	DLLOEHMD_00008	IBPAOJML_00237
group_170		hypothetical protein	IDINPMKG_00261	KADFNALA_00259	DLLOEHMD_00009	IBPAOJML_00236
group_187		hypothetical protein	IDINPMKG_00262	KADFNALA_00260	DLLOEHMD_00010	IBPAOJML_00235
group_265		ISEfa8 transposase			DLLOEHMD_00012	IBPAOJML_00233
group_262		ISEfa8 transposase			DLLOEHMD_00013	IBPAOJML_00232
group_302		hypothetical protein	IDINPMKG_00263	KADFNALA_00261	DLLOEHMD_00014	IBPAOJML_00231
bin3_3	bin3_3	Putative transposon Tn552 DNA-invertase bin3	IDINPMKG_00264	KADFNALA_00262	DLLOEHMD_00015	IBPAOJML_00230
bin3_4	bin3_4	Putative transposon Tn552 DNA-invertase Bin3	IDINPMKG_00265	KADFNALA_00263	DLLOEHMD_00016	IBPAOJML_00229
group_194		hypothetical protein	IDINPMKG_00266	KADFNALA_00264	DLLOEHMD_00017	IBPAOJML_00228
group_202		hypothetical protein	IDINPMKG_00267	KADFNALA_00265	DLLOEHMD_00018	IBPAOJML_00227
group_224		IS1216 transposase	IDINPMKG_00268	KADFNALA_00266	DLLOEHMD_00019	IBPAOJML_00226
group_145		Integrase core domain protein	IDINPMKG_00269	KADFNALA_00267	DLLOEHMD_00020	IBPAOJML_00225
group_296		hypothetical protein	IDINPMKG_00270	KADFNALA_00268	DLLOEHMD_00021	IBPAOJML_00224
group_46		ISEf1 transposase	IDINPMKG_00271	KADFNALA_00269	DLLOEHMD_00022	IBPAOJML_00223
group_130		phage integrase family protein	IDINPMKG_00272	KADFNALA_00270	DLLOEHMD_00023	IBPAOJML_00222
group_29		ISL3 family transposase				IBPAOJML_00221
group_301	xerC_3	Tyrosine recombinase XerC	IDINPMKG_00273	KADFNALA_00271	DLLOEHMD_00024	IBPAOJML_00220
group_133		glyoxalase family protein	IDINPMKG_00274	KADFNALA_00272	DLLOEHMD_00025	IBPAOJML_00219
group_167		glyoxalase family protein	IDINPMKG_00275	KADFNALA_00273	DLLOEHMD_00026	IBPAOJML_00218
uvrA	uvrA	UvrABC system protein A	IDINPMKG_00276	KADFNALA_00274	DLLOEHMD_00027	IBPAOJML_00217
group_52		LacI family transcriptional regulator	IDINPMKG_00277	KADFNALA_00275	DLLOEHMD_00028	IBPAOJML_00216
group_24		ISL3 family transposase			DLLOEHMD_00029	IBPAOJML_00215
group_229		hypothetical protein	IDINPMKG_00278	KADFNALA_00276	DLLOEHMD_00030	IBPAOJML_00214
group_47		extracellular solute-binding protein	IDINPMKG_00279	KADFNALA_00277	DLLOEHMD_00031	IBPAOJML_00213
group_131		ABC transporter ATP-binding protein	IDINPMKG_00280	KADFNALA_00278	DLLOEHMD_00032	IBPAOJML_00212
group_87		inner membrane component transport system	IDINPMKG_00281	KADFNALA_00279	DLLOEHMD_00033	IBPAOJML_00211
group_28		alpha-galactosidase	IDINPMKG_00282	KADFNALA_00280	DLLOEHMD_00034	IBPAOJML_00210
group_35		extracellular solute-binding protein	IDINPMKG_00283	KADFNALA_00281	DLLOEHMD_00035	IBPAOJML_00209
group_74		ABC transporter permease	IDINPMKG_00284	KADFNALA_00282	DLLOEHMD_00036	IBPAOJML_00208
group_82		ABC transporter permease	IDINPMKG_00285	KADFNALA_00283	DLLOEHMD_00037	IBPAOJML_00207
group_3		alpha-galactosidase	IDINPMKG_00286	KADFNALA_00284	DLLOEHMD_00038	IBPAOJML_00206
dexB	dexB	glucan 16-alpha-glucosidase	IDINPMKG_00287	KADFNALA_00285	DLLOEHMD_00039	IBPAOJML_00205
group_16		alpha amylase	IDINPMKG_00288	KADFNALA_00286	DLLOEHMD_00040	IBPAOJML_00204
group_127		transposase IS4 family	IDINPMKG_00289	KADFNALA_00287	DLLOEHMD_00041	IBPAOJML_00203
group_138		transposase IS4 family	IDINPMKG_00001	KADFNALA_00001	DLLOEHMD_00042	IBPAOJML_00202
group_203		hypothetical protein	IDINPMKG_00002	KADFNALA_00002	DLLOEHMD_00043	IBPAOJML_00201
group_225		hypothetical protein	IDINPMKG_00003	KADFNALA_00003	DLLOEHMD_00044	IBPAOJML_00200
xerC_1	xerC_1	site-specific tyrosine recombinase XerC-family protein	IDINPMKG_00004	KADFNALA_00004	DLLOEHMD_00045	IBPAOJML_00199
xerS	xerS	Tyrosine recombinase XerS	IDINPMKG_00005	KADFNALA_00005	DLLOEHMD_00046	IBPAOJML_00198
group_196		hypothetical protein	IDINPMKG_00006	KADFNALA_00006	DLLOEHMD_00047	IBPAOJML_00197
group_160		toxin-antitoxin system toxin component Fic family	IDINPMKG_00007	KADFNALA_00007	DLLOEHMD_00048	IBPAOJML_00196
group_208		hypothetical protein	IDINPMKG_00008	KADFNALA_00008	DLLOEHMD_00049	IBPAOJML_00195
group_135		hypothetical protein	IDINPMKG_00009	KADFNALA_00009	DLLOEHMD_00050	IBPAOJML_00194
group_197		hypothetical protein	IDINPMKG_00010	KADFNALA_00010	DLLOEHMD_00051	IBPAOJML_00193
group_234		ISEfa8 transposase	IDINPMKG_00011	KADFNALA_00011	DLLOEHMD_00052	IBPAOJML_00192
group_236		ISEfa8 transposase	IDINPMKG_00012	KADFNALA_00012	DLLOEHMD_00053	IBPAOJML_00191
group_141		PTS system trehalose/maltose-specific IIBCA component	IDINPMKG_00013	KADFNALA_00013	DLLOEHMD_00054	IBPAOJML_00190
group_11		PTS system N-acetylglucosamine-specific IIABC component	IDINPMKG_00014	KADFNALA_00014	DLLOEHMD_00055	IBPAOJML_00189
group_110		N-acetylmannosamine-6-phosphate 2-epimerase	IDINPMKG_00015	KADFNALA_00015	DLLOEHMD_00056	IBPAOJML_00188
group_88		phosphosugar isomerase transcriptional regulator	IDINPMKG_00016	KADFNALA_00016	DLLOEHMD_00057	IBPAOJML_00187
bin3_1	bin3_1	Putative transposon Tn552 DNA-invertase bin3	IDINPMKG_00017	KADFNALA_00017	DLLOEHMD_00058	IBPAOJML_00186
group_198		hypothetical protein	IDINPMKG_00018	KADFNALA_00018	2_refound_0	IBPAOJML_00185
group_146		IS605/IS200 family transposase	IDINPMKG_00019	KADFNALA_00019	DLLOEHMD_00059	IBPAOJML_00184
group_129		ISEnfa3 transposase	IDINPMKG_00020	KADFNALA_00020	DLLOEHMD_00060	IBPAOJML_00183
group_96		ISEfa10 transposase	IDINPMKG_00021	KADFNALA_00021	DLLOEHMD_00061	IBPAOJML_00182
scrR_1	scrR_1	sucrose operon repressor ScrR	IDINPMKG_00022	KADFNALA_00022	DLLOEHMD_00062	IBPAOJML_00181
group_18		Glycosyl hydrolase	IDINPMKG_00023	KADFNALA_00023	DLLOEHMD_00063	IBPAOJML_00180
group_4		PTS system trehalose/maltose-specific IIBCA component	IDINPMKG_00024	KADFNALA_00024	DLLOEHMD_00064	IBPAOJML_00179
group_238		fructokinase	IDINPMKG_00025	KADFNALA_00025	DLLOEHMD_00065	IBPAOJML_00178
group_310		integrase core domain protein IS30 family;Integrase	IDINPMKG_00026	KADFNALA_00026	DLLOEHMD_00066	IBPAOJML_00177
group_257		Transposase IS1216	IDINPMKG_00222	KADFNALA_00220	DLLOEHMD_00067	IBPAOJML_00176
group_37		hypothetical protein	IDINPMKG_00221	KADFNALA_00219	DLLOEHMD_00068	IBPAOJML_00175
urdA	urdA	Urocanate reductase	IDINPMKG_00220	KADFNALA_00218	DLLOEHMD_00069	IBPAOJML_00174
group_64		ApbE family protein	IDINPMKG_00219	KADFNALA_00217	DLLOEHMD_00070	IBPAOJML_00173
group_77		helix-turn-helix domain-containing protein	IDINPMKG_00218	KADFNALA_00216	DLLOEHMD_00071	IBPAOJML_00172
group_290		Integrase core domain protein	IDINPMKG_00217	KADFNALA_00215	DLLOEHMD_00072	IBPAOJML_00171
group_222		Integrase core domain protein	IDINPMKG_00216	KADFNALA_00214	DLLOEHMD_00073	IBPAOJML_00170
group_219		hypothetical protein	IDINPMKG_00215	KADFNALA_00213	DLLOEHMD_00074	IBPAOJML_00169
group_20		C4-dicarboxylate anaerobic carrier	IDINPMKG_00214	KADFNALA_00212	DLLOEHMD_00075	IBPAOJML_00168
group_42		IS16/IS256 transposase	IDINPMKG_00213	KADFNALA_00211	DLLOEHMD_00076	IBPAOJML_00167
group_36		hypothetical protein	IDINPMKG_00212	KADFNALA_00210	DLLOEHMD_00077	IBPAOJML_00166
group_107		GntR family transcriptional regulator	IDINPMKG_00211	KADFNALA_00209	DLLOEHMD_00078	IBPAOJML_00165
frlD	frlD	Fructosamine kinase FrlD	IDINPMKG_00210	KADFNALA_00208	DLLOEHMD_00079	IBPAOJML_00164
group_58		sugar isomerase	IDINPMKG_00209	KADFNALA_00207	DLLOEHMD_00080	IBPAOJML_00163
group_30		IS1251-like transposase	IDINPMKG_00208	KADFNALA_00206	DLLOEHMD_00081	IBPAOJML_00162
group_287		hypothetical protein	IDINPMKG_00207	KADFNALA_00205	DLLOEHMD_00082	IBPAOJML_00161
group_284		IS66 Orf2-like protein	IDINPMKG_00206	KADFNALA_00204	DLLOEHMD_00083	IBPAOJML_00160
group_281		IS66 family transposase	IDINPMKG_00205	KADFNALA_00203	DLLOEHMD_00084	IBPAOJML_00159
group_280		ISL3 family transposase	IDINPMKG_00204	KADFNALA_00202	DLLOEHMD_00085	IBPAOJML_00158
group_186		hypothetical protein	IDINPMKG_00203	KADFNALA_00201	DLLOEHMD_00086	IBPAOJML_00157
group_199		hypothetical protein	IDINPMKG_00202	KADFNALA_00200	DLLOEHMD_00087	IBPAOJML_00156
group_116		HAD superfamily hydrolase	IDINPMKG_00201	KADFNALA_00199	DLLOEHMD_00088	IBPAOJML_00155
group_300		transcriptional antiterminator bglG:Sigma-54 factor	IDINPMKG_00200	KADFNALA_00198	DLLOEHMD_00089	IBPAOJML_00154
group_256		Transposase IS1216	IDINPMKG_00175	KADFNALA_00173	DLLOEHMD_00090	IBPAOJML_00153
group_128		multiple promoter invertase	IDINPMKG_00174	KADFNALA_00172	DLLOEHMD_00091	IBPAOJML_00152
group_209		hypothetical protein	IDINPMKG_00173	KADFNALA_00171	DLLOEHMD_00092	IBPAOJML_00151
group_155		hypothetical protein	IDINPMKG_00172	KADFNALA_00170	DLLOEHMD_00093	IBPAOJML_00150
bin3_2	bin3_2	Putative transposon Tn552 DNA-invertase bin3	IDINPMKG_00171	KADFNALA_00169	DLLOEHMD_00094	IBPAOJML_00149
group_85		hypothetical protein	IDINPMKG_00170	KADFNALA_00168	DLLOEHMD_00095	IBPAOJML_00148
group_221		hypothetical protein	IDINPMKG_00169	KADFNALA_00167	DLLOEHMD_00096	IBPAOJML_00147
yoeB	yoeB	Toxin YoeB	IDINPMKG_00168	KADFNALA_00166	DLLOEHMD_00097	IBPAOJML_00146
group_185		toxin-antitoxin system antitoxin component	IDINPMKG_00167	KADFNALA_00165	DLLOEHMD_00098	IBPAOJML_00145
group_275		transposase	IDINPMKG_00140	KADFNALA_00138	DLLOEHMD_00119	IBPAOJML_00144
group_277		Transposase	IDINPMKG_00141	KADFNALA_00139	DLLOEHMD_00120	IBPAOJML_00143
group_217		hypothetical protein	IDINPMKG_00166	KADFNALA_00164	DLLOEHMD_00101	IBPAOJML_00142
group_211		hypothetical protein	IDINPMKG_00165	KADFNALA_00163	DLLOEHMD_00102	IBPAOJML_00141
group_108		hypothetical protein	IDINPMKG_00164	KADFNALA_00162	DLLOEHMD_00103	IBPAOJML_00140
group_152		hypothetical protein	IDINPMKG_00163	KADFNALA_00161	DLLOEHMD_00104	IBPAOJML_00139
group_245		hypothetical protein	IDINPMKG_00162	KADFNALA_00160	DLLOEHMD_00105	IBPAOJML_00138
group_207		hypothetical protein	IDINPMKG_00161	KADFNALA_00159	DLLOEHMD_00106	IBPAOJML_00137
group_191		hypothetical protein	IDINPMKG_00160	KADFNALA_00158	DLLOEHMD_00107	IBPAOJML_00136
ssb_2	ssb_2	Helix-destabilizing protein	IDINPMKG_00159	KADFNALA_00157	DLLOEHMD_00108	IBPAOJML_00135
group_70		hypothetical protein	IDINPMKG_00158	KADFNALA_00156	DLLOEHMD_00109	IBPAOJML_00134
group_126		putative transcriptional regulator	IDINPMKG_00157	KADFNALA_00155	DLLOEHMD_00110	IBPAOJML_00133
group_226		hypothetical protein	IDINPMKG_00067	KADFNALA_00067		IBPAOJML_00132
group_309		DNA topoisomerase III	IDINPMKG_00068	KADFNALA_00068		IBPAOJML_00131
group_313		hypothetical protein	IDINPMKG_00154	KADFNALA_00152	DLLOEHMD_00113	IBPAOJML_00130
group_279		hypothetical protein	IDINPMKG_00153	KADFNALA_00151	DLLOEHMD_00114	IBPAOJML_00129
group_247		IS116/IS110/IS902 family transposase	IDINPMKG_00152	KADFNALA_00150	DLLOEHMD_00115	IBPAOJML_00128
group_173		hypothetical protein	IDINPMKG_00151	KADFNALA_00149	DLLOEHMD_00116	IBPAOJML_00127
traE1	traE1	regulatory protein TraE1	IDINPMKG_00150	KADFNALA_00148	DLLOEHMD_00117	IBPAOJML_00126
group_49		Replication initiator protein A	IDINPMKG_00149	KADFNALA_00147	DLLOEHMD_00118	IBPAOJML_00125
group_276		transposase	IDINPMKG_00148	KADFNALA_00146	DLLOEHMD_00099	IBPAOJML_00124
group_278		Transposase	IDINPMKG_00147	KADFNALA_00145	DLLOEHMD_00100	IBPAOJML_00123
group_193		putative addiction module antidote	IDINPMKG_00146	KADFNALA_00144	DLLOEHMD_00121	IBPAOJML_00122
group_177		Plasmid stabilization system protein	IDINPMKG_00145	KADFNALA_00143	DLLOEHMD_00122	IBPAOJML_00121
group_241		ISEfm1 transposase	IDINPMKG_00046	KADFNALA_00046	DLLOEHMD_00123	IBPAOJML_00120
group_23		hypothetical protein			DLLOEHMD_00124	IBPAOJML_00119
yjcQ	yjcQ	yjcQ protein			DLLOEHMD_00125	IBPAOJML_00118
group_165		Transposase IS30 family				IBPAOJML_00117
group_233		ISL3 family transposase				IBPAOJML_00116
cspC	cspC	Cold shock protein CspC				IBPAOJML_00115
group_240		Integrase	IDINPMKG_00054	KADFNALA_00054	DLLOEHMD_00126	IBPAOJML_00114
yjaB	yjaB	putative N-acetyltransferase YjaB			DLLOEHMD_00127	IBPAOJML_00113
ybjI	ybjI	Phosphatase YbjI			DLLOEHMD_00128	IBPAOJML_00112
group_166		hypothetical protein			DLLOEHMD_00129	IBPAOJML_00111
group_41		Transposase			DLLOEHMD_00130	IBPAOJML_00110
group_261		IS1216 transposase			DLLOEHMD_00131	IBPAOJML_00109
group_159		hypothetical protein			DLLOEHMD_00132	IBPAOJML_00108
group_188		toxin-antitoxin system antitoxin component	IDINPMKG_00134	KADFNALA_00132	DLLOEHMD_00133	IBPAOJML_00107
group_183		addiction module toxin Txe/YoeB family	IDINPMKG_00133	KADFNALA_00131	DLLOEHMD_00134	IBPAOJML_00106
group_269		toxin-antitoxin system antitoxin component	IDINPMKG_00132	KADFNALA_00130	DLLOEHMD_00135	IBPAOJML_00105
relE_1	relE_1	addiction module toxin RelE	IDINPMKG_00131	KADFNALA_00129	DLLOEHMD_00136	IBPAOJML_00104
group_267		replication-associated protein	IDINPMKG_00130	KADFNALA_00128	DLLOEHMD_00137	IBPAOJML_00103
group_312		hypothetical protein	IDINPMKG_00129	KADFNALA_00127	DLLOEHMD_00138	IBPAOJML_00102
group_294		hypothetical protein			DLLOEHMD_00139	IBPAOJML_00101
group_255		Transposase IS1216	IDINPMKG_00128	KADFNALA_00126	DLLOEHMD_00140	IBPAOJML_00100
group_168		integrase core domain protein	IDINPMKG_00127	KADFNALA_00125	DLLOEHMD_00141	IBPAOJML_00099
group_263		ISEfa8 transposase	IDINPMKG_00126	KADFNALA_00124	DLLOEHMD_00142	IBPAOJML_00098
group_132		hypothetical protein	IDINPMKG_00125	KADFNALA_00123		IBPAOJML_00097
group_148		thioredoxin family protein	IDINPMKG_00124	KADFNALA_00122		IBPAOJML_00096
group_266		ISEfa8 transposase	IDINPMKG_00123	KADFNALA_00121	DLLOEHMD_00143	IBPAOJML_00095
group_264		ISEfa8 transposase	IDINPMKG_00122	KADFNALA_00120	DLLOEHMD_00144	IBPAOJML_00094
group_32		efflux ABC transporter permease protein	IDINPMKG_00121	KADFNALA_00119	DLLOEHMD_00145	IBPAOJML_00093
group_114		ABC transporter ATP-binding protein	IDINPMKG_00120	KADFNALA_00118	DLLOEHMD_00146	IBPAOJML_00092
group_22		efflux ABC transporter permease protein	IDINPMKG_00119	KADFNALA_00117	DLLOEHMD_00147	IBPAOJML_00091
group_40		IS256 family transposase			DLLOEHMD_00148	IBPAOJML_00090
group_306		transposase IS4 family;ISEfa7 transposase	IDINPMKG_00118	KADFNALA_00116	DLLOEHMD_00149	IBPAOJML_00089
group_228		hypothetical protein			DLLOEHMD_00150	IBPAOJML_00088
group_136		hypothetical protein			DLLOEHMD_00151	IBPAOJML_00087
group_31		extracellular solute-binding protein			DLLOEHMD_00152	IBPAOJML_00086
group_75		ABC transporter permease			DLLOEHMD_00153	IBPAOJML_00085
group_91		ABC transporter permease protein			DLLOEHMD_00154	IBPAOJML_00084
msmK	msmK	ABC transporter ATP-binding protein			DLLOEHMD_00155	IBPAOJML_00083
cpdA	cpdA	3'5'-cyclic adenosine monophosphate phosphodiesterase CpdA			DLLOEHMD_00156	IBPAOJML_00082
group_189		hypothetical protein			DLLOEHMD_00157	IBPAOJML_00081
group_175		hypothetical protein			DLLOEHMD_00158	IBPAOJML_00080
group_39		ISL3 family transposase			DLLOEHMD_00159	IBPAOJML_00079
group_33		IS1476 transposase			DLLOEHMD_00160	IBPAOJML_00078
group_103		putative response regulatory protein			DLLOEHMD_00161	IBPAOJML_00077
group_10		hypothetical protein			DLLOEHMD_00162	IBPAOJML_00076
group_62		ABC transporter permease			DLLOEHMD_00163	IBPAOJML_00075
group_68		ABC transporter permease			DLLOEHMD_00164	IBPAOJML_00074
group_14		extracellular solute-binding protein			DLLOEHMD_00165	IBPAOJML_00073
group_121		hypothetical protein			DLLOEHMD_00166	IBPAOJML_00072
group_5		hypothetical protein			DLLOEHMD_00167	IBPAOJML_00071
ebgA	ebgA	Evolved beta-galactosidase subunit alpha			DLLOEHMD_00168	IBPAOJML_00070
group_6		hypothetical protein			DLLOEHMD_00169	IBPAOJML_00069
group_65		hypothetical protein			DLLOEHMD_00170	IBPAOJML_00068
group_282		IS66 family transposase			DLLOEHMD_00171	IBPAOJML_00067
group_285		IS66 Orf2-like protein			DLLOEHMD_00172	IBPAOJML_00066
group_288		hypothetical protein			DLLOEHMD_00173	IBPAOJML_00065
xerC_3	xerC_3	site-specific tyrosine recombinase XerC-family protein			DLLOEHMD_00174	IBPAOJML_00064
group_214		hypothetical protein			DLLOEHMD_00175	IBPAOJML_00063
group_79		hypothetical protein			DLLOEHMD_00176	IBPAOJML_00062
group_172		hypothetical protein			DLLOEHMD_00177	IBPAOJML_00061
group_76		hypothetical protein			DLLOEHMD_00178	IBPAOJML_00060
yteP	yteP	ABC transporter permease			DLLOEHMD_00179	IBPAOJML_00059
ytcP	ytcP	ABC transporter permease			DLLOEHMD_00180	IBPAOJML_00058
group_7		hypothetical protein			DLLOEHMD_00181	IBPAOJML_00057
group_12		Glycosyl hydrolase			DLLOEHMD_00182	IBPAOJML_00056
scrR_2	scrR_2	sucrose operon repressor ScrR			DLLOEHMD_00183	IBPAOJML_00055
group_71		fructokinase			DLLOEHMD_00184	IBPAOJML_00054
guaA	guaA	GMP synthase			DLLOEHMD_00185	IBPAOJML_00053
group_34		IS1476 transposase			DLLOEHMD_00186	IBPAOJML_00052
group_115		DNA-binding response regulator	IDINPMKG_00104	KADFNALA_00102	DLLOEHMD_00187	IBPAOJML_00051
group_25		hypothetical protein	IDINPMKG_00103	KADFNALA_00101	DLLOEHMD_00188	IBPAOJML_00050
group_254		Transposase IS1216	IDINPMKG_00102	KADFNALA_00100	DLLOEHMD_00189	IBPAOJML_00049
group_147		hypothetical protein	IDINPMKG_00099	KADFNALA_00097	DLLOEHMD_00190	IBPAOJML_00048
group_112		hypothetical protein	IDINPMKG_00098	KADFNALA_00096	DLLOEHMD_00191	IBPAOJML_00047
group_0		hypothetical protein	IDINPMKG_00097	KADFNALA_00095	DLLOEHMD_00192	IBPAOJML_00046
group_163		hypothetical protein	IDINPMKG_00096	KADFNALA_00094	DLLOEHMD_00193	IBPAOJML_00045
group_118		resolvase protein	IDINPMKG_00095	KADFNALA_00093	DLLOEHMD_00194	IBPAOJML_00044
ligA	ligA	DNA ligase	IDINPMKG_00094	KADFNALA_00092	DLLOEHMD_00195	IBPAOJML_00043
group_218		hypothetical protein	IDINPMKG_00093	KADFNALA_00091	DLLOEHMD_00196	IBPAOJML_00042
group_308		recombinase	IDINPMKG_00092	KADFNALA_00090	DLLOEHMD_00197	IBPAOJML_00041
group_230		hypothetical protein			DLLOEHMD_00198	IBPAOJML_00040
group_260		IS1216 transposase	IDINPMKG_00091	KADFNALA_00089	DLLOEHMD_00199	IBPAOJML_00039
group_231		hypothetical protein			DLLOEHMD_00200	IBPAOJML_00038
repN	repN	Replication initiation protein			DLLOEHMD_00201	IBPAOJML_00037
group_137		IS3 family transposase ISPa31			DLLOEHMD_00202	IBPAOJML_00036
group_50		IS3 family transposase ISSde10			DLLOEHMD_00203	IBPAOJML_00035
group_314		Integrase core domain protein	IDINPMKG_00090	KADFNALA_00088	DLLOEHMD_00204	IBPAOJML_00034
group_305	;aacA-aphD_1	IS1595 family transposase ISCco2;Bifunctional AAC/APH	IDINPMKG_00087	KADFNALA_00085	DLLOEHMD_00205	IBPAOJML_00033
group_295		hypothetical protein	IDINPMKG_00086	KADFNALA_00084	DLLOEHMD_00206	IBPAOJML_00032
aacAaphD_1	aacA-aphD_1	Bifunctional AAC/APH	IDINPMKG_00085	KADFNALA_00083	DLLOEHMD_00207	IBPAOJML_00031
group_304		ISEf1 transposase	IDINPMKG_00083		DLLOEHMD_00209	IBPAOJML_00029
group_286		IS66 Orf2-like protein			DLLOEHMD_00211	IBPAOJML_00027
group_95		ISEnfa3 transposase			DLLOEHMD_00212	IBPAOJML_00026
group_134		ISEnfa3 transposase			DLLOEHMD_00213	IBPAOJML_00025
group_54		ISL3 family transposase			DLLOEHMD_00214	IBPAOJML_00024
group_283		IS66 family transposase			DLLOEHMD_00215	IBPAOJML_00023
group_253		Transposase IS1216	IDINPMKG_00084	KADFNALA_00082	DLLOEHMD_00208	IBPAOJML_00022
yfbU	yfbU	YfbU domain protein	IDINPMKG_00240	KADFNALA_00238		IBPAOJML_00021
group_232		IS1216 transposase	IDINPMKG_00241	KADFNALA_00239		IBPAOJML_00020
group_291		Integrase core domain protein	IDINPMKG_00242	KADFNALA_00240		IBPAOJML_00019
group_270		toxin-antitoxin system antitoxin component	IDINPMKG_00243	KADFNALA_00241		IBPAOJML_00018
relE_2	relE_2	addiction module toxin RelE	IDINPMKG_00244	KADFNALA_00242		IBPAOJML_00017
group_268		replication-associated protein	IDINPMKG_00245	KADFNALA_00243		IBPAOJML_00016
group_292		hypothetical protein	IDINPMKG_00246	KADFNALA_00244		IBPAOJML_00015
group_293		hypothetical protein	IDINPMKG_00247	KADFNALA_00245		IBPAOJML_00014
group_259		IS1216 transposase	IDINPMKG_00248	KADFNALA_00246		IBPAOJML_00013
group_169		keto-hydroxyglutarate-aldolase/keto-deoxy- phosphogluconate aldolase				IBPAOJML_00012
group_55		LacI family transcriptional regulator				IBPAOJML_00011
group_307		6-phospho-beta-galactosidase	IDINPMKG_00249	KADFNALA_00247		IBPAOJML_00010
group_176		PTS system lactose/cellobiose-specific IIA component	IDINPMKG_00250	KADFNALA_00248		IBPAOJML_00009
group_303		PTS system lactose/cellobiose-specific IICB component	IDINPMKG_00251	KADFNALA_00249	DLLOEHMD_00217	IBPAOJML_00008
group_223		integrase	IDINPMKG_00252	KADFNALA_00250	DLLOEHMD_00218	IBPAOJML_00007
group_94		Integrase core domain protein	IDINPMKG_00253	KADFNALA_00251	DLLOEHMD_00219	IBPAOJML_00006
group_200		hypothetical protein			DLLOEHMD_00220	IBPAOJML_00005
group_101		DeoR-like helix-turn-helix protein			DLLOEHMD_00221	IBPAOJML_00004
group_17		PTS system galactitol-specific transporter subunit IIC			DLLOEHMD_00222	IBPAOJML_00003
group_179		hypothetical protein			DLLOEHMD_00223	IBPAOJML_00002
group_140		hypothetical protein			DLLOEHMD_00224	IBPAOJML_00001
group_89		IS3 family transposase ISLca1	IDINPMKG_00239	KADFNALA_00237
group_171		ISEnfa3 transposase	IDINPMKG_00238	KADFNALA_00236
group_239		fructokinase	IDINPMKG_00237	KADFNALA_00235
group_13		Glycosyl hydrolase	IDINPMKG_00236	KADFNALA_00234
group_78		ABC transporter permease	IDINPMKG_00235	KADFNALA_00233
group_73		ABC transporter permease	IDINPMKG_00234	KADFNALA_00232
group_26		extracellular solute-binding protein	IDINPMKG_00233	KADFNALA_00231
group_57	scrR_2	sucrose operon repressor ScrR	IDINPMKG_00232	KADFNALA_00230
group_161		hypothetical protein	IDINPMKG_00231	KADFNALA_00229
group_123		recombinase	IDINPMKG_00230	KADFNALA_00228
group_212		hypothetical protein	IDINPMKG_00229	KADFNALA_00227
group_205		hypothetical protein	IDINPMKG_00228	KADFNALA_00226
group_60		Integrase core domain protein	IDINPMKG_00227	KADFNALA_00225
group_243		ISEfm1 transposase	IDINPMKG_00226	KADFNALA_00224
dinG	dinG	3'-5' exonuclease DinG	IDINPMKG_00225	KADFNALA_00223
group_80		hypothetical protein	IDINPMKG_00224	KADFNALA_00222
group_201		toxin-antitoxin system antitoxin component Xre family	IDINPMKG_00223	KADFNALA_00221
group_59		sugar isomerase	IDINPMKG_00199	KADFNALA_00197
group_92		PTS system mannose/fructose/sorbose-specific IID component	IDINPMKG_00198	KADFNALA_00196
group_100		PTS system mannose/fructose/sorbose-specific IIC component	IDINPMKG_00197	KADFNALA_00195
group_142		PTS system mannose/fructose/sorbose-specific IIB component	IDINPMKG_00196	KADFNALA_00194
group_158		hypothetical protein	IDINPMKG_00195	KADFNALA_00193
group_86		hypothetical protein	IDINPMKG_00194	KADFNALA_00192
group_119		Integrase core domain protein	IDINPMKG_00193	KADFNALA_00191
group_174		Integrase core domain protein	IDINPMKG_00192	KADFNALA_00190
group_242		ISEfm1 transposase	IDINPMKG_00191	KADFNALA_00189
group_120		hypothetical protein	IDINPMKG_00190	KADFNALA_00188
group_66		hypothetical protein	IDINPMKG_00189	KADFNALA_00187
group_113		TraG/TraD family protein	IDINPMKG_00188	KADFNALA_00186
group_43		IS256 family transposase	IDINPMKG_00187	KADFNALA_00185
group_181		IS16/IS256 transposase	IDINPMKG_00186	KADFNALA_00184
group_139		hypothetical protein	IDINPMKG_00185	KADFNALA_00183
group_182		Transposase IS1216	IDINPMKG_00184	KADFNALA_00182
group_157		Integrase core domain protein	IDINPMKG_00183	KADFNALA_00181
group_93		PTS system mannose/fructose/sorbose-specific IID component	IDINPMKG_00182	KADFNALA_00180
group_102		PTS system mannose/fructose/sorbose-specific IIC component	IDINPMKG_00181	KADFNALA_00179
group_143		PTS system mannose/fructose/sorbose-specific IIB component	IDINPMKG_00180	KADFNALA_00178
group_298		PTS system mannose/fructose/sorbose-specific IIA component	IDINPMKG_00179	KADFNALA_00177
group_53		SIS domain-containing protein	IDINPMKG_00178	KADFNALA_00176
yurK	yurK	putative HTH-type transcriptional regulator YurK	IDINPMKG_00177	KADFNALA_00175
fadR	fadR	Fatty acid metabolism regulator protein	IDINPMKG_00176	KADFNALA_00174
group_227		hypothetical protein	IDINPMKG_00156	KADFNALA_00154	DLLOEHMD_00111
topB	topB	DNA topoisomerase III	IDINPMKG_00155	KADFNALA_00153	DLLOEHMD_00112
group_63		hypothetical protein	IDINPMKG_00144	KADFNALA_00142
group_272		transposase	IDINPMKG_00143	KADFNALA_00141
group_274		ISEfm1 transposase	IDINPMKG_00142	KADFNALA_00140
group_105		AraC-like ligand binding domain protein	IDINPMKG_00139	KADFNALA_00137
group_1		alpha-galactosidase	IDINPMKG_00138	KADFNALA_00136
group_44		major facilitator superfamily transporter	IDINPMKG_00137	KADFNALA_00135
group_273		ISEfm1 transposase	IDINPMKG_00136	KADFNALA_00134
group_271		transposase	IDINPMKG_00135	KADFNALA_00133
pflA	pflA	Pyruvate formate-lyase 1-activating enzyme	IDINPMKG_00117	KADFNALA_00115
group_195		cyclophilin type peptidyl-prolyl cis-trans isomerase	IDINPMKG_00116	KADFNALA_00114
group_164		hydrolase	IDINPMKG_00115	KADFNALA_00113
group_97		histidinol phosphatase	IDINPMKG_00114	KADFNALA_00112
group_48		extracellular solute-binding protein family 1	IDINPMKG_00113	KADFNALA_00111
group_84		Type I phosphodiesterase / nucleotide pyrophosphatase	IDINPMKG_00112	KADFNALA_00110
group_90		ABC transporter permease protein	IDINPMKG_00111	KADFNALA_00109
group_81		ABC transporter permease protein	IDINPMKG_00110	KADFNALA_00108
group_51		ABC transport system ATP-binding protein	IDINPMKG_00109	KADFNALA_00107
group_150		ISL3 family transposase	IDINPMKG_00108	KADFNALA_00106
group_99		ISL3 family transposase	IDINPMKG_00107	KADFNALA_00105
group_204		hypothetical protein	IDINPMKG_00106	KADFNALA_00104
csd_1	csd_1	cysteine desulfurase Csd_1	IDINPMKG_00105	KADFNALA_00103
group_249		Transposase	IDINPMKG_00101	KADFNALA_00099
group_251		IS3 family transposase ISBce13	IDINPMKG_00100	KADFNALA_00098
aacAaphD_2	aacA-aphD_2	Bifunctional AAC/APH	IDINPMKG_00089	KADFNALA_00087
group_45		transposase Mutator family	IDINPMKG_00088	KADFNALA_00086
group_252		Transposase IS1216	IDINPMKG_00082	KADFNALA_00081	DLLOEHMD_00216
group_124		hypothetical protein	IDINPMKG_00081	KADFNALA_00080
group_184		hypothetical protein	IDINPMKG_00080	KADFNALA_00079
group_180		hypothetical protein	IDINPMKG_00079	KADFNALA_00078
group_154		hypothetical protein	IDINPMKG_00078	KADFNALA_00077
group_9		hypothetical protein	IDINPMKG_00077	KADFNALA_00076
group_156		hypothetical protein	IDINPMKG_00076	KADFNALA_00075
group_250		IS3 family transposase ISBce13	IDINPMKG_00075	KADFNALA_00074
group_248		Transposase	IDINPMKG_00074	KADFNALA_00073
group_213		hypothetical protein	IDINPMKG_00073	KADFNALA_00072
group_246		IS116/IS110/IS902 family transposase	IDINPMKG_00072	KADFNALA_00071
group_311		hypothetical protein	IDINPMKG_00071;IDINPMKG_00070	KADFNALA_00070
group_15		hypothetical protein	IDINPMKG_00069	KADFNALA_00069
group_125		putative transcriptional regulator	IDINPMKG_00066	KADFNALA_00066
group_69		hypothetical protein	IDINPMKG_00065	KADFNALA_00065
ssb_1	ssb_1	Helix-destabilizing protein	IDINPMKG_00064	KADFNALA_00064
group_178		single-strand binding protein	IDINPMKG_00063	KADFNALA_00063
group_192		hypothetical protein	IDINPMKG_00062	KADFNALA_00062
group_206		hypothetical protein	IDINPMKG_00061	KADFNALA_00061
group_244		hypothetical protein	IDINPMKG_00060	KADFNALA_00060
group_151		hypothetical protein	IDINPMKG_00059	KADFNALA_00059
group_109		hypothetical protein	IDINPMKG_00058	KADFNALA_00058
group_210		hypothetical protein	IDINPMKG_00057	KADFNALA_00057
group_220		hypothetical protein	IDINPMKG_00056	KADFNALA_00056
group_153		hypothetical protein	IDINPMKG_00055	KADFNALA_00055
lacY	lacY	Lactose-proton symporter	IDINPMKG_00053	KADFNALA_00053
group_19		Glycosyl hydrolase	IDINPMKG_00052	KADFNALA_00052
gmuE	gmuE	Fructokinase	IDINPMKG_00051	KADFNALA_00051
group_56		LacI family transcription regulator	IDINPMKG_00050	KADFNALA_00050
group_216		hypothetical protein	IDINPMKG_00049	KADFNALA_00049
group_117		Resolvase protein	IDINPMKG_00048	KADFNALA_00048
xerC_2	xerC_2	site-specific tyrosine recombinase XerC-family protein	IDINPMKG_00047	KADFNALA_00047
ce	ce	Cellobiose 2-epimerase	IDINPMKG_00045	KADFNALA_00045
group_190		Cellobiose 2-epimerase	IDINPMKG_00044	KADFNALA_00044
group_235		ISEfa8 transposase	IDINPMKG_00043	KADFNALA_00043
group_237		ISEfa8 transposase	IDINPMKG_00042	KADFNALA_00042
group_61		hypothetical protein	IDINPMKG_00041	KADFNALA_00041
group_27		hypothetical protein	IDINPMKG_00040	KADFNALA_00040
group_67		ABC transporter permease	IDINPMKG_00039	KADFNALA_00039
group_83		ABC transporter permease protein	IDINPMKG_00038	KADFNALA_00038
group_122		hypothetical protein	IDINPMKG_00037	KADFNALA_00037
group_2		alpha-galactosidase	IDINPMKG_00036	KADFNALA_00036
group_106		GntR family transcriptional regulator	IDINPMKG_00035	KADFNALA_00035
group_72		ROK family protein	IDINPMKG_00034	KADFNALA_00034
axeA	axeA	Cephalosporin-C deacetylase	IDINPMKG_00033	KADFNALA_00033
group_21		6-phospho-beta-glucosidase	IDINPMKG_00032	KADFNALA_00032
group_149		peroxiredoxin Ohr family protein	IDINPMKG_00031	KADFNALA_00031
group_111		cyclic nucleotide-binding domain-containing protein	IDINPMKG_00030	KADFNALA_00030
group_215		RNA polymerase factor sigma-70	IDINPMKG_00029	KADFNALA_00029
group_162		hypothetical protein	IDINPMKG_00028	KADFNALA_00028
group_144		hypothetical protein	IDINPMKG_00027	KADFNALA_00027
group_289		hypothetical protein			DLLOEHMD_00210
group_104		hypothetical protein			DLLOEHMD_00011
