# Supplementary material for: Comparative and functional genomic analysis of foreign DNA defense mechanisms in Enterococcus faecium
Source: Microbiol Spectr. 2025 Jun 18;13(8):e00289-25. doi: 10.1128/spectrum.00289-25 (PMC12323599; doi:10.1128/spectrum.00289-25)
Supplement: Table S6 — HsdS and ArdA allele carriage across the different MLST types. [file spectrum.00289-25-s0004.xlsx]

## Sheet: 805 100ID Full LEN
Supplementary Table 6:HsdS and ArdA allele carriage across the different MLST types.
TAXA	HsdS_1	HsdS_2	HsdS_3	HsdS_4	HsdS_5	HsdS_6	HsdS_7	HsdS_8	HsdS_9	HsdS_10 (T)	HsdS_11	HsdS_12	HsdS_13	HsdS_14	SUM	Origin3	MLST	hBAPs5	Country2	Year1	BioProject	BioSample
SRR538804	0	0	0	0	0	0	0	0	0	0	0	0	0	0	0	Infection	26	B	Australia	2015	PRJEB38219	SAMEA6819461
SRR538797	0	0	0	0	0	0	0	0	0	0	0	0	0	0	0	Screening	21	B	Germany	2015	PRJEB38219	SAMEA6819509
SRR538793	0	0	0	0	0	0	0	0	0	0	0	0	0	0	0	Unknown	160	B	Australia	2015	PRJEB38219	SAMEA6819534
SRR534490	0	0	0	0	0	0	0	0	0	0	0	0	0	0	0	Unknown	92	B	Australia	2015	PRJEB38219	SAMEA6819260
SRR530541	0	1	0	0	0	0	0	0	0	0	0	0	0	0	1	Infection	26	B	Australia	2007
SRR530539	0	0	0	0	0	0	0	0	0	0	0	0	0	0	0	Infection	159	B	Germany	2010	PRJNA636894	SAMN15088059
SRR530369	0	1	0	0	0	0	0	0	0	0	0	0	0	0	1	Unknown	104	B	Australia	2005	PRJNA205886	SAMN02318160
SRR530367	0	0	0	0	0	0	0	0	0	0	0	0	0	0	0	Unknown	22	B	Australia	2000	PRJNA205886	SAMN02318158
SRR530363	0	1	0	0	0	0	0	0	0	0	0	0	0	0	1	Infection	92	B	Australia	1995	PRJNA88321	SAMN00808976
SRR530179	0	0	0	0	0	1	0	0	0	0	0	0	0	0	1	Infection	310	B	Germany	1996	PRJNA88819	SAMN00809099
SRR4299187	0	0	0	0	0	0	0	0	0	0	0	0	0	0	0	Screening	583	B	Spain	2006	PRJEB4345	SAMEA2162849
SRR4299172	0	0	0	0	0	0	0	0	0	0	0	0	0	0	0	Infection	928	B	Japan	2011	PRJEB4345	SAMEA2145390
SRR4299159	0	0	0	0	0	0	0	0	0	0	0	0	0	0	0	Screening	178	B	Spain	2014	PRJNA342552	SAMN05831088
SRR4299152	0	0	0	0	0	0	0	0	0	0	0	0	0	0	0	Screening	178	B	Spain	2014	PRJNA342552	SAMN05831087
SRR4299137	0	0	0	0	0	0	0	0	0	0	0	0	0	0	0	Unknown	178	B	USA	2012	PRJNA342552	SAMN05831066
SRR11911108	0	0	0	0	0	0	0	0	0	0	0	0	0	0	0	Infection	178	B	Australia	2012	PRJEB8624	SAMEA3389050
SRR11911107	0	0	0	0	0	0	0	0	0	0	0	0	0	0	0	Infection	94	B	Australia	2012	PRJEB8624	SAMEA3389059
SRR11911101	0	0	0	0	0	0	0	0	0	0	0	0	0	0	0	Infection	623	B	Germany	2011	PRJEB8624	SAMEA3389070
SRR11911100	0	0	0	0	0	0	0	0	0	0	0	0	0	0	0	Infection	-	B	Germany	2007	PRJEB8624	SAMEA3389075
SRR11911057	0	0	0	0	0	0	0	0	0	0	0	0	0	0	0	Infection	74	B	Germany	2002	PRJNA636894	SAMN15088097
SRR11911056	0	0	0	0	0	0	0	0	0	0	0	0	0	0	0	Infection	816	B	Australia	1999	PRJNA636894	SAMN15088096
SRR11911055	0	0	0	0	0	0	0	0	0	0	0	0	0	0	0	Infection	94	B	Spain	2004	PRJNA636894	SAMN15088095
SRR11911043	0	0	0	0	0	0	0	0	0	0	0	0	0	0	0	Unknown	178	B	Netherlands	2009	PRJNA636894	SAMN15088038
SRR11910996	0	0	0	0	0	0	0	0	0	0	0	0	0	0	0	Infection	178	B	Australia	2014	PRJNA636894	SAMN15088263
SRR11910981	0	0	0	0	0	0	0	0	0	0	0	0	0	0	0	Infection	94	B	Germany	2016	PRJNA636894	SAMN15088216
SRR11910974	0	0	0	0	0	0	0	0	0	0	0	0	0	0	0	Infection	-	B	Germany	2009	PRJNA205886	SAMN02318185
SRR11910968	0	0	0	0	0	0	0	0	0	0	0	0	0	0	0	Infection	-	B	Germany	2006	PRJNA205886	SAMN02318162
SRR11910949	0	0	0	0	0	0	0	0	0	0	0	0	0	0	0	Unknown	94	B	Australia	2015	PRJEB38219	SAMEA6819264
SRR11910941	0	0	0	0	0	0	0	0	0	0	0	0	0	0	0	Unknown	94	B	Australia	2008	PRJEB4345	SAMEA2154647
SRR11910937	0	0	0	0	0	0	0	0	0	0	0	0	0	0	0	Unknown	-	B	Australia	2012	PRJEB4345	SAMEA2145669
SRR11910908	0	0	0	0	0	0	0	0	0	0	0	0	0	0	0	Unknown	-	B	Australia	Unknown	PRJNA89023	SAMN00809207
SRR11910895	0	0	0	0	0	0	0	0	0	0	0	0	0	0	0	Unknown	-	B	Australia	2014	PRJNA636894	SAMN15088271
SRR11910892	0	0	0	0	0	0	0	0	0	0	0	0	0	0	0	Unknown	60	B	Australia	2007	PRJEB4345	SAMEA2162288
SRR11910885	0	0	0	0	0	0	0	0	0	0	0	0	0	0	0	Infection	85	B	Australia	1996	PRJNA73043	SAMN00779823
SRR11910878	0	0	0	0	0	0	0	0	0	0	0	0	0	0	0	Unknown	178	B	Australia	2012	PRJNA342552	SAMN05831064
SRR11910853	0	0	0	0	0	0	0	0	0	0	0	0	0	0	0	Infection	296	B	Australia	2015	PRJNA336433	SAMN05510620
SRR11910842	0	0	1	0	0	0	0	0	0	0	0	0	0	0	1	Infection	361	B	Australia	2010	PRJNA88377	SAMN00809007
SRR11910790	0	0	0	0	0	0	0	0	0	0	0	0	0	0	0	Infection	361	B	Japan	2009	PRJNA310320	SAMN04450387
SRR980588	0	0	0	0	0	0	0	0	0	1	0	0	0	0	1	Infection	22	A2	UK	2018
SRR980584	0	0	0	0	0	0	0	0	0	1	0	0	0	0	1	Infection	55	A2	Australia	2018
SRR980551	0	0	0	0	0	0	0	0	0	0	0	0	0	0	0	Infection	32	A2	UK	2013	PRJNA636894	SAMN15088138
SRR646297	0	0	0	0	0	0	0	0	0	0	0	0	0	0	0	Infection	27	A2	Germany	2015	PRJNA636894	SAMN15088163
SRR639890	0	0	0	0	0	0	0	0	0	0	0	0	0	0	0	Unknown	66	A2	Australia	2010	PRJNA636894	SAMN15088048
SRR638705	0	0	0	0	0	0	0	0	0	0	0	0	0	0	0	Infection	327	A2	Australia	2016	PRJNA636894	SAMN15088215
SRR540331	0	0	0	0	0	0	0	0	0	0	0	0	0	0	0	Unknown	158	A2	Australia	2011	PRJEB4345	SAMEA2152856
SRR538799	0	0	0	0	0	0	0	0	0	0	0	0	0	0	0	Infection	5	A2	Japan	2015	PRJEB38219	SAMEA6819501
SRR538796	0	0	0	0	0	1	0	0	0	0	0	0	0	0	1	Infection	9	A2	Australia	2015	PRJEB38219	SAMEA6819527
SRR538792	0	0	0	0	0	0	0	0	0	0	0	0	0	0	0	Unknown	27	A2	Australia	2015	PRJEB38219	SAMEA6819563
SRR538790	0	0	0	0	0	0	0	0	0	0	0	0	0	0	0	Infection	150	A2	Spain	2015	PRJEB38219	SAMEA6819408
SRR534531	0	0	0	0	1	0	0	0	0	0	0	0	0	0	1	Unknown	5	A2	Australia	2008	PRJEB4345	SAMEA2156326
SRR534498	0	0	0	0	0	0	0	0	0	0	0	0	0	0	0	Infection	163	A2	Japan	2011	PRJEB4345	SAMEA2150875
SRR534495	0	0	0	0	0	0	0	0	0	0	0	0	0	0	0	Unknown	9	A2	Australia	2004	PRJEB8624	SAMEA3388989
SRR530540	0	0	0	0	0	0	0	0	0	0	0	0	0	0	0	Unknown	151	A2	Australia	2014	PRJNA636894	SAMN15088291
SRR530535	0	0	0	0	0	0	0	0	0	0	0	0	0	0	0	Infection	61	A2	Australia	2014	PRJNA636894	SAMN15088289
SRR530534	0	0	0	0	0	0	0	0	0	0	0	0	0	0	0	Screening	127	A2	Germany	2001	PRJNA73043	SAMN00779802
SRR530386	0	0	0	0	0	0	0	0	0	0	0	0	0	0	0	Unknown	94	A2	Australia	2005	PRJNA205886	SAMN02318077
SRR530374	0	0	0	0	0	0	0	1	0	0	0	0	0	0	1	Infection	210	A2	Japan	2003	PRJNA88277	SAMN00808953
SRR530368	0	0	0	0	0	0	0	0	0	0	0	0	0	0	0	Unknown	67	A2	Australia	2004	PRJNA73043	SAMN00779813
SRR530365	0	0	0	0	0	0	0	0	0	0	0	0	0	0	0	Unknown	69	A2	Australia	Unknown	PRJNA73043	SAMN00779857
SRR530364	0	0	0	0	0	0	0	0	0	0	0	0	0	0	0	Infection	289	A2	Germany	1999	PRJNA205886	SAMN02318071
SRR530362	0	0	0	0	0	0	0	0	0	0	0	0	0	0	0	Infection	77	A2	Japan	1994	PRJNA88437	SAMN00808917
SRR530358	0	0	0	0	0	0	0	0	0	0	0	0	0	0	0	Unknown	66	A2	Australia	1993	PRJNA88345	SAMN00809201
SRR530357	0	0	0	0	0	0	0	0	0	0	0	0	0	0	0	Unknown	296	A2	Australia	2000	PRJNA205886	SAMN02318072
SRR530356	0	0	0	0	0	0	0	0	0	0	0	0	0	0	0	Unknown	1175	A2	Australia	2006	PRJNA73043	SAMN00779801
SRR530355	0	0	0	0	0	0	0	0	0	0	0	0	0	0	0	Unknown	75	A2	Australia	1995	PRJNA73043	SAMN00779821
SRR530354	0	0	0	0	0	0	0	0	0	0	0	0	0	0	0	Infection	12	A2	Germany	1996	PRJNA88821	SAMN00809100
SRR530205	0	0	0	0	0	0	0	0	0	0	0	0	0	0	0	Infection	69	A2	Australia	1994	PRJNA88325	SAMN00808978
SRR530203	0	0	0	0	0	0	0	0	0	0	0	0	0	0	0	Unknown	328	A2	Australia	1995	PRJNA73043	SAMN00779855
SRR530076	0	0	0	0	0	0	0	0	0	0	0	0	0	0	0	Unknown	5	A2	Australia	2014	PRJNA636894	SAMN15088285
SRR530043	0	0	0	0	0	1	0	0	0	0	0	0	0	0	1	Infection	9	A2	Australia	2014	PRJEB28731	SAMEA5368742
SRR4299177	0	0	0	0	0	0	0	0	0	0	0	0	0	0	0	Infection	25	A2	Japan	2009	PRJEB4345	SAMEA2143510
SRR4299170	0	0	0	0	0	0	1	0	0	0	0	0	0	0	1	Infection	21	A2	Japan	2006	PRJEB4345	SAMEA2151254
SRR4299168	0	0	0	0	0	0	0	0	0	0	0	0	0	0	0	Infection	-	A2	Japan	2010	PRJEB4345	SAMEA2158364
SRR4299154	0	0	0	0	0	0	0	0	0	0	0	0	0	0	0	Infection	929	A2	Japan	1957	PRJNA73043	SAMN00779824
SRR4299145	0	0	0	0	0	0	0	0	0	0	0	0	0	0	0	Infection	867	A2	Belgium	1981	PRJNA73043	SAMN00779836
SRR4299141	0	0	0	0	0	0	0	0	0	0	0	0	0	0	0	Infection	22	A2	Belgium	2012	PRJNA342552	SAMN05831067
SRR11911105	0	0	0	0	0	0	0	0	0	0	0	0	0	0	0	Infection	32	A2	Japan	2013	PRJEB8624	SAMEA3389000
SRR11911104	0	0	0	0	0	0	0	0	0	0	0	0	0	0	0	Infection	-	A2	Spain	2012	PRJEB8624	SAMEA3389066
SRR11911102	0	0	0	0	0	0	0	0	0	0	0	0	0	0	0	Infection	70	A2	Japan	2013	PRJEB8624	SAMEA3389068
SRR11911099	0	1	0	0	0	0	0	0	0	0	0	0	0	0	1	Infection	413	A2	Germany	2011	PRJEB8624	SAMEA3389077
SRR11911098	0	0	0	0	0	0	0	0	0	0	0	0	0	0	0	Infection	533	A2	Germany	2007	PRJEB8624	SAMEA3389084
SRR11911096	0	0	0	0	0	0	0	0	0	0	0	0	0	0	0	Infection	639	A2	Germany	2014	PRJNA636894	SAMN15088132
SRR11911075	0	1	0	0	0	0	0	0	0	0	0	0	0	0	1	Infection	872	A2	Germany	2012	PRJEB8624	SAMEA3389005
SRR11911068	0	0	0	0	0	0	0	0	0	0	0	0	0	0	0	Unknown	27	A2	Australia	2004	PRJNA636894	SAMN15088107
SRR11911065	0	1	0	0	0	0	0	0	0	0	0	0	0	0	1	Infection	26	A2	Germany	2006	PRJEB8624	SAMEA3389006
SRR11911064	0	0	0	0	1	0	0	0	0	0	0	0	0	0	1	Unknown	5	A2	Australia	2005	PRJNA636894	SAMN15088103
SRR11911063	0	0	0	0	0	0	0	0	0	0	0	0	0	0	0	Infection	67	A2	Australia	2011	PRJNA636894	SAMN15088040
SRR11911062	0	0	0	0	0	0	0	0	0	0	0	0	0	0	0	Infection	22	A2	Australia	2006	PRJNA636894	SAMN15088102
SRR11911060	0	0	0	0	0	0	0	1	0	0	0	0	0	0	1	Infection	210	A2	Australia	2001	PRJNA636894	SAMN15088100
SRR11911058	0	0	0	0	0	0	0	0	0	0	0	0	0	0	0	Infection	69	A2	Australia	2001	PRJNA636894	SAMN15088098
SRR11911054	0	0	0	0	0	0	0	0	0	0	0	0	0	0	0	Screening	110	A2	Japan	2012	PRJEB8624	SAMEA3389011
SRR11911053	0	0	0	0	0	0	0	0	0	0	0	0	0	0	0	Infection	112	A2	Japan	2003	PRJNA636894	SAMN15088094
SRR11911052	0	0	0	0	0	0	0	0	0	0	0	0	0	0	0	Infection	57	A2	Japan	2005	PRJNA636894	SAMN15088092
SRR11911051	0	0	0	0	0	0	0	0	0	0	0	0	0	0	0	Infection	32	A2	Australia	Unknown	PRJNA636894	SAMN15088091
SRR11911050	0	0	0	0	0	0	0	0	0	0	0	0	0	0	0	Infection	115	A2	Japan	2000	PRJNA636894	SAMN15088090
SRR11911047	0	0	1	0	0	0	0	0	0	0	0	0	0	0	1	Unknown	170	A2	Sweden	2005	PRJNA636894	SAMN15088087
SRR11911040	0	0	0	0	0	0	0	0	0	0	0	0	0	0	0	Infection	22	A2	Australia	2003	PRJNA636894	SAMN15088080
SRR11911026	0	0	0	0	0	0	0	0	0	0	0	0	0	0	0	Infection	-	A2	Denmark	2015	PRJNA636894	SAMN15088344
SRR11910995	0	0	0	0	0	0	0	0	0	0	0	0	0	0	0	Unknown	102	A2	France	2001	PRJNA73043	SAMN00779835
SRR11910984	0	0	0	0	0	0	0	0	0	0	0	0	0	0	0	Screening	70	A2	USA	2015	PRJNA336433	SAMN05510631
SRR11910982	0	0	0	0	0	0	0	0	0	0	0	0	0	0	0	Infection	22	A2	Germany	2012	PRJNA342552	SAMN05831068
SRR11910973	0	0	0	0	0	0	0	0	0	0	0	0	0	0	0	Screening	102	A2	Denmark	2009	PRJNA205886	SAMN02318084
SRR11910972	0	0	0	0	0	0	0	0	0	0	0	0	0	0	0	Infection	-	A2	Germany	2000	PRJNA205886	SAMN02318088
SRR11910962	0	0	0	0	0	0	0	0	0	0	0	0	0	0	0	Unknown	709	A2	France	2007	PRJNA205886	SAMN02318167
SRR11910960	0	0	0	0	0	0	0	0	0	0	0	0	0	0	0	Infection	-	A2	Germany	2007	PRJNA205886	SAMN02318081
SRR11910951	0	0	0	0	0	0	0	0	0	0	0	0	0	0	0	Unknown	102	A2	France	2014	PRJNA636894	SAMN15088261
SRR11910940	0	0	0	0	0	0	0	0	0	0	0	0	0	0	0	Infection	888	A2	Denmark	2015	PRJEB38219	SAMEA6819348
SRR11910916	0	0	0	0	0	0	0	0	0	0	0	0	0	0	0	Unknown	867	A2	Australia	2010	PRJNA88385	SAMN00809011
SRR11910906	0	0	0	0	0	0	0	0	0	0	0	0	0	0	0	Unknown	-	A2	Australia	2000	PRJNA73043	SAMN00779808
SRR11910876	0	0	0	0	0	0	0	0	0	0	0	0	0	0	0	Unknown	66	A2	Australia	2002	PRJNA73043	SAMN00779815
SRR11910872	0	0	0	0	0	0	0	0	0	0	0	0	0	0	0	Unknown	640	A2	Australia	2014	PRJNA636894	SAMN15088295
SRR11910865	0	0	0	0	0	0	0	0	0	0	0	0	0	0	0	Infection	113	A2	Japan	1999	PRJNA73043	SAMN00779846
SRR11910862	0	0	0	0	0	0	0	0	0	0	0	0	0	0	0	Unknown	32	A2	USA	1994	PRJNA88349	SAMN00808989
SRR11910860	0	0	0	0	0	0	0	0	0	0	0	0	0	0	0	Screening	32	A2	Netherlands	2014	PRJNA636894	SAMN15088307
SRR11910859	0	0	0	0	0	0	0	0	0	0	0	0	0	0	0	Unknown	32	A2	USA	2014	PRJNA636894	SAMN15088297
SRR11910858	0	0	0	0	0	0	0	0	0	0	0	0	0	0	0	Infection	22	A2	Italy	2014	PRJNA636894	SAMN15088308
SRR11910812	0	0	0	0	0	0	0	0	0	0	0	0	0	0	0	Infection	358	A2	Australia	2015	PRJNA336433	SAMN05510560
SRR11910808	0	0	0	0	0	0	0	0	0	0	0	0	0	0	0	Infection	5	A2	Australia	2015	PRJNA336433	SAMN05510547
SRR11910806	0	0	0	0	0	0	0	0	0	0	0	0	0	0	0	Infection	25	A2	Germany	2014	PRJNA328573	SAMN05375118
SRR11910788	0	0	0	0	0	0	0	0	0	0	0	0	0	0	0	Infection	286	A2	Japan	2009	PRJNA310320	SAMN04450389
ERR883270	0	0	0	0	0	0	0	0	0	0	0	0	0	0	0	Infection	92	A2	UK	2014	PRJNA636894	SAMN15088300
ERR4129299	0	0	0	0	0	0	0	0	0	0	0	0	0	0	0	Infection	80	A2	Japan	2011	PRJNA342552	SAMN05831058
ERR3171335	0	0	0	0	0	0	0	0	0	0	0	0	0	0	0	Screening	533	A2	Japan	1995	PRJNA88319	SAMN00808975
ERR3170993	0	0	0	0	0	0	0	0	0	0	0	0	0	0	0	Infection	640	A2	Japan	2002	PRJNA73043	SAMN00779847
SRR980591	0	0	1	0	0	0	0	0	0	1	0	0	0	0	2	Infection	203	A1	Denmark	2015	PRJEB38219	SAMEA6819416
SRR980590	0	0	1	0	0	0	0	0	0	1	0	0	0	0	2	Infection	203	A1	Australia	2015	PRJEB38219	SAMEA6819544
SRR980589	0	0	1	0	0	0	0	0	0	1	0	0	0	0	2	Infection	341	A1	UK	2006
SRR980587	0	0	1	0	0	0	0	0	0	1	0	0	0	0	2	Infection	17	A1	UK	2009
SRR980586	0	0	1	0	0	0	0	0	0	1	0	0	0	0	2	Infection	17	A1	UK	2018
SRR980585	0	0	1	0	0	0	0	0	0	1	0	0	0	0	2	Infection	17	A1	UK	2018
SRR980583	0	0	1	0	0	0	0	0	0	1	0	0	0	0	2	Infection	203	A1	UK	2018
SRR980581	0	0	1	0	0	0	0	0	0	1	0	0	0	0	2	Infection	203	A1	Australia	2018
SRR980580	0	0	1	0	0	0	0	0	0	1	0	0	0	0	2	Infection	17	A1	Denmark	2008
SRR980578	1	0	0	0	0	0	0	0	0	1	0	0	0	0	2	Infection	17	A1	Denmark	2018
SRR980577	1	0	0	1	0	0	0	0	0	1	0	0	0	0	3	Infection	203	A1	Denmark	1996	PRJNA88475	SAMN00808918
SRR980576	0	0	1	0	0	0	0	0	0	1	0	0	0	0	2	Infection	252	A1	Denmark	2014	PRJNA636894	SAMN15088283
SRR980575	1	0	0	0	0	0	0	0	0	1	0	0	0	0	2	Infection	203	A1	Denmark	2007	PRJEB4345	SAMEA2151512
SRR980574	0	0	1	0	0	0	0	0	0	1	0	0	0	0	2	Infection	414	A1	Denmark	2012	PRJEB4345	SAMEA2145396
SRR980573	1	0	0	0	0	0	0	0	0	1	0	0	0	0	2	Infection	341	A1	Denmark	2008	PRJEB4345	SAMEA2152475
SRR980572	1	0	0	0	0	0	0	0	0	1	0	0	0	0	2	Infection	252	A1	Denmark	2009	PRJEB4345	SAMEA2160746
SRR980571	0	0	0	0	0	0	0	0	0	1	0	0	0	0	1	Infection	132	A1	Denmark	2012	PRJEB4345	SAMEA2160311
SRR980570	1	0	0	0	0	0	0	0	0	1	0	0	0	0	2	Infection	252	A1	Denmark	2007	PRJEB4345	SAMEA2147347
SRR980569	1	0	0	1	0	0	0	0	0	1	0	0	0	0	3	Infection	203	A1	Denmark	2009	PRJEB4345	SAMEA2148636
SRR980568	1	0	0	0	0	0	0	0	0	0	0	0	0	0	1	Infection	203	A1	Denmark	2014	PRJNA636894	SAMN15088255
SRR980567	0	0	1	0	0	0	0	0	0	0	0	0	0	0	1	Infection	252	A1	Denmark	2014	PRJNA636894	SAMN15088257
SRR980566	0	0	1	0	0	0	0	0	0	0	0	0	0	0	1	Infection	203	A1	UK	2014	PRJNA636894	SAMN15088305
SRR980565	1	0	0	0	0	0	0	0	0	0	0	0	0	0	1	Infection	203	A1	Denmark	2015	PRJNA336433	SAMN05510554
SRR980564	1	0	0	0	0	0	0	0	0	0	0	0	0	0	1	Infection	203	A1	Denmark	2015	PRJNA336433	SAMN05510611
SRR980562	1	0	0	0	0	0	0	0	0	0	0	0	0	0	1	Infection	204	A1	Denmark	2015	PRJNA336433	SAMN05510607
SRR980561	1	0	0	0	0	0	0	0	0	0	0	0	0	0	1	Infection	252	A1	UK	2015	PRJNA336433	SAMN05510553
SRR980560	1	0	0	0	0	0	0	0	0	0	0	0	0	0	1	Infection	252	A1	Denmark	2015	PRJNA336433	SAMN05510601
SRR980559	1	0	0	0	0	0	0	0	0	0	0	0	0	0	1	Infection	252	A1	UK	2015	PRJNA336433	SAMN05510599
SRR980558	1	0	0	1	0	0	0	0	0	0	0	0	0	0	2	Infection	203	A1	UK	2015	PRJNA336433	SAMN05510595
SRR980557	0	0	1	0	0	0	0	0	0	0	0	0	0	0	1	Infection	17	A1	UK	2015	PRJNA336433	SAMN05510590
SRR980556	1	0	0	0	0	0	0	0	0	0	0	0	0	0	1	Infection	17	A1	Denmark	2015	PRJNA336433	SAMN05510580
SRR980555	1	0	0	0	0	0	0	0	0	0	0	0	0	0	1	Infection	252	A1	UK	2015	PRJNA336433	SAMN05510569
SRR980554	0	0	0	0	0	0	0	0	0	0	0	0	0	0	0	Infection	18	A1	UK	2015	PRJNA336433	SAMN05510558
SRR980553	0	0	1	0	0	0	0	0	0	0	0	0	0	0	1	Infection	17	A1	UK	2009	PRJNA310320	SAMN04450390
SRR980552	0	0	1	0	0	0	0	0	0	0	0	0	0	0	1	Infection	17	A1	Denmark	2009	PRJNA636894	SAMN15088034
SRR980550	0	0	1	0	0	0	0	0	0	0	0	0	0	0	1	Infection	17	A1	Denmark	2015	PRJNA636894	SAMN15088148
SRR980549	0	0	1	0	0	0	0	0	0	0	0	0	0	0	1	Infection	17	A1	UK	2008	PRJNA636894	SAMN15088045
SRR639907	1	0	0	0	0	0	0	0	0	0	0	0	0	0	1	Infection	17	A1	Japan	2000	PRJNA636894	SAMN15088179
SRR639833	0	0	0	0	1	0	0	0	0	0	0	0	0	0	1	Unknown	6	A1	Australia	2016	PRJNA636894	SAMN15088214
SRR638076	0	0	1	0	0	0	0	0	0	0	0	0	0	0	1	Infection	736	A1	Australia	2011	PRJEB8624	SAMEA3389025
SRR633699	1	0	0	0	0	0	0	0	0	0	0	0	0	0	1	Infection	17	A1	Japan	2012	PRJEB8624	SAMEA3389026
SRR633637	0	0	0	0	0	0	0	0	0	0	0	0	0	0	0	Infection	79	A1	Germany	2011	PRJEB8624	SAMEA3389027
SRR633625	0	0	1	0	0	0	0	0	0	0	0	0	0	0	1	Infection	18	A1	Germany	2012	PRJEB8624	SAMEA3389033
SRR631751	0	0	1	0	0	0	0	0	0	0	0	0	0	0	1	Infection	17	A1	Germany	2004	PRJEB8624	SAMEA3389046
SRR631320	1	0	0	0	0	0	0	0	0	0	0	0	0	0	1	Infection	16	A1	Australia	2005	PRJEB8624	SAMEA3389082
SRR631187	0	1	0	0	0	0	0	0	0	0	0	0	0	0	1	Infection	50	A1	Germany	2012	PRJEB8624	SAMEA3389001
SRR631113	0	0	0	0	0	0	0	0	0	0	0	0	0	0	0	Unknown	88	A1	Switzerland	1998	PRJNA636894	SAMN15088104
SRR554263	0	0	1	0	0	0	0	0	0	0	0	0	0	0	1	Infection	736	A1	Australia	2011	PRJNA636894	SAMN15088066
SRR546461	0	0	1	0	0	0	0	0	0	0	0	0	0	0	1	Infection	736	A1	Australia	Unknown	PRJNA636894	SAMN15088350
SRR546446	0	0	1	0	0	0	0	0	0	0	0	0	0	0	1	Infection	736	A1	Australia	2015	PRJNA636894	SAMN15088339
SRR546368	1	0	0	0	0	0	0	0	0	0	0	0	0	0	1	Infection	20	A1	Australia	2015	PRJNA636894	SAMN15088336
SRR546328	0	1	0	0	0	0	0	0	0	0	0	0	0	0	1	Infection	26	A1	Germany	2015	PRJNA636894	SAMN15088321
SRR543751	0	0	0	0	0	0	0	0	0	0	0	0	0	0	0	Screening	-	A1	Japan	2014	PRJNA636894	SAMN15088320
SRR538805	1	0	0	0	0	0	0	0	0	0	0	0	0	0	1	Screening	80	A1	Germany	2015	PRJEB38219	SAMEA6819435
SRR536943	0	0	0	0	0	0	0	0	0	0	0	0	0	0	0	Infection	123	A1	Japan	2003	PRJEB8624	SAMEA3388987
SRR536915	1	0	0	0	0	0	0	0	0	0	0	0	0	0	1	Infection	16	A1	Australia	2007	PRJEB4345	SAMEA2147837
SRR534508	1	0	0	0	0	0	0	0	0	0	0	0	0	0	1	Infection	117	A1	Australia	2007	PRJEB4345	SAMEA1969240
SRR534506	0	0	0	0	0	0	0	0	0	0	0	0	0	0	0	Infection	16	A1	Australia	2009	PRJEB4345	SAMEA2142832
SRR534023	0	0	1	0	0	0	0	0	0	0	0	0	0	0	1	Infection	736	A1	Australia	2012
SRR534022	0	0	1	0	0	0	0	0	0	0	0	0	0	0	1	Infection	736	A1	Australia	2018
SRR534021	0	0	1	0	0	0	0	0	0	0	0	0	0	0	1	Infection	736	A1	Australia	2018
SRR534020	0	0	1	0	0	0	0	0	0	0	0	0	0	0	1	Infection	736	A1	Australia	2018
SRR534019	0	0	1	0	0	0	0	0	0	0	0	0	0	0	1	Infection	736	A1	Australia	2018
SRR534017	0	0	1	0	0	0	0	0	0	0	0	0	0	0	1	Infection	736	A1	Australia	2017
SRR530536	1	0	0	0	0	0	0	0	0	0	0	0	0	0	1	Infection	64	A1	Australia	2014	PRJNA636894	SAMN15088293
SRR530497	1	0	0	0	0	0	0	0	0	0	0	0	0	0	1	Unknown	17	A1	Netherlands	1959	PRJNA73043	SAMN00779809
SRR530494	1	0	0	0	0	0	0	0	0	0	0	0	0	0	1	Infection	17	A1	Australia	1996	PRJNA88805	SAMN00809130
SRR530480	0	1	0	0	0	0	0	0	0	0	0	0	0	0	1	Infection	22	A1	Japan	2000	PRJNA88827	SAMN00809103
SRR530471	0	0	0	0	0	0	0	0	0	0	0	0	0	0	0	Infection	66	A1	Tanzania	1997	PRJNA73043	SAMN00779844
SRR530387	0	0	0	0	0	0	0	0	0	0	0	0	0	0	0	Screening	18	A1	Denmark	Unknown	PRJNA73043	SAMN00779858
SRR530385	1	0	0	0	0	0	0	0	0	0	0	0	0	0	1	Infection	117	A1	Australia	2001	PRJNA73043	SAMN00779800
SRR530381	1	0	0	0	0	0	0	0	0	0	0	0	0	0	1	Infection	78	A1	Germany	1960	PRJNA73043	SAMN00779833
SRR530372	1	0	0	0	0	0	0	0	0	0	0	0	0	0	1	Infection	78	A1	Australia	2004	PRJNA205886	SAMN02318159
SRR530371	1	0	0	0	0	0	0	0	0	0	0	0	0	0	1	Unknown	78	A1	Australia	1996	PRJNA89009	SAMN00809200
SRR530241	0	0	0	0	0	0	0	0	0	0	0	0	0	0	0	Infection	25	A1	Spain	1965	PRJNA73043	SAMN00779810
SRR530197	1	0	0	0	0	0	0	0	0	0	0	0	0	0	1	Unknown	78	A1	Australia	1995	PRJNA73043	SAMN00779867
SRR530189	1	0	0	0	0	0	0	0	0	0	0	0	0	0	1	Unknown	78	A1	Australia	1999	PRJNA205886	SAMN02318157
SRR530176	0	0	0	0	0	0	0	0	0	0	0	0	0	0	0	Infection	78	A1	Germany	Unknown	PRJNA73043	SAMN00779856
SRR530080	0	1	0	0	0	0	0	0	0	0	0	0	0	0	1	Infection	-	A1	Australia	2014	PRJNA636894	SAMN15088287
SRR530074	1	0	0	0	0	0	0	0	0	0	0	0	0	0	1	Infection	17	A1	Australia	2014	PRJNA636894	SAMN15088284
SRR530071	0	1	0	0	0	0	0	0	0	0	0	0	0	0	1	Infection	50	A1	Australia	2014	PRJNA636894	SAMN15088281
SRR530067	1	0	0	0	0	0	0	0	0	0	0	0	0	0	1	Screening	18	A1	Spain	2014	PRJNA636894	SAMN15088280
SRR530065	1	0	0	0	0	0	0	0	0	0	0	0	0	0	1	Infection	412	A1	Japan	2014	PRJNA636894	SAMN15088277
SRR530063	1	0	0	0	0	0	0	0	0	0	0	0	0	0	1	Infection	20	A1	Australia	2014	PRJNA636894	SAMN15088275
SRR530058	0	0	0	0	0	0	0	0	0	0	0	0	0	0	0	Infection	117	A1	Germany	2014	PRJNA636894	SAMN15088274
SRR530054	1	0	0	0	0	0	0	0	0	0	0	0	0	0	1	Infection	17	A1	USA	2014	PRJNA636894	SAMN15088270
SRR530051	1	0	0	0	0	0	0	0	0	0	0	0	0	0	1	Infection	192	A1	Japan	2014	PRJNA636894	SAMN15088279
SRR530050	0	0	0	0	0	0	0	0	0	0	0	0	0	0	0	Infection	87	A1	Germany	2015	PRJEB28731	SAMEA5368718
SRR530049	1	0	0	0	0	0	0	0	0	0	0	0	0	0	1	Infection	17	A1	Germany	2015	PRJEB28731	SAMEA5368713
SRR530046	0	1	0	0	0	0	0	0	0	0	0	0	0	0	1	Infection	22	A1	Japan	2013	PRJEB28731	SAMEA5368760
SRR515546	0	1	0	0	0	0	0	0	0	0	0	0	0	0	1	Infection	50	A1	Germany	2012	PRJEB4345	SAMEA2156170
SRR514643	1	0	0	0	0	0	0	0	0	0	0	0	0	0	1	Infection	18	A1	Australia	2009	PRJEB4345	SAMEA2144849
SRR4299189	0	0	1	0	0	0	0	0	0	0	0	0	0	0	1	Infection	252	A1	Spain	2009	PRJEB4345	SAMEA2161968
SRR4299188	0	0	1	0	0	0	0	0	0	0	0	0	0	0	1	Infection	252	A1	Spain	2012	PRJEB4345	SAMEA2147944
SRR4299186	0	0	1	0	0	0	0	0	0	0	0	0	0	0	1	Infection	252	A1	Portugal	2010	PRJEB4345	SAMEA2146127
SRR4299185	0	0	1	0	0	0	0	0	0	0	0	0	0	0	1	Infection	796	A1	Japan	2008	PRJEB4345	SAMEA2155160
SRR4299184	0	0	0	0	0	0	0	0	0	0	0	0	0	0	0	Infection	203	A1	Japan	2008	PRJEB4345	SAMEA2154026
SRR4299183	0	0	1	0	0	0	0	0	0	0	0	0	0	0	1	Screening	796	A1	Japan	2012	PRJEB4345	SAMEA2148195
SRR4299182	0	0	1	0	0	0	0	0	0	0	0	0	0	0	1	Unknown	233	A1	Singapore	2008	PRJEB4345	SAMEA2150825
SRR4299181	0	1	0	1	0	0	0	0	0	0	0	0	0	0	2	Infection	192	A1	Japan	2012	PRJEB4345	SAMEA2155069
SRR4299180	0	1	0	1	0	0	0	0	0	0	0	0	0	0	2	Infection	192	A1	Japan	2009	PRJEB4345	SAMEA2155593
SRR4299179	0	0	1	0	0	0	0	0	0	0	0	0	0	0	1	Infection	796	A1	Japan	2010	PRJEB4345	SAMEA2158563
SRR4299178	1	0	0	0	0	0	0	0	0	0	0	0	0	0	1	Infection	1005	A1	Spain	2009	PRJEB4345	SAMEA2147386
SRR4299176	0	1	0	0	0	0	0	0	0	0	0	0	0	0	1	Infection	80	A1	Japan	2009	PRJEB4345	SAMEA1967440
SRR4299175	0	0	0	0	0	0	0	0	0	0	0	0	0	0	0	Infection	22	A1	Japan	2010	PRJEB4345	SAMEA2148477
SRR4299174	0	0	1	0	0	0	0	0	0	0	0	0	0	0	1	Infection	796	A1	Japan	2010	PRJEB4345	SAMEA2149301
SRR4299173	0	0	1	0	0	0	0	0	0	0	0	0	0	0	1	Infection	796	A1	Japan	2010	PRJEB4345	SAMEA1969798
SRR4299171	1	0	0	0	0	0	0	0	0	0	0	0	0	0	1	Infection	203	A1	Australia	2011	PRJEB4345	SAMEA2157054
SRR4299169	0	1	0	0	0	0	0	0	0	0	0	0	0	0	1	Screening	555	A1	Japan	2011	PRJEB4345	SAMEA2156302
SRR4299167	0	0	1	0	0	0	0	0	0	0	0	0	0	0	1	Infection	796	A1	Japan	2010	PRJEB4345	SAMEA2155441
SRR4299166	0	0	0	0	0	0	0	0	0	0	0	0	0	0	0	Infection	117	A1	Spain	2009	PRJEB4345	SAMEA2145117
SRR4299164	1	0	0	0	0	0	0	0	0	0	0	0	0	0	1	Infection	17	A1	Spain	2007	PRJEB4345	SAMEA2144371
SRR4299163	0	0	1	0	0	0	0	0	0	0	0	0	0	0	1	Infection	252	A1	Japan	2010	PRJNA73043	SAMN00779852
SRR4299162	1	0	0	0	0	0	0	0	0	0	0	0	0	0	1	Screening	1005	A1	Japan	2002	PRJNA73043	SAMN00779849
SRR4299161	0	0	1	0	0	0	0	0	0	0	0	0	0	0	1	Infection	796	A1	Japan	1998	PRJNA73043	SAMN00779818
SRR4299160	0	0	1	1	0	0	0	0	0	0	0	0	0	0	2	Infection	203	A1	Japan	1998	PRJNA73043	SAMN00779817
SRR4299158	0	0	1	0	0	0	0	0	0	0	0	0	0	0	1	Infection	17	A1	Japan	2000	PRJNA73043	SAMN00779819
SRR4299157	0	0	1	0	0	0	0	0	0	0	0	0	0	0	1	Infection	252	A1	Japan	1995	PRJNA73043	SAMN00779828
SRR4299156	0	1	0	1	0	0	0	0	0	0	0	0	0	0	2	Infection	192	A1	Japan	2001	PRJNA73043	SAMN00779820
SRR4299155	1	0	0	0	0	0	0	0	0	0	0	0	0	0	1	Screening	203	A1	Japan	2009	PRJNA636894	SAMN15088035
SRR4299153	0	0	1	0	0	0	0	0	0	0	0	0	0	0	1	Screening	203	A1	Japan	2014	PRJNA636894	SAMN15088303
SRR4299151	0	0	1	0	0	0	0	0	0	0	0	0	0	0	1	Infection	796	A1	Japan	2014	PRJNA636894	SAMN15088296
SRR4299150	0	0	1	0	0	0	0	0	0	0	0	0	0	0	1	Screening	252	A1	Japan	2014	PRJNA636894	SAMN15088259
SRR4299149	0	0	1	0	0	0	0	0	0	0	0	0	0	0	1	Infection	203	A1	Japan	2015	PRJNA636894	SAMN15088164
SRR4299148	0	0	1	0	0	0	0	0	0	0	0	0	0	0	1	Screening	17	A1	Argentina	2010	PRJNA205886	SAMN02318092
SRR4299147	0	0	1	0	0	0	0	0	0	0	0	0	0	0	1	Infection	203	A1	Japan	2015	PRJNA636894	SAMN15088165
SRR4299146	1	0	0	0	0	0	0	0	0	0	0	0	0	0	1	Infection	233	A1	Belgium	2015	PRJNA636894	SAMN15088166
SRR4299144	0	0	1	0	0	0	0	0	0	0	0	0	0	0	1	Infection	17	A1	Belgium	2007	PRJNA310320	SAMN04450378
SRR4299143	1	0	0	1	0	0	0	0	0	0	0	0	0	0	2	Screening	203	A1	Brazil	2012	PRJNA342552	SAMN05831071
SRR4299142	1	0	0	0	0	0	0	0	0	0	0	0	0	0	1	Infection	-	A1	Belgium	2012	PRJNA342552	SAMN05831070
SRR4299140	1	0	0	0	0	0	0	0	0	0	0	0	0	0	1	Infection	414	A1	Spain	2014	PRJNA636894	SAMN15088260
SRR4299139	0	0	0	1	0	0	0	0	0	0	0	0	0	0	1	Infection	203	A1	Belgium	2013	PRJNA342552	SAMN05831074
SRR4299138	1	0	0	1	0	0	0	0	0	0	0	0	0	0	2	Infection	203	A1	Spain	1995	PRJNA636894	SAMN15088167
SRR4299136	0	1	0	0	0	0	0	0	0	0	0	0	0	0	1	Screening	50	A1	Argentina	2001	PRJNA73043	SAMN00779834
SRR3997844	0	0	1	0	0	0	0	0	0	0	0	0	0	0	1	Infection	796	A1	Spain	1986	PRJNA88897	SAMN00809142
SRR3997843	0	0	1	0	0	0	0	0	0	0	0	0	0	0	1	Unknown	796	A1	Finland	1992	PRJNA73043	SAMN00779840
SRR3997842	0	0	1	0	0	0	0	0	0	0	0	0	0	0	1	Infection	796	A1	Spain	2002	PRJNA73043	SAMN00779841
SRR3997841	0	0	1	0	0	0	0	0	0	0	0	0	0	0	1	Unknown	796	A1	Saudi Arabia	2014	PRJNA342552	SAMN05831085
SRR3997840	0	0	1	0	0	0	0	0	0	0	0	0	0	0	1	Unknown	796	A1	Tunisia	2010	PRJNA205886	SAMN02318189
SRR3997839	0	0	1	0	0	0	0	0	0	0	0	0	0	0	1	Unknown	796	A1	Brazil	1956	PRJNA73043	SAMN00779803
SRR3997838	0	0	1	0	0	0	0	0	0	0	0	0	0	0	1	Unknown	796	A1	USA	2013	PRJNA342552	SAMN05831073
SRR3997837	0	0	1	0	0	0	0	0	0	0	0	0	0	0	1	Screening	796	A1	Spain	2010	PRJNA73043	SAMN00779851
SRR3997836	0	1	0	0	0	0	0	0	0	0	0	0	0	0	1	Infection	80	A1	Spain	2009	PRJNA636894	SAMN15088053
SRR3997835	0	0	1	0	0	0	0	0	0	0	0	0	0	0	1	Infection	203	A1	Spain	2006	PRJNA73043	SAMN00779848
SRR3997834	0	0	0	0	0	0	0	0	0	0	0	0	0	0	0	Infection	203	A1	Australia	2010	PRJNA205886	SAMN02318091
SRR3997833	0	0	0	0	0	0	0	0	0	0	0	0	0	0	0	Infection	203	A1	Spain	2014	PRJNA636894	SAMN15088316
SRR3997832	0	0	1	0	0	0	0	0	0	0	0	0	0	0	1	Unknown	796	A1	Spain	2013	PRJNA342552	SAMN05831076
SRR3997831	0	0	1	0	0	0	0	0	0	0	0	0	0	0	1	Infection	796	A1	Poland	2012	PRJNA342552	SAMN05831069
SRR3997830	0	0	1	0	0	0	0	0	0	0	0	0	0	0	1	Infection	203	A1	Germany	2000	PRJNA73043	SAMN00779845
SRR3997829	0	0	1	0	0	0	0	0	0	0	0	0	0	0	1	Infection	796	A1	Italy	2015	PRJNA336433	SAMN05510622
SRR3997828	0	0	1	0	0	0	0	0	0	0	0	0	0	0	1	Unknown	796	A1	Saudi Arabia	1993	PRJNA88351	SAMN00808993
SRR3997827	0	0	1	0	0	0	0	0	0	0	0	0	0	0	1	Unknown	796	A1	Portugal	2015	PRJNA336433	SAMN05510614
SRR3997826	0	0	1	0	0	0	0	0	0	0	0	0	0	0	1	Unknown	796	A1	Denmark	2015	PRJNA336433	SAMN05510613
SRR3997825	0	0	0	0	0	0	0	0	0	0	0	0	0	0	0	Screening	203	A1	Poland	2015	PRJNA336433	SAMN05510612
SRR3997824	0	0	1	0	0	0	0	0	0	0	0	0	0	0	1	Infection	796	A1	Chile	2015	PRJNA336433	SAMN05510610
SRR3997823	0	0	1	0	0	0	0	0	0	0	0	0	0	0	1	Infection	796	A1	Australia	2015	PRJNA336433	SAMN05510608
SRR3997822	0	0	1	0	0	0	0	0	0	0	0	0	0	0	1	Infection	796	A1	Chile	2015	PRJNA336433	SAMN05510606
SRR3997821	0	0	1	0	0	0	0	0	0	0	0	0	0	0	1	Infection	203	A1	Portugal	2015	PRJNA336433	SAMN05510604
SRR3997820	0	1	0	0	0	0	0	0	0	0	0	0	0	0	1	Infection	80	A1	Portugal	2015	PRJNA336433	SAMN05510603
SRR3997819	0	0	1	0	0	0	0	0	0	0	0	0	0	0	1	Unknown	796	A1	Australia	2015	PRJNA336433	SAMN05510600
SRR3997818	0	0	1	0	0	0	0	0	0	0	0	0	0	0	1	Screening	796	A1	Argentina	2015	PRJNA336433	SAMN05510598
SRR3997817	0	0	1	0	0	0	0	0	0	0	0	0	0	0	1	Infection	796	A1	Italy	2015	PRJNA336433	SAMN05510597
SRR3997816	0	0	1	0	0	0	0	0	0	0	0	0	0	0	1	Screening	796	A1	Spain	2015	PRJNA336433	SAMN05510552
SRR3997815	0	0	1	0	0	0	0	0	0	0	0	0	0	0	1	Unknown	796	A1	Spain	2015	PRJNA336433	SAMN05510586
SRR3997814	0	0	1	0	0	0	0	0	0	0	0	0	0	0	1	Infection	796	A1	Spain	2015	PRJNA336433	SAMN05510584
SRR3997813	0	0	1	0	0	0	0	0	0	0	0	0	0	0	1	Unknown	233	A1	Paraguay	2015	PRJNA336433	SAMN05510579
SRR3997812	0	0	1	0	0	0	0	0	0	0	0	0	0	0	1	Infection	796	A1	Australia	2015	PRJNA336433	SAMN05510550
SRR3997811	0	0	1	1	0	0	0	0	0	0	0	0	0	0	2	Infection	796	A1	Germany	2015	PRJNA336433	SAMN05510576
SRR3997810	0	0	1	0	0	0	0	0	0	0	0	0	0	0	1	Infection	796	A1	Spain	2015	PRJNA336433	SAMN05510575
SRR3997809	0	0	1	0	0	0	0	0	0	0	0	0	0	0	1	Infection	796	A1	Germany	2015	PRJNA336433	SAMN05510570
SRR3997808	0	0	1	0	0	0	0	0	0	0	0	0	0	0	1	Unknown	17	A1	USA	2015	PRJNA336433	SAMN05510568
SRR3997807	0	0	1	0	0	0	0	0	0	0	0	0	0	0	1	Infection	17	A1	Germany	2015	PRJNA336433	SAMN05510566
SRR3997806	0	0	1	0	0	0	0	0	0	0	0	0	0	0	1	Unknown	796	A1	Denmark	2015	PRJNA336433	SAMN05510563
SRR3997805	0	0	1	0	0	0	0	0	0	0	0	0	0	0	1	Unknown	796	A1	Saudi Arabia	2015	PRJNA336433	SAMN05510561
SRR3997804	0	0	1	0	0	0	0	0	0	0	0	0	0	0	1	Unknown	233	A1	Canada	2015	PRJNA336433	SAMN05510559
SRR3997803	0	0	1	0	0	0	0	0	0	0	0	0	0	0	1	Unknown	796	A1	Paraguay	2013	PRJNA310320	SAMN04450360
SRR3997802	0	0	1	0	0	0	0	0	0	0	0	0	0	0	1	Infection	796	A1	Spain	2004	PRJNA310320	SAMN04450365
SRR3997801	0	0	1	0	0	0	0	0	0	0	0	0	0	0	1	Infection	233	A1	Australia	2005	PRJNA310320	SAMN04450369
SRR3997800	0	1	0	0	0	0	0	0	0	0	0	0	0	0	1	Infection	1421	A1	Portugal	2006	PRJNA310320	SAMN04450370
SRR3997799	0	0	1	0	0	0	0	0	0	0	0	0	0	0	1	Unknown	17	A1	Brazil	2006	PRJNA310320	SAMN04450372
SRR3997798	0	0	1	0	0	0	0	0	0	0	0	0	0	0	1	Screening	17	A1	France	2007	PRJNA310320	SAMN04450375
SRR3997797	0	1	0	0	0	0	0	0	0	0	0	0	0	0	1	Infection	1421	A1	Spain	2009	PRJNA310320	SAMN04450386
SRR3997796	0	0	1	0	0	0	0	0	0	0	0	0	0	0	1	Unknown	796	A1	Finland	2010	PRJNA310320	SAMN04450393
SRR3997795	0	0	1	0	0	0	0	0	0	0	0	0	0	0	1	Infection	796	A1	Spain	2010	PRJNA310320	SAMN04450394
SRR3997794	0	0	1	0	0	0	0	0	0	0	0	0	0	0	1	Infection	796	A1	Spain	2010	PRJNA310320	SAMN04450396
SRR3997793	0	1	0	0	0	0	0	0	0	0	0	0	0	0	1	Unknown	1421	A1	Spain	2011	PRJNA310320	SAMN04450397
SRR3997792	0	0	1	0	0	0	0	0	0	0	0	0	0	0	1	Unknown	796	A1	Spain	2011	PRJNA310320	SAMN04450398
SRR3997791	0	0	1	0	0	0	0	0	0	0	0	0	0	0	1	Unknown	796	A1	Spain	2011	PRJNA310320	SAMN04450403
SRR3997790	0	0	1	0	0	0	0	0	0	0	0	0	0	0	1	Infection	796	A1	Australia	2011	PRJNA310320	SAMN04450404
SRR3997789	0	1	0	0	0	0	0	0	0	0	0	0	0	0	1	Infection	80	A1	Spain	2011	PRJNA310320	SAMN04450405
SRR3997788	0	0	1	0	0	0	0	0	0	0	0	0	0	0	1	Infection	796	A1	Spain	2011	PRJNA310320	SAMN04450406
SRR3997787	0	0	1	0	0	0	0	0	0	0	0	0	0	0	1	Infection	796	A1	Spain	1997	PRJNA636894	SAMN15088033
SRR3997786	0	1	0	0	0	0	0	0	0	0	0	0	0	0	1	Infection	1421	A1	Spain	2014	PRJNA636894	SAMN15088134
SRR3997785	0	1	0	0	0	0	0	0	0	0	0	0	0	0	1	Infection	1421	A1	Spain	1996	PRJNA88801	SAMN00809108
SRR3997784	0	0	1	0	0	0	0	0	0	0	0	0	0	0	1	Unknown	796	A1	Spain	2013	PRJNA636894	SAMN15088135
SRR3997783	0	0	1	0	0	0	0	0	0	0	0	0	0	0	1	Infection	796	A1	Denmark	2013	PRJNA636894	SAMN15088136
SRR3997782	0	0	1	0	0	0	0	0	0	0	0	0	0	0	1	Screening	796	A1	Denmark	2013	PRJNA636894	SAMN15088137
SRR3997781	0	0	0	0	0	0	0	0	0	0	0	0	0	0	0	Infection	203	A1	Denmark	2013	PRJNA636894	SAMN15088141
SRR3997780	0	0	1	0	0	0	0	0	0	0	0	0	0	0	1	Infection	796	A1	Denmark	2013	PRJNA636894	SAMN15088142
SRR3997779	0	1	0	1	0	0	0	0	0	0	0	0	0	0	2	Infection	1421	A1	Australia	2015	PRJNA636894	SAMN15088143
SRR3997778	0	0	1	0	0	0	0	0	0	0	0	0	0	0	1	Infection	796	A1	Denmark	2011	PRJNA342552	SAMN05831049
SRR3997776	0	0	1	0	0	0	0	0	0	0	0	0	0	0	1	Infection	796	A1	Australia	2015	PRJNA636894	SAMN15088144
SRR3997775	0	1	0	0	0	0	0	0	0	0	0	0	0	0	1	Infection	80	A1	Australia	2015	PRJNA636894	SAMN15088145
SRR3997774	0	1	0	1	0	0	0	0	0	0	0	0	0	0	2	Infection	1421	A1	Australia	2015	PRJNA636894	SAMN15088149
SRR3997773	0	0	1	0	0	0	0	0	0	0	0	0	0	0	1	Infection	796	A1	Australia	2015	PRJNA636894	SAMN15088150
SRR3997772	0	0	1	0	0	0	0	0	0	0	0	0	0	0	1	Infection	796	A1	Australia	2015	PRJNA636894	SAMN15088154
SRR3997771	0	0	1	0	0	0	0	0	0	0	0	0	0	0	1	Infection	796	A1	Australia	2014	PRJNA636894	SAMN15088157
SRR3997770	0	0	1	0	0	0	0	0	0	0	0	0	0	0	1	Infection	203	A1	Australia	2014	PRJNA636894	SAMN15088160
SRR3997769	0	1	0	0	0	0	0	0	0	0	0	0	0	0	1	Infection	80	A1	Australia	2015	PRJNA636894	SAMN15088161
SRR3997768	0	0	1	0	0	0	0	0	0	0	0	0	0	0	1	Infection	796	A1	Australia	2009	PRJNA636894	SAMN15088046
SRR3997767	0	0	1	0	0	0	0	0	0	0	0	0	0	0	1	Infection	796	A1	Australia	2000	PRJNA73043	SAMN00779806
SRR3997766	0	0	1	0	0	0	0	0	0	0	0	0	0	0	1	Infection	796	A1	Australia	2004	PRJNA73043	SAMN00779804
SRR3997765	0	0	1	0	0	0	0	0	0	0	0	0	0	0	1	Infection	796	A1	Australia	2014	PRJNA636894	SAMN15088298
SRR3997764	0	0	1	0	0	0	0	0	0	0	0	0	0	0	1	Infection	796	A1	Australia	2009	PRJNA310320	SAMN04450385
SRR3997763	0	1	0	1	0	0	0	0	0	0	0	0	0	0	2	Infection	1421	A1	Australia	2015	PRJNA336433	SAMN05510646
SRR3997762	0	0	1	0	0	0	0	0	0	0	0	0	0	0	1	Infection	796	A1	Australia	2016	PRJNA636894	SAMN15088221
SRR3997761	0	0	1	0	0	0	0	0	0	0	0	0	0	0	1	Infection	796	A1	Australia	2007	PRJNA310320	SAMN04450377
SRR3997760	0	0	1	0	0	0	0	0	0	0	0	0	0	0	1	Infection	796	A1	Australia	2008	PRJNA310320	SAMN04450381
SRR3997759	0	0	1	0	0	0	0	0	0	0	0	0	0	0	1	Infection	555	A1	Australia	2015	PRJNA342552	SAMN05831091
SRR3997758	0	0	1	0	0	0	0	0	0	0	0	0	0	0	1	Infection	796	A1	Australia	2005	PRJNA342552	SAMN05831042
SRR3997757	0	0	1	0	0	0	0	0	0	0	0	0	0	0	1	Infection	796	A1	Australia	2009	PRJNA310320	SAMN04450384
SRR3997756	0	0	1	0	0	0	0	0	0	0	0	0	0	0	1	Infection	796	A1	Australia	2011	PRJNA342552	SAMN05831059
SRR3997755	0	0	1	1	0	0	0	0	0	0	0	0	0	0	2	Infection	796	A1	Australia	2016	PRJNA636894	SAMN15088235
SRR3997754	0	0	1	0	0	0	0	0	0	0	0	0	0	0	1	Infection	796	A1	Australia	2015	PRJNA342552	SAMN05831090
SRR3997753	0	0	1	0	0	0	0	0	0	0	0	0	0	0	1	Infection	796	A1	Australia	2016	PRJNA636894	SAMN15088236
SRR3997752	0	0	1	0	0	0	0	0	0	0	0	0	0	0	1	Infection	796	A1	Australia	2016	PRJNA636894	SAMN15088237
SRR3997751	0	0	1	1	0	0	0	0	0	0	0	0	0	0	2	Infection	1421	A1	Australia	2016	PRJNA636894	SAMN15088238
SRR3997750	0	1	0	1	0	0	0	0	0	0	0	0	0	0	2	Infection	1421	A1	Australia	2016	PRJNA636894	SAMN15088240
SRR3997749	0	1	0	1	0	0	0	0	0	0	0	0	0	0	2	Infection	192	A1	Australia	2011	PRJNA342552	SAMN05831045
SRR3997748	0	0	1	0	0	0	0	0	0	0	0	0	0	0	1	Infection	796	A1	Australia	2016	PRJNA636894	SAMN15088248
SRR3997747	0	0	0	0	0	0	0	0	0	0	0	0	0	0	0	Infection	203	A1	Australia	2015	PRJNA342552	SAMN05831089
SRR3997746	0	0	1	0	0	0	0	0	0	0	0	0	0	0	1	Infection	203	A1	Australia	1957	PRJNA636894	SAMN15088172
SRR3997745	0	0	0	0	0	0	0	0	0	0	0	0	0	0	0	Infection	203	A1	Australia	2001	PRJNA636894	SAMN15088173
SRR3997744	0	0	0	0	0	0	0	0	0	0	0	0	0	0	0	Infection	203	A1	Australia	2001	PRJNA636894	SAMN15088174
SRR3870891	0	0	0	0	0	0	0	0	0	0	0	0	0	0	0	Infection	117	A1	Israel	2005	PRJNA636894	SAMN15088175
SRR3870890	0	0	0	1	0	0	0	0	0	0	0	0	0	0	1	Infection	203	A1	Italy	2002	PRJNA636894	SAMN15088176
SRR3870889	1	0	0	0	0	0	0	0	0	0	0	0	0	0	1	Infection	1486	A1	France	2010	PRJNA636894	SAMN15088177
SRR3870888	0	0	0	0	0	0	0	0	0	0	0	0	0	0	0	Screening	117	A1	Netherlands	2013	PRJNA636894	SAMN15088178
SRR3081535	0	0	0	0	0	0	0	0	0	0	0	0	0	0	0	Infection	203	A1	Australia	2000	PRJNA636894	SAMN15088180
SRR16290663	1	0	0	1	0	0	0	0	0	0	0	0	0	0	2	Infection	192	A1	Germany	2001	PRJNA636894	SAMN15088181
SRR16290662	1	0	0	1	0	0	0	0	0	0	0	0	0	0	2	Infection	192	A1	Germany	2001	PRJNA636894	SAMN15088182
SRR16290661	1	0	0	0	0	0	0	0	0	0	0	0	0	0	1	Infection	192	A1	Germany	1997	PRJNA636894	SAMN15088183
SRR16290660	1	0	0	0	0	0	0	0	0	0	0	0	0	0	1	Infection	192	A1	Spain	1998	PRJNA636894	SAMN15088184
SRR16290658	0	0	0	0	0	0	0	0	0	0	0	0	0	0	0	Infection	203	A1	Germany	2001	PRJNA636894	SAMN15088185
SRR16290657	1	0	0	0	0	0	0	0	0	0	0	0	0	0	1	Infection	16	A1	Germany	2001	PRJNA636894	SAMN15088186
SRR16290656	1	0	0	0	0	0	0	0	0	0	0	0	0	0	1	Infection	192	A1	Germany	2001	PRJNA636894	SAMN15088187
SRR16290655	0	0	1	0	0	0	0	0	0	0	0	0	0	0	1	Infection	376	A1	Germany	2001	PRJNA636894	SAMN15088188
SRR16290654	1	0	0	0	0	0	0	0	0	0	0	0	0	0	1	Infection	192	A1	Germany	2001	PRJNA636894	SAMN15088189
SRR16290653	1	0	0	0	0	0	0	0	0	0	0	0	0	0	1	Infection	202	A1	Germany	2001	PRJNA636894	SAMN15088190
SRR16290652	1	0	0	0	0	0	0	0	0	0	0	0	0	0	1	Infection	192	A1	Germany	2016	PRJNA636894	SAMN15088191
SRR16290651	1	0	0	0	0	0	0	0	0	0	0	0	0	0	1	Infection	208	A1	Germany	2016	PRJNA636894	SAMN15088192
SRR16290649	1	0	0	0	0	0	0	0	0	0	0	0	0	0	1	Infection	192	A1	Germany	2006	PRJNA636894	SAMN15088049
SRR16290647	1	0	0	0	0	0	0	0	0	0	0	0	0	0	1	Infection	17	A1	Germany	2016	PRJNA636894	SAMN15088193
SRR16290646	1	0	0	0	0	0	0	0	0	0	0	0	0	0	1	Infection	192	A1	Spain	2016	PRJNA636894	SAMN15088194
SRR16290645	1	0	0	0	0	0	0	0	0	0	0	0	0	0	1	Infection	192	A1	Germany	2016	PRJNA636894	SAMN15088195
SRR16290644	1	0	0	0	0	0	0	0	0	0	0	0	0	0	1	Infection	78	A1	Germany	2016	PRJNA636894	SAMN15088196
SRR16290643	1	0	0	0	0	0	0	0	0	0	0	0	0	0	1	Infection	192	A1	Germany	2016	PRJNA636894	SAMN15088197
SRR16290642	1	0	0	0	0	0	0	0	0	0	0	0	0	0	1	Infection	192	A1	Germany	2016	PRJNA636894	SAMN15088198
SRR16290641	1	0	0	0	0	0	0	0	0	0	0	0	0	0	1	Infection	17	A1	Germany	2016	PRJNA636894	SAMN15088199
SRR16290640	1	0	0	0	0	0	0	0	0	0	0	0	0	0	1	Infection	192	A1	Germany	2016	PRJNA636894	SAMN15088200
SRR16290639	1	0	0	0	0	0	0	0	0	0	0	0	0	0	1	Infection	192	A1	Germany	2016	PRJNA636894	SAMN15088201
SRR16290638	1	0	0	0	0	0	0	0	0	0	0	0	0	0	1	Infection	192	A1	Germany	2016	PRJNA636894	SAMN15088202
SRR16290636	1	0	0	0	0	0	0	0	0	0	0	0	0	0	1	Infection	192	A1	Germany	2010	PRJNA636894	SAMN15088050
SRR16290635	1	0	0	0	0	0	0	0	0	0	0	0	0	0	1	Infection	192	A1	Germany	2016	PRJNA636894	SAMN15088203
SRR16290634	1	0	0	0	0	0	0	0	0	0	0	0	0	0	1	Infection	192	A1	Spain	2016	PRJNA636894	SAMN15088204
SRR16290633	1	0	0	0	0	0	0	0	0	0	0	0	0	0	1	Infection	-	A1	Germany	2016	PRJNA636894	SAMN15088205
SRR16290632	1	0	0	0	0	0	0	0	0	0	0	0	0	0	1	Infection	192	A1	Germany	2016	PRJNA636894	SAMN15088206
SRR16290631	1	0	0	0	0	0	0	0	0	0	0	0	0	0	1	Infection	192	A1	Tanzania	2016	PRJNA636894	SAMN15088207
SRR16290630	1	0	0	0	0	0	0	0	0	0	0	0	0	0	1	Infection	192	A1	Tanzania	2016	PRJNA636894	SAMN15088208
SRR16290629	1	0	0	0	0	0	0	0	0	0	0	0	0	0	1	Infection	192	A1	Tanzania	2016	PRJNA636894	SAMN15088209
SRR16290628	1	0	0	0	0	0	0	0	0	0	0	0	0	0	1	Infection	192	A1	Tanzania	2016	PRJNA636894	SAMN15088210
SRR16290627	1	0	0	0	0	0	0	0	0	0	0	0	0	0	1	Infection	192	A1	Tanzania	2016	PRJNA636894	SAMN15088211
SRR16290625	1	0	0	0	0	0	0	0	0	0	0	0	0	0	1	Infection	192	A1	Tanzania	2010	PRJNA636894	SAMN15088051
SRR16290624	1	0	0	0	0	0	0	0	0	0	0	0	0	0	1	Screening	192	A1	Brazil	2016	PRJNA636894	SAMN15088213
SRR16290623	1	0	0	0	0	0	0	0	0	0	0	0	0	0	1	Infection	192	A1	Brazil	1998	PRJNA636894	SAMN15088170
SRR16290622	1	0	0	1	0	0	0	0	0	0	0	0	0	0	2	Screening	192	A1	Spain	Unknown	PRJNA636894	SAMN15088169
SRR16290621	1	0	0	0	0	0	0	0	0	0	0	0	0	0	1	Screening	192	A1	Brazil	2012	PRJEB8624	SAMEA3389016
SRR16290620	1	0	0	0	0	0	0	0	0	0	0	0	0	0	1	Screening	192	A1	Brazil	2013	PRJEB8624	SAMEA3389022
SRR16290619	1	0	0	0	0	0	0	0	0	0	0	0	0	0	1	Screening	192	A1	Brazil	2012	PRJEB8624	SAMEA3389029
SRR16290618	1	0	0	1	0	0	0	0	0	0	0	0	0	0	2	Screening	927	A1	Brazil	2004	PRJEB8624	SAMEA3389030
SRR16290617	1	0	0	0	0	0	0	0	0	0	0	0	0	0	1	Unknown	192	A1	Netherlands	2012	PRJEB8624	SAMEA3389031
SRR16290616	1	0	0	0	0	0	0	0	0	0	0	0	0	0	1	Screening	-	A1	Italy	2012	PRJEB8624	SAMEA3388998
SRR16290614	1	0	0	0	0	0	0	0	0	0	0	0	0	0	1	Infection	192	A1	Netherlands	2012	PRJEB8624	SAMEA3389035
SRR16290613	1	0	0	0	0	0	0	0	0	0	0	0	0	0	1	Infection	192	A1	Hungary	2007	PRJEB8624	SAMEA3389036
SRR16290612	1	0	0	0	0	0	0	0	0	0	0	0	0	0	1	Infection	192	A1	Netherlands	2011	PRJEB8624	SAMEA3389038
SRR16290611	1	0	0	0	0	0	0	0	0	0	0	0	0	0	1	Infection	192	A1	Tanzania	2012	PRJEB8624	SAMEA3389043
SRR16290610	0	0	0	0	0	0	0	0	0	0	0	0	0	0	0	Screening	117	A1	Spain	2012	PRJEB8624	SAMEA3389044
SRR16290609	1	0	0	0	0	0	0	0	0	0	0	0	0	0	1	Infection	203	A1	Netherlands	2012	PRJEB8624	SAMEA3389045
SRR11911106	0	0	0	0	1	0	0	0	0	0	0	0	0	0	1	Infection	17	A1	Australia	2007	PRJEB8624	SAMEA3389065
SRR11911103	0	0	0	0	0	0	0	0	0	0	0	0	0	0	0	Infection	80	A1	Japan	2005	PRJEB8624	SAMEA3389067
SRR11911097	0	0	0	0	0	0	0	0	0	0	0	0	0	0	0	Infection	324	A1	Germany	2011	PRJEB8624	SAMEA3389085
SRR11911095	1	0	0	0	0	0	0	0	0	0	0	0	0	0	1	Infection	203	A1	Australia	2013	PRJNA636894	SAMN15088131
SRR11911094	0	0	0	0	0	0	0	0	0	0	0	0	0	0	0	Infection	18	A1	Germany	2014	PRJNA636894	SAMN15088129
SRR11911093	0	0	0	0	0	0	0	0	0	0	0	0	0	0	0	Infection	117	A1	Germany	2015	PRJNA636894	SAMN15088128
SRR11911092	0	0	0	0	0	0	0	0	0	0	0	0	0	0	0	Screening	18	A1	Spain	2005	PRJNA636894	SAMN15088127
SRR11911091	0	0	0	0	0	0	0	0	0	0	0	0	0	0	0	Infection	18	A1	Germany	1999	PRJNA636894	SAMN15088126
SRR11911090	0	0	0	0	0	0	0	0	0	0	0	0	0	0	0	Infection	80	A1	Germany	2004	PRJNA636894	SAMN15088125
SRR11911089	1	0	0	0	0	0	0	0	0	0	0	0	0	0	1	Infection	80	A1	Germany	2003	PRJNA636894	SAMN15088124
SRR11911088	0	0	0	0	0	0	0	0	0	0	0	0	0	0	0	Infection	80	A1	Germany	2009	PRJNA636894	SAMN15088123
SRR11911087	1	0	0	0	0	0	0	0	0	0	0	0	0	0	1	Infection	117	A1	Germany	2012	PRJNA636894	SAMN15088042
SRR11911086	1	0	0	0	0	0	0	0	0	0	0	0	0	0	1	Infection	117	A1	Germany	2012	PRJEB8624	SAMEA3389002
SRR11911085	1	0	0	0	0	0	0	0	0	0	0	0	0	0	1	Infection	192	A1	Germany	2005	PRJNA636894	SAMN15088122
SRR11911084	1	0	0	0	0	0	0	0	0	0	0	0	0	0	1	Infection	203	A1	Australia	2005	PRJNA636894	SAMN15088121
SRR11911083	1	0	0	0	0	0	0	0	0	0	0	0	0	0	1	Screening	192	A1	Germany	Unknown	PRJNA636894	SAMN15088120
SRR11911082	0	0	0	0	0	0	0	0	0	0	0	0	0	0	0	Infection	203	A1	Germany	2005	PRJNA636894	SAMN15088119
SRR11911081	0	0	0	0	0	0	0	0	0	0	0	0	0	0	0	Infection	1196	A1	Germany	2002	PRJNA636894	SAMN15088118
SRR11911080	0	0	0	0	0	0	0	0	0	0	0	0	0	0	0	Infection	117	A1	Australia	1996	PRJNA636894	SAMN15088117
SRR11911079	0	0	0	0	0	0	0	0	0	0	0	0	0	0	0	Infection	117	A1	Australia	1998	PRJNA636894	SAMN15088116
SRR11911078	0	0	0	0	0	0	0	0	0	0	0	0	0	0	0	Infection	117	A1	Australia	1987	PRJNA636894	SAMN15088115
SRR11911077	0	0	0	0	0	0	0	0	0	0	0	0	0	0	0	Infection	117	A1	Australia	Unknown	PRJNA636894	SAMN15088114
SRR11911076	1	0	0	0	0	0	0	0	0	0	0	0	0	0	1	Infection	203	A1	Australia	2002	PRJNA636894	SAMN15088113
SRR11911074	1	0	0	0	0	0	0	0	0	0	0	0	0	0	1	Infection	78	A1	Australia	2004	PRJNA636894	SAMN15088041
SRR11911073	1	0	0	0	0	0	0	0	0	0	0	0	0	0	1	Infection	203	A1	Australia	2006	PRJNA636894	SAMN15088112
SRR11911072	0	0	0	0	0	0	0	0	0	0	0	0	0	0	0	Infection	17	A1	Australia	2005	PRJNA636894	SAMN15088111
SRR11911071	0	0	0	0	0	0	0	0	0	0	0	0	0	0	0	Infection	17	A1	Australia	2000	PRJNA636894	SAMN15088110
SRR11911070	0	0	0	0	0	0	0	0	0	0	0	0	0	0	0	Infection	17	A1	Australia	2005	PRJNA636894	SAMN15088109
SRR11911069	0	0	0	0	0	0	0	0	0	0	0	0	0	0	0	Infection	17	A1	Australia	2005	PRJNA636894	SAMN15088108
SRR11911067	1	0	0	0	0	0	0	0	0	0	0	0	0	0	1	Screening	80	A1	Germany	2004	PRJNA636894	SAMN15088106
SRR11911066	1	0	0	0	0	0	0	0	0	0	0	0	0	0	1	Infection	17	A1	Germany	2008	PRJNA636894	SAMN15088105
SRR11911061	0	0	0	0	0	0	0	0	0	0	0	0	0	0	0	Unknown	18	A1	USA	2005	PRJNA636894	SAMN15088101
SRR11911059	1	0	0	0	0	0	0	0	0	0	0	0	0	0	1	Screening	78	A1	Germany	1998	PRJNA636894	SAMN15088099
SRR11911049	1	0	0	0	0	0	0	0	0	0	0	0	0	0	1	Infection	17	A1	Japan	2002	PRJNA636894	SAMN15088089
SRR11911048	0	0	0	0	0	0	0	1	0	0	0	0	0	0	1	Unknown	125	A1	Switzerland	2006	PRJNA636894	SAMN15088088
SRR11911046	0	0	0	0	0	0	0	0	0	0	0	0	0	0	0	Unknown	132	A1	Spain	2004	PRJNA636894	SAMN15088086
SRR11911045	0	1	0	0	0	0	0	0	0	0	0	0	0	0	1	Infection	171	A1	UK	2005	PRJNA636894	SAMN15088084
SRR11911044	0	0	0	0	0	0	0	0	0	0	0	0	0	0	0	Screening	132	A1	Ireland	2004	PRJNA636894	SAMN15088083
SRR11911042	1	0	0	1	0	0	0	0	0	0	0	0	0	0	2	Infection	262	A1	Norway	1991	PRJNA636894	SAMN15088082
SRR11911041	0	0	1	0	0	0	0	0	0	0	0	0	0	0	1	Infection	80	A1	Spain	Unknown	PRJNA636894	SAMN15088081
SRR11911039	0	0	0	0	0	0	0	0	0	0	0	0	0	0	0	Infection	117	A1	Norway	2000	PRJNA636894	SAMN15088079
SRR11911038	1	0	0	0	0	0	0	0	0	0	0	0	0	0	1	Screening	117	A1	India	2003	PRJNA636894	SAMN15088078
SRR11911037	0	0	0	1	0	0	0	0	0	0	0	0	0	0	1	Infection	117	A1	Norway	1996	PRJNA636894	SAMN15088077
SRR11911036	0	0	0	0	0	0	0	0	0	0	0	0	0	0	0	Infection	78	A1	Norway	2009	PRJNA636894	SAMN15088076
SRR11911035	0	0	0	0	0	0	0	0	0	0	0	0	0	0	0	Infection	117	A1	Norway	1997	PRJNA636894	SAMN15088075
SRR11911034	0	0	0	1	0	0	0	0	0	0	0	0	0	0	1	Infection	117	A1	Norway	2007	PRJNA636894	SAMN15088353
SRR11911033	0	0	0	0	0	0	0	0	0	0	0	0	0	0	0	Infection	17	A1	Norway	2010	PRJNA636894	SAMN15088065
SRR11911032	0	0	0	0	0	0	0	0	0	0	0	0	0	0	0	Infection	117	A1	Denmark	2007	PRJNA636894	SAMN15088351
SRR11911031	0	0	0	1	0	0	0	0	0	0	0	0	0	0	1	Infection	117	A1	Denmark	2014	PRJNA636894	SAMN15088349
SRR11911030	0	0	0	0	0	0	0	0	0	0	0	0	0	0	0	Infection	117	A1	Denmark	2011	PRJNA636894	SAMN15088347
SRR11911029	0	0	0	0	0	0	0	0	0	0	0	0	0	0	0	Infection	17	A1	Australia	2015	PRJNA636894	SAMN15088346
SRR11911028	1	0	0	1	0	0	0	0	0	0	0	0	0	0	2	Infection	203	A1	Spain	2000	PRJNA636894	SAMN15088073
SRR11911027	0	0	0	0	0	0	0	0	0	0	0	0	0	0	0	Infection	117	A1	Denmark	2015	PRJNA636894	SAMN15088345
SRR11911025	0	0	0	1	0	0	0	0	0	0	0	0	0	0	1	Infection	117	A1	Denmark	2015	PRJNA636894	SAMN15088343
SRR11911024	0	0	0	1	0	0	0	0	0	0	0	0	0	0	1	Infection	117	A1	Denmark	2015	PRJNA636894	SAMN15088342
SRR11911023	1	0	0	1	0	0	0	0	0	0	0	0	0	0	2	Infection	203	A1	Denmark	2015	PRJNA636894	SAMN15088340
SRR11911022	0	0	0	0	0	0	0	0	0	0	0	0	0	0	0	Infection	117	A1	Denmark	2015	PRJNA636894	SAMN15088338
SRR11911021	0	0	0	0	0	0	0	0	0	0	0	0	0	0	0	Infection	117	A1	Denmark	2015	PRJNA636894	SAMN15088337
SRR11911020	0	0	0	1	0	0	0	0	0	0	0	0	0	0	1	Infection	80	A1	Denmark	2015	PRJNA636894	SAMN15088335
SRR11911019	1	0	0	0	0	0	0	0	0	0	0	0	0	0	1	Infection	17	A1	Denmark	2015	PRJNA636894	SAMN15088334
SRR11911018	0	1	0	0	0	0	0	0	0	0	0	0	0	0	1	Infection	17	A1	Australia	2015	PRJNA636894	SAMN15088333
SRR11911017	0	0	0	1	0	0	0	0	0	0	0	0	0	0	1	Infection	117	A1	Denmark	2011	PRJNA636894	SAMN15088063
SRR11911016	0	0	0	0	0	0	0	0	0	0	0	0	0	0	0	Infection	780	A1	Spain	2015	PRJNA636894	SAMN15088332
SRR11911015	1	0	0	0	0	0	0	0	0	0	0	0	0	0	1	Infection	192	A1	Denmark	2015	PRJNA636894	SAMN15088330
SRR11911014	0	0	0	1	0	0	0	0	0	0	0	0	0	0	1	Infection	117	A1	Denmark	2015	PRJNA636894	SAMN15088329
SRR11911013	0	0	0	0	0	0	0	0	0	0	0	0	0	0	0	Infection	203	A1	Denmark	1997	PRJNA636894	SAMN15088072
SRR11911012	0	0	0	0	0	0	0	0	0	0	0	0	0	0	0	Infection	203	A1	Denmark	2015	PRJNA636894	SAMN15088327
SRR11911011	0	0	1	1	0	0	0	0	0	0	0	0	0	0	2	Infection	80	A1	Denmark	2015	PRJNA636894	SAMN15088326
SRR11911010	0	1	0	0	0	0	0	0	0	0	0	0	0	0	1	Infection	80	A1	Denmark	2015	PRJNA636894	SAMN15088324
SRR11911009	1	0	0	0	0	0	0	0	0	0	0	0	0	0	1	Infection	117	A1	Denmark	2010	PRJNA636894	SAMN15088062
SRR11911008	0	0	0	1	0	0	0	0	0	0	0	0	0	0	1	Infection	117	A1	Denmark	2015	PRJNA636894	SAMN15088322
SRR11911007	0	1	0	0	0	0	0	0	0	0	0	0	0	0	1	Unknown	17	A1	USA	2004	PRJNA636894	SAMN15088071
SRR11911006	1	0	0	0	0	0	0	0	0	0	0	0	0	0	1	Infection	323	A1	Denmark	2014	PRJNA636894	SAMN15088319
SRR11911005	0	0	0	0	0	0	0	0	0	0	0	0	0	0	0	Infection	203	A1	Denmark	2014	PRJNA636894	SAMN15088317
SRR11911004	0	0	0	0	0	0	0	0	0	0	0	0	0	0	0	Infection	203	A1	Spain	2002	PRJNA636894	SAMN15088070
SRR11911003	1	0	0	1	0	0	0	0	0	0	0	0	0	0	2	Screening	262	A1	Spain	1995	PRJNA636894	SAMN15088068
SRR11911002	0	1	0	0	0	0	0	0	0	0	0	0	0	0	1	Infection	80	A1	Spain	1995	PRJNA636894	SAMN15088067
SRR11911001	0	0	0	0	0	0	0	0	0	0	0	0	0	0	0	Infection	117	A1	Germany	2008	PRJNA205886	SAMN02318176
SRR11911000	0	0	0	0	0	0	0	0	0	0	0	0	0	0	0	Infection	117	A1	Germany	2016	PRJNA636894	SAMN15088226
SRR11910999	0	0	0	1	0	0	0	0	0	0	0	0	0	0	1	Infection	117	A1	Germany	2008	PRJNA205886	SAMN02318170
SRR11910998	1	0	0	0	0	0	0	0	0	0	0	0	0	0	1	Infection	117	A1	Germany	2014	PRJNA636894	SAMN15088265
SRR11910997	0	0	0	1	0	0	0	0	0	0	0	0	0	0	1	Infection	117	A1	Germany	2016	PRJNA636894	SAMN15088227
SRR11910994	0	0	0	1	0	0	0	0	0	0	0	0	0	0	1	Infection	117	A1	Germany	2008	PRJNA205886	SAMN02318174
SRR11910993	0	0	0	0	0	0	0	0	0	0	0	0	0	0	0	Infection	117	A1	Germany	2014	PRJNA636894	SAMN15088262
SRR11910992	0	0	0	0	0	0	0	0	0	0	0	0	0	0	0	Screening	117	A1	Germany	2009	PRJNA636894	SAMN15088056
SRR11910991	0	0	0	0	0	0	0	0	0	0	0	0	0	0	0	Infection	117	A1	Germany	2008	PRJNA205886	SAMN02318171
SRR11910990	0	0	0	0	0	0	0	0	0	0	0	0	0	0	0	Infection	203	A1	Germany	2007	PRJNA205886	SAMN02318169
SRR11910989	1	0	0	0	0	0	0	0	0	0	0	0	0	0	1	Infection	117	A1	Germany	2008	PRJNA205886	SAMN02318172
SRR11910988	0	1	0	0	0	0	0	0	0	0	0	0	0	0	1	Infection	80	A1	Germany	2016	PRJNA636894	SAMN15088217
SRR11910987	0	0	0	1	0	0	0	0	0	0	0	0	0	0	1	Infection	117	A1	Germany	2015	PRJNA336433	SAMN05510640
SRR11910986	0	0	0	0	0	0	0	0	0	0	0	0	0	0	0	Infection	117	A1	Germany	2015	PRJNA336433	SAMN05510624
SRR11910985	0	0	0	1	0	0	0	0	0	0	0	0	0	0	1	Infection	117	A1	Germany	2013	PRJNA342552	SAMN05831078
SRR11910983	0	0	0	1	0	0	0	0	0	0	0	0	0	0	1	Infection	117	A1	Germany	2015	PRJNA336433	SAMN05510641
SRR11910980	1	0	0	1	0	0	0	0	0	0	0	0	0	0	2	Infection	203	A1	Germany	2007	PRJNA205886	SAMN02318163
SRR11910979	0	0	0	0	0	0	0	0	0	0	0	0	0	0	0	Infection	17	A1	Germany	2014	PRJNA636894	SAMN15088264
SRR11910978	0	0	0	0	0	0	0	0	0	0	0	0	0	0	0	Infection	17	A1	Germany	2008	PRJNA205886	SAMN02318175
SRR11910977	0	0	0	0	0	0	0	0	0	0	0	0	0	0	0	Infection	117	A1	Germany	1982	PRJNA73043	SAMN00779830
SRR11910976	1	0	0	0	0	0	0	0	0	0	0	0	0	0	1	Infection	203	A1	Germany	2006	PRJNA205886	SAMN02318079
SRR11910975	0	1	0	0	0	0	0	0	0	0	0	0	0	0	1	Infection	323	A1	Germany	2011	PRJNA342552	SAMN05831052
SRR11910971	0	1	0	0	0	0	0	0	0	0	0	0	0	0	1	Infection	17	A1	Germany	2003	PRJNA205886	SAMN02318087
SRR11910970	1	0	0	0	0	0	0	0	0	0	0	0	0	0	1	Infection	78	A1	Germany	1999	PRJNA205886	SAMN02318188
SRR11910969	0	1	0	0	0	0	0	0	0	0	0	0	0	0	1	Infection	17	A1	Germany	2000	PRJNA205886	SAMN02318089
SRR11910967	0	0	0	0	0	0	0	0	0	0	0	0	0	0	0	Infection	-	A1	Germany	2015	PRJNA336433	SAMN05510626
SRR11910966	0	0	0	0	0	0	0	0	0	0	0	0	0	0	0	Infection	17	A1	Germany	2008	PRJNA205886	SAMN02318181
SRR11910965	1	0	0	0	0	0	0	0	0	0	0	0	0	0	1	Infection	203	A1	Germany	2013	PRJNA342552	SAMN05831077
SRR11910964	0	0	0	0	0	0	0	0	0	0	0	0	0	0	0	Infection	400	A1	Germany	2008	PRJNA310320	SAMN04450382
SRR11910963	0	0	0	0	0	0	0	0	0	0	0	0	0	0	0	Infection	17	A1	Germany	2016	PRJNA636894	SAMN15088231
SRR11910961	0	0	0	0	0	0	0	0	0	0	0	0	0	0	0	Infection	17	A1	Germany	2007	PRJNA205886	SAMN02318166
SRR11910959	1	0	0	0	0	0	0	0	0	0	0	0	0	0	1	Infection	78	A1	Germany	2007	PRJNA205886	SAMN02318164
SRR11910958	0	0	0	0	0	0	0	0	0	0	0	0	0	0	0	Infection	121	A1	Germany	2016	PRJNA636894	SAMN15088225
SRR11910957	0	0	0	0	0	0	0	0	0	0	0	0	0	0	0	Infection	17	A1	Norway	2008	PRJNA205886	SAMN02318180
SRR11910956	0	0	0	0	0	0	0	0	0	0	0	0	0	0	0	Screening	17	A1	Germany	2016	PRJNA636894	SAMN15088224
SRR11910955	0	0	0	0	0	0	0	0	0	0	0	0	0	0	0	Infection	17	A1	Germany	2016	PRJNA636894	SAMN15088223
SRR11910954	0	0	0	0	0	0	0	0	0	0	0	0	0	0	0	Screening	400	A1	Germany	2014	PRJNA636894	SAMN15088311
SRR11910953	0	0	0	0	0	0	0	0	0	0	0	0	0	0	0	Screening	17	A1	Germany	2009	PRJNA205886	SAMN02318082
SRR11910952	0	0	0	0	0	0	0	0	0	0	0	0	0	0	0	Unknown	400	A1	Australia	2015	PRJNA336433	SAMN05510643
SRR11910950	0	0	0	0	0	0	0	0	0	0	0	0	0	0	0	Unknown	17	A1	Australia	2007	PRJEB4345	SAMEA1972111
SRR11910948	1	0	0	1	0	0	0	0	0	0	0	0	0	0	2	Unknown	78	A1	Australia	2015	PRJEB38219	SAMEA6819333
SRR11910947	1	0	0	0	0	0	0	0	0	0	0	0	0	0	1	Unknown	290	A1	Australia	2009	PRJEB4345	SAMEA2157045
SRR11910946	0	0	0	0	0	0	0	0	0	0	0	0	0	0	0	Unknown	17	A1	Australia	2008	PRJEB4345	SAMEA2155476
SRR11910945	1	0	0	0	0	0	0	0	0	0	0	0	0	0	1	Unknown	78	A1	Australia	2015	PRJEB38219	SAMEA6819337
SRR11910944	0	0	0	0	0	0	0	0	0	0	0	0	0	0	0	Unknown	17	A1	Australia	2009	PRJEB4345	SAMEA2147574
SRR11910943	1	0	0	0	0	0	0	0	0	0	0	0	0	0	1	Unknown	203	A1	Australia	2012	PRJEB4345	SAMEA2148286
SRR11910942	0	0	0	0	0	0	0	0	0	0	0	0	0	0	0	Unknown	17	A1	Australia	2015	PRJEB38219	SAMEA6819340
SRR11910939	1	0	0	0	0	0	0	0	0	0	0	0	0	0	1	Unknown	78	A1	Australia	2015	PRJEB38219	SAMEA6819356
SRR11910938	0	0	0	0	0	0	0	0	0	0	0	0	0	0	0	Unknown	400	A1	Australia	2015	PRJEB38219	SAMEA6819368
SRR11910936	1	0	0	0	0	0	0	0	0	0	0	0	0	0	1	Unknown	78	A1	Australia	2015	PRJEB38219	SAMEA6819398
SRR11910935	1	0	0	1	0	0	0	0	0	0	0	0	0	0	2	Unknown	78	A1	Australia	2015	PRJEB38219	SAMEA6819411
SRR11910934	0	1	0	0	0	0	0	0	0	0	0	0	0	0	1	Unknown	389	A1	Australia	2015	PRJEB38219	SAMEA6819454
SRR11910933	0	0	0	0	0	0	0	0	0	0	0	0	0	0	0	Unknown	203	A1	Australia	2012	PRJEB8624	SAMEA3388988
SRR11910932	0	0	0	0	0	0	0	0	0	0	0	0	0	0	0	Unknown	203	A1	Australia	2009	PRJEB4345	SAMEA2151772
SRR11910931	0	0	0	0	0	0	0	0	0	0	0	0	0	0	0	Unknown	400	A1	Australia	2018
SRR11910930	0	0	0	0	0	0	0	0	0	0	0	0	0	0	0	Unknown	17	A1	Australia	2018
SRR11910929	0	0	0	0	0	0	0	0	0	0	0	0	0	0	0	Unknown	117	A1	Switzerland	2018
SRR11910928	0	0	1	0	0	0	0	0	0	0	0	0	0	0	1	Unknown	80	A1	Australia	2014	PRJNA636894	SAMN15088290
SRR11910927	0	0	1	0	0	0	0	0	0	0	0	0	0	0	1	Unknown	78	A1	Australia	2014	PRJNA636894	SAMN15088292
SRR11910926	1	0	0	0	0	0	0	0	0	0	0	0	0	0	1	Unknown	78	A1	Australia	2014	PRJNA636894	SAMN15088288
SRR11910925	0	0	0	0	0	0	0	0	0	0	0	0	0	0	0	Unknown	203	A1	Australia	1996	PRJNA88815	SAMN00809146
SRR11910924	0	0	0	0	0	0	0	0	0	0	0	0	0	0	0	Unknown	17	A1	Australia	1998	PRJNA73043	SAMN00779811
SRR11910923	1	0	0	0	0	0	0	0	0	0	0	0	0	0	1	Unknown	78	A1	Australia	1992	PRJNA88829	SAMN00809104
SRR11910922	1	0	0	1	0	0	0	0	0	0	0	0	0	0	2	Unknown	78	A1	Australia	1995	PRJNA88259	SAMN00808943
SRR11910921	0	0	0	0	0	0	0	0	0	0	0	0	0	0	0	Unknown	203	A1	Australia	2004
SRR11910920	0	0	0	0	0	0	0	0	0	0	0	0	0	0	0	Unknown	-	A1	Australia	1964	PRJNA73043	SAMN00779822
SRR11910919	0	0	0	0	0	0	0	0	0	0	0	0	0	0	0	Unknown	17	A1	Australia	2005	PRJNA205886
SRR11910918	0	0	0	0	0	0	0	0	0	0	0	0	0	0	0	Unknown	117	A1	France	1998	PRJNA73043	SAMN00779839
SRR11910917	0	1	0	0	0	0	0	0	0	0	0	0	0	0	1	Unknown	203	A1	Australia	Unknown	PRJNA89017	SAMN00809204
SRR11910915	1	0	0	0	0	0	0	0	0	0	0	0	0	0	1	Unknown	78	A1	Australia	2003	PRJNA205886	SAMN02318074
SRR11910914	0	0	0	0	0	0	0	0	0	0	0	0	0	0	0	Unknown	17	A1	Australia	Unknown	PRJNA89015	SAMN00809203
SRR11910913	0	0	0	0	0	0	0	0	0	0	0	0	0	0	0	Unknown	958	A1	Australia	2003	PRJNA205886	SAMN02318075
SRR11910912	0	0	0	0	0	0	0	0	0	0	0	0	0	0	0	Unknown	17	A1	Australia	Unknown	PRJNA89025	SAMN00809208
SRR11910911	0	0	0	0	0	0	0	0	0	0	0	0	0	0	0	Unknown	-	A1	Australia	2002	PRJNA205886	SAMN02318073
SRR11910910	1	0	0	1	0	0	0	0	0	0	0	0	0	0	2	Unknown	203	A1	Australia	2001	PRJNA73043	SAMN00779807
SRR11910909	0	0	0	0	0	0	0	0	0	0	0	0	0	0	0	Unknown	78	A1	Australia	Unknown	PRJNA89019	SAMN00809205
SRR11910907	0	0	0	0	0	0	0	0	0	0	0	0	0	0	0	Unknown	117	A1	USA	2001	PRJNA73043	SAMN00779814
SRR11910905	0	0	0	0	0	0	0	0	0	0	0	0	0	0	0	Unknown	400	A1	Australia	Unknown	PRJNA89021	SAMN00809206
SRR11910904	1	0	0	1	0	0	0	0	0	0	0	0	0	0	2	Unknown	78	A1	Australia	Unknown	PRJNA89027	SAMN00809209
SRR11910903	0	0	0	0	0	0	0	0	0	0	0	0	0	0	0	Unknown	78	A1	Australia	2014	PRJNA636894	SAMN15088286
SRR11910902	1	0	0	0	0	0	0	0	0	0	0	0	0	0	1	Unknown	78	A1	Australia	1999	PRJNA636894	SAMN15088058
SRR11910901	1	0	0	0	0	0	0	0	0	0	0	0	0	0	1	Unknown	78	A1	Australia	2014	PRJNA636894	SAMN15088282
SRR11910900	0	1	0	0	0	0	0	0	0	0	0	0	0	0	1	Unknown	203	A1	Australia	2014	PRJNA636894	SAMN15088278
SRR11910899	1	0	0	1	0	0	0	0	0	0	0	0	0	0	2	Unknown	203	A1	Australia	2014	PRJNA636894	SAMN15088276
SRR11910898	0	1	0	0	0	0	0	0	0	0	0	0	0	0	1	Unknown	18	A1	Australia	2014	PRJNA636894	SAMN15088273
SRR11910897	1	0	0	1	0	0	0	0	0	0	0	0	0	0	2	Unknown	78	A1	Australia	2010	PRJNA636894	SAMN15088057
SRR11910896	0	0	0	0	0	0	0	0	0	0	0	0	0	0	0	Infection	117	A1	Denmark	2014	PRJNA636894	SAMN15088272
SRR11910894	1	0	0	0	0	0	0	0	0	0	0	0	0	0	1	Unknown	78	A1	Australia	2014	PRJNA636894	SAMN15088269
SRR11910893	1	0	0	0	0	0	0	0	0	0	0	0	0	0	1	Unknown	78	A1	Australia	2007	PRJEB4345	SAMEA2155053
SRR11910891	1	0	0	0	0	0	0	0	0	0	0	0	0	0	1	Unknown	78	A1	Australia	2009	PRJEB4345	SAMEA2163506
SRR11910890	1	0	0	1	0	0	0	0	0	0	0	0	0	0	2	Unknown	203	A1	Australia	2009	PRJEB4345	SAMEA2142474
SRR11910889	1	0	0	1	0	0	0	0	0	0	0	0	0	0	2	Unknown	203	A1	Australia	2014	PRJNA636894	SAMN15088254
SRR11910888	1	0	0	0	0	0	0	0	0	0	0	0	0	0	1	Unknown	78	A1	Australia	2014	PRJNA636894	SAMN15088256
SRR11910887	0	0	0	0	0	0	0	0	0	0	0	0	0	0	0	Unknown	400	A1	Australia	2014	PRJNA636894	SAMN15088258
SRR11910886	0	1	0	0	0	0	0	0	0	0	0	0	0	0	1	Unknown	17	A1	Australia	1994	PRJNA73043	SAMN00779829
SRR11910884	0	0	0	0	0	0	0	0	0	0	0	0	0	0	0	Screening	117	A1	Denmark	1995	PRJNA73043	SAMN00779816
SRR11910883	1	0	0	1	0	0	0	0	0	0	0	0	0	0	2	Unknown	78	A1	Australia	2016	PRJNA636894	SAMN15088222
SRR11910882	0	1	0	0	0	0	0	0	0	0	0	0	0	0	1	Unknown	389	A1	Australia	2013	PRJNA342552	SAMN05831072
SRR11910881	0	1	0	0	0	0	0	0	0	0	0	0	0	0	1	Unknown	389	A1	Australia	2012	PRJNA342552	SAMN05831065
SRR11910880	0	1	0	0	0	0	0	0	0	0	0	0	0	0	1	Unknown	17	A1	Australia	2013	PRJNA342552	SAMN05831075
SRR11910879	0	0	0	0	0	0	0	0	0	0	0	0	0	0	0	Unknown	17	A1	Australia	1996	PRJNA73043	SAMN00779831
SRR11910877	1	0	0	1	0	0	0	0	0	0	0	0	0	0	2	Unknown	78	A1	Australia	2014	PRJNA342552	SAMN05831086
SRR11910875	0	0	0	0	0	0	0	0	0	0	0	0	0	0	0	Unknown	17	A1	Australia	2015	PRJEB28731	SAMEA5368717
SRR11910874	0	0	0	0	0	0	0	0	0	0	0	0	0	0	0	Unknown	400	A1	Australia	2014	PRJNA636894	SAMN15088315
SRR11910873	0	1	0	0	0	0	0	0	0	0	0	0	0	0	1	Unknown	17	A1	USA	2014	PRJNA636894	SAMN15088294
SRR11910871	0	0	0	0	0	0	0	0	0	0	0	0	0	0	0	Unknown	400	A1	Australia	2005	PRJNA342552	SAMN05831043
SRR11910870	1	0	0	0	0	0	0	0	0	0	0	0	0	0	1	Unknown	203	A1	Australia	2007	PRJNA310320	SAMN04450379
SRR11910869	0	0	0	0	0	0	0	0	0	0	0	0	0	0	0	Unknown	400	A1	Australia	2014	PRJNA636894	SAMN15088304
SRR11910868	0	0	0	0	0	0	0	0	0	0	0	0	0	0	0	Infection	203	A1	Japan	2015	PRJEB28731	SAMEA5368735
SRR11910867	0	0	0	0	0	0	0	0	0	0	0	0	0	0	0	Infection	203	A1	Japan	2015	PRJEB28731	SAMEA5368738
SRR11910866	0	0	0	0	0	0	0	0	0	0	0	0	0	0	0	Infection	117	A1	Japan	2014	PRJNA342552	SAMN05831084
SRR11910864	0	0	0	0	0	0	0	0	0	0	0	0	0	0	0	Infection	18	A1	Japan	1993	PRJNA88353	SAMN00808994
SRR11910863	0	0	0	0	0	0	0	0	0	0	0	0	0	0	0	Infection	202	A1	Japan	1999	PRJNA88329	SAMN00808981
SRR11910861	1	0	1	0	0	0	0	0	0	0	0	0	0	0	2	Infection	-	A1	Japan	2014	PRJNA636894	SAMN15088306
SRR11910857	1	0	0	0	0	0	0	0	0	0	0	0	0	0	1	Unknown	203	A1	Germany	2014	PRJNA636894	SAMN15088309
SRR11910856	0	0	1	0	0	0	0	0	0	0	0	0	0	0	1	Infection	280	A1	Australia	2014	PRJNA636894	SAMN15088310
SRR11910855	0	0	1	0	0	0	0	0	0	0	0	0	0	0	1	Infection	280	A1	Australia	2015	PRJNA336433	SAMN05510623
SRR11910854	1	0	0	0	0	0	0	0	0	0	0	0	0	0	1	Infection	16	A1	Japan	2015	PRJNA336433	SAMN05510621
SRR11910852	0	0	0	0	0	0	0	0	0	0	0	0	0	0	0	Infection	17	A1	Denmark	2015	PRJNA336433	SAMN05510619
SRR11910851	1	0	0	0	0	0	0	0	0	0	0	0	0	0	1	Screening	17	A1	Australia	2015	PRJNA336433	SAMN05510618
SRR11910850	0	0	0	0	0	0	0	0	0	0	0	0	0	0	0	Infection	17	A1	Denmark	2015	PRJNA336433	SAMN05510617
SRR11910849	1	0	0	0	0	0	0	0	0	0	0	0	0	0	1	Infection	17	A1	Netherlands	2015	PRJNA336433	SAMN05510616
SRR11910848	1	0	0	0	0	0	0	0	0	0	0	0	0	0	1	Screening	17	A1	Spain	2015	PRJNA336433	SAMN05510615
SRR11910847	0	1	0	0	0	0	0	0	0	0	0	0	0	0	1	Screening	17	A1	Latvia	2011	PRJNA88375	SAMN00809006
SRR11910846	1	0	0	0	0	0	0	0	0	0	0	0	0	0	1	Infection	17	A1	Australia	2014	PRJNA342552	SAMN05831083
SRR11910845	1	0	0	0	0	0	0	0	0	0	0	0	0	0	1	Unknown	17	A1	Norway	2015	PRJNA336433	SAMN05510609
SRR11910844	0	0	0	0	0	0	0	0	0	0	0	0	0	0	0	Infection	17	A1	Japan	2015	PRJNA336433	SAMN05510605
SRR11910843	1	0	0	0	0	0	0	0	0	0	0	0	0	0	1	Screening	17	A1	Australia	2015	PRJNA336433	SAMN05510602
SRR11910841	0	1	0	0	0	0	0	0	0	0	0	0	0	0	1	Infection	17	A1	Netherlands	2015	PRJNA336433	SAMN05510596
SRR11910840	0	1	0	0	0	0	0	0	0	0	0	0	0	0	1	Screening	17	A1	United Kingdom	2015	PRJNA336433	SAMN05510594
SRR11910839	0	1	0	0	0	0	0	0	0	0	0	0	0	0	1	Screening	17	A1	France	2015	PRJNA336433	SAMN05510593
SRR11910838	0	1	0	0	0	0	0	0	0	0	0	0	0	0	1	Screening	17	A1	Germany	1996	PRJNA88359	SAMN00808997
SRR11910837	1	0	0	0	0	0	0	0	0	0	0	0	0	0	1	Infection	202	A1	Australia	2015	PRJNA336433	SAMN05510592
SRR11910836	1	0	0	0	0	0	0	0	0	0	0	0	0	0	1	Infection	202	A1	Netherlands	2015	PRJNA336433	SAMN05510591
SRR11910835	0	0	0	0	0	0	0	0	0	0	0	0	0	0	0	Infection	209	A1	Germany	2015	PRJNA336433	SAMN05510589
SRR11910834	1	0	0	0	0	0	0	0	0	0	0	0	0	0	1	Infection	18	A1	Australia	2015	PRJNA336433	SAMN05510588
SRR11910833	0	0	0	0	0	0	0	0	0	0	0	0	0	0	0	Infection	18	A1	Australia	2015	PRJNA336433	SAMN05510587
SRR11910832	1	0	0	0	0	0	0	0	0	0	0	0	0	0	1	Infection	18	A1	Japan	2015	PRJNA336433	SAMN05510551
SRR11910830	1	0	0	0	0	0	0	0	0	0	0	0	0	0	1	Infection	18	A1	Australia	2015	PRJNA336433	SAMN05510585
SRR11910829	0	0	0	0	0	0	0	0	0	0	0	0	0	0	0	Infection	17	A1	Japan	1994	PRJNA88323	SAMN00808977
SRR11910828	0	0	0	0	0	0	0	0	0	0	0	0	0	0	0	Infection	64	A1	Japan	2015	PRJNA336433	SAMN05510583
SRR11910827	0	1	0	0	0	0	0	0	0	0	0	0	0	0	1	Infection	132	A1	Australia	2015	PRJNA336433	SAMN05510582
SRR11910826	0	1	0	0	0	0	0	0	0	0	0	0	0	0	1	Infection	132	A1	Australia	2015	PRJNA336433	SAMN05510581
SRR11910825	0	0	0	0	0	0	0	1	0	0	0	0	0	0	1	Infection	173	A1	Japan	2015	PRJNA336433	SAMN05510578
SRR11910824	0	0	0	0	0	0	0	0	0	0	0	0	0	0	0	Infection	78	A1	Denmark	2015	PRJNA336433	SAMN05510577
SRR11910823	1	0	0	0	0	0	0	0	0	0	0	0	0	0	1	Infection	78	A1	Germany	1996	PRJNA88357	SAMN00808996
SRR11910822	0	0	0	0	0	0	0	0	0	0	0	0	0	0	0	Screening	18	A1	Netherlands	2015	PRJNA336433	SAMN05510574
SRR11910821	1	0	0	0	0	0	0	0	0	0	0	0	0	0	1	Unknown	78	A1	Netherlands	2015	PRJNA336433	SAMN05510573
SRR11910820	0	0	0	0	0	0	0	0	0	0	0	0	0	0	0	Infection	80	A1	Australia	2015	PRJNA336433	SAMN05510572
SRR11910819	0	0	0	0	0	0	0	0	0	0	0	0	0	0	0	Infection	78	A1	Australia	2015	PRJNA336433	SAMN05510571
SRR11910818	1	0	0	0	0	0	0	0	0	0	0	0	0	0	1	Screening	117	A1	Norway	2015	PRJNA336433	SAMN05510567
SRR11910817	0	0	0	0	0	0	0	0	0	0	0	0	0	0	0	Screening	117	A1	Netherlands	2015	PRJNA336433	SAMN05510549
SRR11910816	1	0	0	0	0	0	0	0	0	0	0	0	0	0	1	Infection	192	A1	Norway	2010	PRJNA88373	SAMN00809005
SRR11910815	1	0	0	0	0	0	0	0	0	0	0	0	0	0	1	Screening	203	A1	Australia	2015	PRJNA336433	SAMN05510565
SRR11910814	1	0	0	0	0	0	0	0	0	0	0	0	0	0	1	Infection	203	A1	Norway	2015	PRJNA336433	SAMN05510564
SRR11910813	1	0	0	0	0	0	0	0	0	0	0	0	0	0	1	Infection	203	A1	Japan	2015	PRJNA336433	SAMN05510562
SRR11910811	1	0	0	0	0	0	0	0	0	0	0	0	0	0	1	Infection	412	A1	Japan	2015	PRJNA336433	SAMN05510557
SRR11910810	0	0	0	0	0	0	0	0	0	0	0	0	0	0	0	Infection	438	A1	Australia	2015	PRJNA336433	SAMN05510548
SRR11910809	1	0	0	0	0	0	0	0	0	0	0	0	0	0	1	Infection	80	A1	Australia	1994	PRJNA88339	SAMN00808986
SRR11910807	0	1	0	0	0	0	0	0	0	0	0	0	0	0	1	Infection	50	A1	Japan	2015	PRJNA328573	SAMN05375119
SRR11910805	0	1	0	0	0	0	0	0	0	0	0	0	0	0	1	Infection	18	A1	Netherlands	2014	PRJNA328573	SAMN05375117
SRR11910804	1	0	0	0	0	0	0	0	0	0	0	0	0	0	1	Screening	16	A1	Spain	2014	PRJNA328573	SAMN05375116
SRR11910803	0	0	0	0	0	0	0	0	0	0	0	0	0	0	0	Unknown	17	A1	Belgium	2013	PRJNA306646	SAMN04358603
SRR11910802	1	0	0	0	0	0	0	0	0	0	0	0	0	0	1	Screening	17	A1	Spain	2013	PRJNA310320	SAMN04450359
SRR11910801	1	0	0	0	0	0	0	0	0	0	0	0	0	0	1	Unknown	17	A1	Germany	2013	PRJNA310320	SAMN04450361
SRR11910800	0	0	0	0	0	0	0	0	0	0	0	0	0	0	0	Screening	17	A1	Netherlands	2014	PRJNA310320	SAMN04450362
SRR11910799	0	1	0	0	0	0	0	0	0	0	0	0	0	0	1	Infection	78	A1	Netherlands	1996	PRJNA88355	SAMN00808995
SRR11910798	0	0	1	0	0	0	0	0	0	0	0	0	0	0	1	Infection	80	A1	Australia	2014	PRJNA310320	SAMN04450363
SRR11910797	1	0	0	0	0	0	0	0	0	0	0	0	0	0	1	Screening	203	A1	Netherlands	2004	PRJNA310320	SAMN04450364
SRR11910796	0	1	0	0	0	0	0	0	0	0	0	0	0	0	1	Screening	18	A1	Netherlands	2004	PRJNA310320	SAMN04450366
SRR11910795	0	1	0	0	0	0	0	0	0	0	0	0	0	0	1	Infection	18	A1	Netherlands	2004	PRJNA310320	SAMN04450367
SRR11910794	0	1	0	0	0	0	0	0	0	0	0	0	0	0	1	Screening	17	A1	Portugal	2005	PRJNA310320	SAMN04450368
SRR11910793	0	0	0	0	0	0	0	0	0	0	0	0	0	0	0	Unknown	18	A1	Belgium	2007	PRJNA310320	SAMN04450373
SRR11910792	0	0	0	0	0	0	0	0	0	0	0	0	0	0	0	Infection	117	A1	Japan	1995	PRJNA88317	SAMN00808974
SRR11910791	1	0	0	1	0	0	0	0	0	0	0	0	0	0	2	Infection	203	A1	Japan	2007	PRJNA310320	SAMN04450374
SRR11910789	0	0	1	1	0	0	0	0	0	0	0	0	0	0	2	Screening	-	A1	Japan	2009	PRJNA310320	SAMN04450388
ERR883355	0	0	1	0	0	0	0	0	0	0	0	0	0	0	1	Infection	341	A1	UK	2010	PRJNA310320	SAMN04450391
ERR883354	0	0	0	0	0	0	0	0	0	0	0	0	0	0	0	Infection	203	A1	UK	2010	PRJNA310320	SAMN04450392
ERR883352	1	0	0	0	0	0	0	0	0	0	0	0	0	0	1	Infection	203	A1	UK	1994	PRJNA88349	SAMN00808992
ERR883347	1	0	0	1	0	0	0	0	0	0	0	0	0	0	2	Infection	203	A1	UK	2010	PRJNA310320	SAMN04450395
ERR883345	1	0	0	0	0	0	0	0	0	0	0	0	0	0	1	Infection	203	A1	UK	2011	PRJNA310320	SAMN04450399
ERR883340	0	1	0	0	0	0	0	0	0	0	0	0	0	0	1	Infection	17	A1	UK	2011	PRJNA310320	SAMN04450400
ERR883338	0	0	1	0	0	0	0	0	0	0	0	0	0	0	1	Infection	-	A1	UK	2011	PRJNA310320	SAMN04450401
ERR883337	1	0	0	0	0	0	0	0	0	0	0	0	0	0	1	Infection	203	A1	UK	2011	PRJNA310320	SAMN04450402
ERR883336	0	0	1	0	0	0	0	0	0	0	0	0	0	0	1	Infection	17	A1	UK	1996	PRJNA88817	SAMN00809098
ERR883335	1	0	0	1	0	0	0	0	0	0	0	0	0	0	2	Infection	203	A1	UK	2014	PRJNA342552	SAMN05831082
ERR883329	0	0	0	0	0	0	0	0	0	0	0	0	0	0	0	Infection	203	A1	UK	2012	PRJNA310320	SAMN04450407
ERR883320	0	0	1	0	0	0	0	0	0	0	0	0	0	0	1	Infection	17	A1	UK	2012	PRJNA310320	SAMN04450408
ERR883316	1	0	0	0	0	0	0	0	0	0	0	0	0	0	1	Infection	17	A1	UK	2012	PRJNA636894	SAMN15088043
ERR883315	0	0	1	1	0	0	0	0	0	0	0	0	0	0	2	Infection	341	A1	UK	2013	PRJNA636894	SAMN15088133
ERR883314	0	0	1	0	0	0	0	0	0	0	0	0	0	0	1	Infection	17	A1	UK	2013	PRJNA636894	SAMN15088139
ERR883313	0	1	0	1	0	0	0	0	0	0	0	0	0	0	2	Infection	192	A1	UK	2013	PRJNA636894	SAMN15088140
ERR883308	1	0	0	0	0	0	0	0	0	0	0	0	0	0	1	Infection	203	A1	UK	2006	PRJNA636894	SAMN15088044
ERR883306	1	0	0	0	0	0	0	0	0	0	0	0	0	0	1	Infection	117	A1	UK	2015	PRJNA636894	SAMN15088146
ERR883305	1	0	0	0	0	0	0	0	0	0	0	0	0	0	1	Infection	262	A1	UK	2015	PRJNA636894	SAMN15088147
ERR883303	1	0	0	0	0	0	0	0	0	0	0	0	0	0	1	Infection	203	A1	UK	2015	PRJNA636894	SAMN15088151
ERR883301	0	1	0	0	0	0	0	0	0	0	0	0	0	0	1	Infection	80	A1	UK	2015	PRJNA636894	SAMN15088152
ERR883300	0	0	0	0	0	0	0	0	0	0	0	0	0	0	0	Infection	17	A1	UK	2011	PRJNA342552	SAMN05831048
ERR883299	0	0	1	0	0	0	0	0	0	0	0	0	0	0	1	Infection	341	A1	UK	2015	PRJNA636894	SAMN15088153
ERR883297	0	1	0	0	0	0	0	0	0	0	0	0	0	0	1	Infection	17	A1	UK	2015	PRJNA636894	SAMN15088155
ERR883296	0	1	0	0	0	0	0	0	0	0	0	0	0	0	1	Infection	17	A1	UK	2012	PRJNA636894	SAMN15088156
ERR883295	0	0	1	0	0	0	0	0	0	0	0	0	0	0	1	Infection	203	A1	UK	2012	PRJNA636894	SAMN15088158
ERR883292	1	0	0	0	0	0	0	0	0	0	0	0	0	0	1	Infection	203	A1	UK	2015	PRJNA636894	SAMN15088159
ERR883287	0	1	0	0	0	0	0	0	0	0	0	0	0	0	1	Infection	555	A1	UK	2015	PRJNA636894	SAMN15088162
ERR883286	0	0	1	1	0	0	0	0	0	0	0	0	0	0	2	Infection	341	A1	UK	2011	PRJNA342552	SAMN05831047
ERR883282	0	1	0	0	0	0	0	0	0	0	0	0	0	0	1	Infection	17	A1	UK	2004	PRJNA73043	SAMN00779866
ERR883281	0	1	0	0	0	0	0	0	0	0	0	0	0	0	1	Infection	80	A1	UK	2001	PRJNA73043	SAMN00779812
ERR883276	1	0	0	0	0	0	0	0	0	0	0	0	0	0	1	Infection	203	A1	UK	1995	PRJNA73043	SAMN00779868
ERR883275	0	0	1	0	0	0	0	0	0	0	0	0	0	0	1	Infection	341	A1	UK	1996	PRJNA88381	SAMN00809009
ERR883272	1	0	1	0	0	0	0	0	0	0	0	0	0	0	2	Infection	78	A1	UK	2014	PRJNA636894	SAMN15088299
ERR883271	0	1	0	0	0	0	0	0	0	0	0	0	0	0	1	Infection	17	A1	UK	2011	PRJNA342552	SAMN05831046
ERR883268	0	0	1	0	0	0	0	0	0	0	0	0	0	0	1	Infection	203	A1	UK	2014	PRJNA636894	SAMN15088301
ERR883265	1	0	0	1	0	0	0	0	0	0	0	0	0	0	2	Infection	78	A1	UK	2014	PRJNA636894	SAMN15088302
ERR883264	0	1	0	0	0	0	0	0	0	0	0	0	0	0	1	Infection	80	A1	Denmark	2010	PRJNA636894	SAMN15088060
ERR883259	1	0	0	0	0	0	0	0	0	0	0	0	0	0	1	Infection	17	A1	Denmark	2011	PRJNA342552	SAMN05831051
ERR883258	0	1	0	0	0	0	0	0	0	0	0	0	0	0	1	Infection	17	A1	Denmark	2007	PRJNA310320	SAMN04450376
ERR883257	1	0	0	0	0	0	0	0	0	0	0	0	0	0	1	Infection	203	A1	Denmark	2011	PRJNA342552	SAMN05831050
ERR4129473	1	0	0	0	0	0	0	0	0	0	0	0	0	0	1	Infection	117	A1	Japan	2001	PRJNA342552	SAMN05831041
ERR4129413	0	0	0	0	0	0	0	0	0	0	0	0	0	0	0	Infection	1201	A1	Japan	1996	PRJNA88379	SAMN00809008
ERR4129394	0	1	0	0	0	0	0	0	0	0	0	0	0	0	1	Infection	80	A1	Japan	2015	PRJNA342552	SAMN05831092
ERR4129386	0	0	0	0	0	0	0	0	0	0	0	0	0	0	0	Infection	203	A1	Japan	2000	PRJNA342552	SAMN05831040
ERR4129372	0	0	0	0	0	0	0	0	0	0	0	0	0	0	0	Infection	117	A1	Japan	2015	PRJNA336433	SAMN05510645
ERR4129363	0	0	0	0	0	0	0	0	0	0	0	0	0	0	0	Screening	203	A1	Spain	2012	PRJNA342552	SAMN05831063
ERR4129357	0	0	0	0	0	0	0	0	0	0	0	0	0	0	0	Infection	203	A1	Japan	2012	PRJNA342552	SAMN05831062
ERR4129322	1	0	0	0	0	0	0	0	0	0	0	0	0	0	1	Infection	117	A1	Japan	2012	PRJNA342552	SAMN05831061
ERR4129315	0	0	1	0	0	0	0	0	0	0	0	0	0	0	1	Infection	80	A1	Japan	2012	PRJNA342552	SAMN05831060
ERR4129288	0	0	1	0	0	0	0	0	0	0	0	0	0	0	1	Infection	192	A1	Japan	2011	PRJNA342552	SAMN05831057
ERR4129285	0	0	0	0	0	0	0	0	0	0	0	0	0	0	0	Infection	1200	A1	Japan	2011	PRJNA342552	SAMN05831056
ERR4129276	1	0	0	0	0	0	0	0	0	0	0	0	0	0	1	Infection	80	A1	Japan	2011	PRJNA342552	SAMN05831055
ERR4129253	1	0	0	0	0	0	0	0	0	0	0	0	0	0	1	Infection	-	A1	Japan	2016	PRJNA636894	SAMN15088233
ERR4129242	0	0	0	0	0	0	0	0	0	0	0	0	0	0	0	Infection	117	A1	Japan	2016	PRJNA636894	SAMN15088234
ERR4129234	0	0	0	0	0	0	0	0	0	0	0	0	0	0	0	Infection	117	A1	Spain	2016	PRJNA636894	SAMN15088239
ERR4129227	1	0	0	1	0	0	0	0	0	0	0	0	0	0	2	Infection	80	A1	Japan	2016	PRJNA636894	SAMN15088241
ERR4129225	1	0	0	0	0	0	0	0	0	0	0	0	0	0	1	Infection	80	A1	Japan	2016	PRJNA636894	SAMN15088242
ERR4129221	1	0	0	0	0	0	0	0	0	0	0	0	0	0	1	Infection	117	A1	Japan	2009	PRJNA636894	SAMN15088054
ERR4129160	0	0	0	0	0	0	0	0	0	0	0	0	0	0	0	Infection	18	A1	Japan	2016	PRJNA636894	SAMN15088243
ERR4129156	0	0	0	1	0	0	0	0	0	0	0	0	0	0	1	Infection	80	A1	Japan	2016	PRJNA636894	SAMN15088244
ERR388701	0	0	1	0	0	0	0	0	0	0	0	0	0	0	1	Screening	80	A1	USA	2016	PRJNA636894	SAMN15088245
ERR388700	1	0	0	0	0	0	0	0	0	0	0	0	0	0	1	Unknown	17	A1	France	2016	PRJNA636894	SAMN15088246
ERR388697	0	0	0	0	0	0	0	0	0	0	0	0	0	0	0	Screening	117	A1	USA	2016	PRJNA636894	SAMN15088247
ERR377516	0	0	0	0	0	0	0	0	0	0	0	0	0	0	0	Infection	779	A1	USA	2016	PRJNA636894	SAMN15088249
ERR377481	1	0	0	0	0	0	0	0	0	0	0	0	0	0	1	Infection	192	A1	Australia	2016	PRJNA636894	SAMN15088250
ERR377473	0	1	0	0	0	0	0	0	0	0	0	0	0	0	1	Unknown	202	A1	Belgium	2014	PRJNA636894	SAMN15088251
ERR377446	1	0	0	0	0	0	0	0	0	0	0	0	0	0	1	Unknown	192	A1	Belgium	2014	PRJNA636894	SAMN15088252
ERR377444	1	0	0	0	0	0	0	0	0	0	0	0	0	0	1	Unknown	192	A1	France	2008	PRJNA636894	SAMN15088055
ERR377437	1	0	0	0	0	0	0	0	0	0	0	0	0	0	1	Screening	412	A1	Netherlands	2014	PRJNA636894	SAMN15088253
ERR377436	1	0	0	0	0	0	0	0	0	0	0	0	0	0	1	Unknown	117	A1	France	2013	PRJNA342552	SAMN05831081
ERR375544	0	0	0	0	0	0	0	0	0	0	0	0	0	0	0	Infection	18	A1	Germany	2013	PRJNA342552	SAMN05831080
ERR375519	0	0	1	0	0	0	0	0	0	0	0	0	0	0	1	Infection	18	A1	Netherlands	2011	PRJNA636894	SAMN15088047
ERR375514	0	0	1	0	0	0	0	0	0	0	0	0	0	0	1	Infection	412	A1	Netherlands	2016	PRJNA636894	SAMN15088212
ERR375506	1	0	0	0	0	0	0	0	0	0	0	0	0	0	1	Infection	18	A1	Australia	2011	PRJNA342552	SAMN05831054
ERR375485	0	0	0	0	0	0	0	1	0	0	0	0	0	0	1	Unknown	186	A1	Denmark	2002	PRJNA636894	SAMN15088171
ERR375473	0	0	0	0	0	0	0	1	0	0	0	0	0	0	1	Screening	132	A1	USA	1997	PRJNA636894	SAMN15088168
ERR375458	1	0	0	0	0	0	0	0	0	0	0	0	0	0	1	Unknown	17	A1	USA	2013	PRJEB8624	SAMEA3388994
ERR375452	0	0	0	0	0	0	0	0	0	0	0	0	0	0	0	Screening	18	A1	USA	2011	PRJEB8624	SAMEA3388995
ERR375443	0	0	0	0	0	0	0	0	0	0	0	0	0	0	0	Screening	1484	A1	Netherlands	2012	PRJEB8624	SAMEA3389017
ERR375441	0	1	0	0	0	0	0	0	0	0	0	0	0	0	1	Unknown	202	A1	France	2013	PRJNA636894	SAMN15088130
ERR375440	1	0	0	0	0	0	0	0	0	0	0	0	0	0	1	Screening	375	A1	Netherlands	2005	PRJNA636894	SAMN15088093
ERR375431	0	0	0	0	0	0	0	0	0	0	0	0	0	0	0	Infection	80	A1	Australia	2006	PRJNA636894	SAMN15088085
ERR375427	0	0	1	0	0	0	0	0	0	0	0	0	0	0	1	Infection	203	A1	Australia	2011	PRJEB8624	SAMEA3389012
ERR375425	1	0	0	0	0	0	0	0	0	0	0	0	0	0	1	Infection	132	A1	USA	1992	PRJNA636894	SAMN15088074
ERR375404	1	0	0	0	0	0	0	0	0	0	0	0	0	0	1	Infection	78	A1	Australia	2009	PRJNA636894	SAMN15088352
ERR375396	1	0	0	0	0	0	0	0	0	0	0	0	0	0	1	Infection	203	A1	Netherlands	2012	PRJNA636894	SAMN15088348
ERR375394	1	0	0	0	0	0	0	0	0	0	0	0	0	0	1	Infection	1483	A1	Australia	2009	PRJNA636894	SAMN15088064
ERR375389	1	0	0	0	0	0	0	0	0	0	0	0	0	0	1	Screening	203	A1	USA	2015	PRJNA636894	SAMN15088341
ERR375382	0	0	0	0	0	0	0	0	0	0	0	0	0	0	0	Infection	18	A1	USA	2009	PRJNA636894	SAMN15088037
ERR375363	0	0	0	0	0	0	0	0	0	0	0	0	0	0	0	Infection	17	A1	Australia	1997	PRJNA636894	SAMN15088036
ERR375350	1	0	0	1	0	0	0	0	0	0	0	0	0	0	2	Unknown	233	A1	USA	2015	PRJNA636894	SAMN15088331
ERR375348	1	0	0	0	0	0	0	0	0	0	0	0	0	0	1	Infection	412	A1	Australia	2015	PRJNA636894	SAMN15088328
ERR375343	0	0	1	0	0	0	0	0	0	0	0	0	0	0	1	Screening	64	A1	Denmark	2015	PRJNA636894	SAMN15088325
ERR375339	0	0	0	0	0	0	0	0	0	0	0	0	0	0	0	Screening	1449	A1	USA	2015	PRJNA636894	SAMN15088323
ERR375330	1	0	0	0	0	0	0	0	0	0	0	0	0	0	1	Infection	412	A1	Netherlands	2014	PRJNA636894	SAMN15088318
ERR375329	1	0	0	0	0	0	0	0	0	0	0	0	0	0	1	Unknown	412	A1	South Africa	2009	PRJNA636894	SAMN15088069
ERR375323	0	0	0	0	0	0	0	0	0	0	0	0	0	0	0	Infection	32	A1	Australia	2016	PRJNA636894	SAMN15088228
ERR375314	0	0	1	0	0	0	0	0	0	0	0	0	0	0	1	Infection	18	A1	Australia	2016	PRJNA636894	SAMN15088230
ERR375313	0	0	0	0	0	0	0	0	0	0	0	0	0	0	0	Screening	18	A1	Denmark	2015	PRJNA336433	SAMN05510644
ERR375311	0	0	0	0	0	0	0	1	0	0	0	0	0	0	1	Infection	18	A1	USA	2008	PRJNA310320	SAMN04450380
ERR375308	0	0	1	0	0	0	0	0	0	0	0	0	0	0	1	Infection	203	A1	USA	2015	PRJNA336433	SAMN05510639
ERR375304	0	1	0	0	0	0	0	0	0	0	0	0	0	0	1	Infection	80	A1	Israel	2006	PRJNA205886	SAMN02318161
ERR375302	1	0	0	0	0	0	0	0	0	0	0	0	0	0	1	Unknown	78	A1	France	2011	PRJNA636894	SAMN15088052
ERR375290	0	0	0	0	0	0	0	0	0	0	0	0	0	0	0	Infection	78	A1	Spain	2016	PRJNA636894	SAMN15088218
ERR370032	1	0	0	0	0	0	0	0	0	0	0	0	0	0	1	Screening	17	A1	USA	2015	PRJNA336433	SAMN05510629
ERR370019	0	0	1	0	0	0	0	0	0	0	0	0	0	0	1	Unknown	18	A1	Netherlands	2015	PRJNA336433	SAMN05510638
ERR370013	0	0	0	0	0	0	0	0	0	0	0	0	0	0	0	Infection	18	A1	Australia	2015	PRJNA336433	SAMN05510556
ERR370012	0	0	0	0	0	0	0	0	0	0	0	0	0	0	0	Unknown	262	A1	Norway	2015	PRJNA336433	SAMN05510635
ERR369998	0	0	0	0	0	0	0	0	0	0	0	0	0	0	0	Infection	18	A1	Australia	2014	PRJNA636894	SAMN15088314
ERR369992	0	0	0	0	0	0	0	1	0	0	0	0	0	0	1	Screening	192	A1	Denmark	2016	PRJNA636894	SAMN15088219
ERR369965	1	0	0	0	0	0	0	0	0	0	0	0	0	0	1	Screening	17	A1	USA	2015	PRJNA336433	SAMN05510634
ERR369958	0	0	0	0	0	0	0	0	0	0	0	0	0	0	0	Infection	1043	A1	Belgium	2015	PRJNA336433	SAMN05510632
ERR369955	0	0	0	0	0	0	0	0	0	0	0	0	0	0	0	Infection	22	A1	France	2015	PRJNA336433	SAMN05510630
ERR369939	0	0	0	0	0	0	0	0	0	0	0	0	0	0	0	Unknown	18	A1	Switzerland	2014	PRJNA636894	SAMN15088313
ERR3171592	0	0	1	0	0	0	0	0	0	0	0	0	0	0	1	Infection	664	A1	Japan	2015	PRJNA336433	SAMN05510636
ERR3170997	0	0	1	0	0	0	0	0	0	0	0	0	0	0	1	Infection	192	A1	Japan	2013	PRJNA73043	SAMN00779827
ERR3170992	0	0	0	1	0	0	0	0	0	0	0	0	0	0	1	Infection	1495	A1	Spain	2006	PRJNA342552	SAMN05831044
ERR3170985	1	0	0	0	0	0	0	0	0	0	0	0	0	0	1	Infection	80	A1	Japan	2009	PRJNA310320	SAMN04450383
ERR3170981	0	0	0	0	0	0	0	0	0	0	0	0	0	0	0	Infection	117	A1	Japan	2015	PRJNA336433	SAMN05510642
AUSMDU00052483	0	0	1	0	0	0	0	0	0	0	0	0	0	0	1	Infection	203	A1	Australia	2015	PRJNA336433	SAMN05510625
AUSMDU00052117	1	0	0	0	0	0	0	0	0	0	0	0	0	0	1	Infection	203	A1	Australia	2015	PRJNA336433	SAMN05510637
AUSMDU00052092	1	0	0	1	0	0	0	0	0	0	0	0	0	0	2	Infection	203	A1	Australia	2014	PRJNA636894	SAMN15088268
AUSMDU00051975	1	0	0	1	0	0	0	0	0	0	0	0	0	0	2	Infection	203	A1	Australia	2009	PRJNA205886	SAMN02318183
AUSMDU00034400	0	0	1	0	0	0	0	0	0	0	0	0	0	0	1	Infection	1421	A1	Australia	2014	PRJNA636894	SAMN15088267
AUSMDU00023674	0	1	0	1	0	0	0	0	0	0	0	0	0	0	2	Infection	203	A1	Australia	2011	PRJNA636894	SAMN15088061
AUSMDU00023361	0	0	1	0	0	0	0	0	0	0	0	0	0	0	1	Infection	1421	A1	Australia	2015	PRJNA336433	SAMN05510555
AUSMDU00023358	0	0	0	0	0	0	0	0	0	0	0	0	0	0	0	Infection	1421	A1	Australia	2015	PRJNA336433	SAMN05510628
AUSMDU00023351	0	1	0	1	0	0	0	0	0	0	0	0	0	0	2	Infection	1421	A1	Australia	2016	PRJNA636894	SAMN15088220
AUSMDU00023341	0	0	1	1	0	0	0	0	0	0	0	0	0	0	2	Infection	1421	A1	Australia	2014	PRJNA636894	SAMN15088312
AUSMDU00023338	0	1	0	1	0	0	0	0	0	0	0	0	0	0	2	Infection	1421	A1	Australia	2011	PRJNA342552	SAMN05831053
AUSMDU00023070	0	1	0	1	0	0	0	0	0	0	0	0	0	0	2	Infection	80	A1	Australia	2015	PRJNA336433	SAMN05510627
AUSMDU00022892	0	0	0	0	0	0	0	0	0	0	0	0	0	0	0	Infection	1421	A1	Australia	2014	PRJNA636894	SAMN15088266
AUSMDU00022797	0	1	0	1	0	0	0	0	0	0	0	0	0	0	2	Infection	203	A1	Australia	1996	PRJNA88383	SAMN00809010
AUSMDU00022795	0	0	1	0	0	0	0	0	0	0	0	0	0	0	1	Infection	203	A1	Australia	2016	PRJNA636894	SAMN15088229
AUSMDU00022764	0	0	1	0	0	0	0	0	0	0	0	0	0	0	1	Infection	1421	A1	Australia	2013	PRJNA342552	SAMN05831079
AUSMDU00022752	0	1	0	1	0	0	0	0	0	0	0	0	0	0	2	Infection	1421	A1	Australia	2015	PRJNA336433	SAMN05510633
AUSMDU00022224	0	1	0	1	0	0	0	0	0	0	0	0	0	0	2	Infection	80	A1	Australia	2016	PRJNA636894	SAMN15088232
AUSMDU00022212	0	0	0	0	0	0	0	0	0	0	0	0	0	0	0	Infection	80	A1	Australia	2006	PRJEB4345	SAMEA2143765
Aus0233	0	0	1	0	0	0	0	0	0	0	0	0	0	0	1	Infection	796	A1	Australia	2011	PRJEB4345	SAMEA2143077

## Sheet: ArdA + HsdS 
TAXA	MLST	hBAPs5	2405_ardA_50000	WP_002288934.1(Uniprot_Q3XYD3)	WP_000342539.1 (ArdA1_0233_H2)	WP_002297350.1 (ArdA2_0233 )	Sum of ArdA	TAXA	HsdS_1	HsdS_2	HsdS_3	HsdS_4	HsdS_5	HsdS_6	HsdS_7	HsdS_8	HsdS_9	HsdS_10 (T)	HsdS_11	HsdS_12	HsdS_13	HsdS_14		SUM	Sum
SRR980591	203	A1	0	1	1	1	3	SRR980591	0	0	1	0	0	0	0	0	0	1	0	0	0	0		2	3	Both > 1		>1 ArdA / >1 HsdS
SRR980590	203	A1	0	1	0	0	1	SRR980590	0	0	1	0	0	0	0	0	0	1	0	0	0	0		2	1	Both > 1	# strains	382
SRR980589	341	A1	1	0	0	0	1	SRR980589	0	0	1	0	0	0	0	0	0	1	0	0	0	0		2	1	Both > 1
SRR980588	22	A2	0	0	0	0	0	SRR980588	0	0	0	0	0	0	0	0	0	1	0	0	0	0		1	0	Not both > 1		>1 ArdA / 0 HsdS
SRR980587	17	A1	1	0	0	1	2	SRR980587	0	0	1	0	0	0	0	0	0	1	0	0	0	0		2	2	Both > 1	# strains	225
SRR980586	17	A1	1	1	1	1	4	SRR980586	0	0	1	0	0	0	0	0	0	1	0	0	0	0		2	4	Both > 1		0 ArdA / >1 HsdS
SRR980585	17	A1	1	0	1	1	3	SRR980585	0	0	1	0	0	0	0	0	0	1	0	0	0	0		2	3	Both > 1	# strains	134
SRR980584	55	A2	0	0	0	0	0	SRR980584	0	0	0	0	0	0	0	0	0	1	0	0	0	0		1	0	Not both > 1
SRR980583	203	A1	0	1	0	0	1	SRR980583	0	0	1	0	0	0	0	0	0	1	0	0	0	0		2	1	Both > 1		both 0
SRR980581	203	A1	0	1	0	0	1	SRR980581	0	0	1	0	0	0	0	0	0	1	0	0	0	0		2	1	Both > 1		64
SRR980580	17	A1	1	0	0	0	1	SRR980580	0	0	1	0	0	0	0	0	0	1	0	0	0	0		2	1	Both > 1
SRR980578	17	A1	1	0	0	0	1	SRR980578	1	0	0	0	0	0	0	0	0	1	0	0	0	0		2	1	Both > 1
SRR980577	203	A1	0	1	0	1	2	SRR980577	1	0	0	1	0	0	0	0	0	1	0	0	0	0		3	2	Both > 1
SRR980576	252	A1	1	0	0	0	1	SRR980576	0	0	1	0	0	0	0	0	0	1	0	0	0	0		2	1	Both > 1
SRR980575	203	A1	0	1	0	1	2	SRR980575	1	0	0	0	0	0	0	0	0	1	0	0	0	0		2	2	Both > 1
SRR980574	414	A1	1	1	0	1	3	SRR980574	0	0	1	0	0	0	0	0	0	1	0	0	0	0		2	3	Both > 1
SRR980573	341	A1	0	0	0	0	0	SRR980573	1	0	0	0	0	0	0	0	0	1	0	0	0	0		2	0	Not both > 1
SRR980572	252	A1	0	0	0	0	0	SRR980572	1	0	0	0	0	0	0	0	0	1	0	0	0	0		2	0	Not both > 1
SRR980571	132	A1	0	0	0	0	0	SRR980571	0	0	0	0	0	0	0	0	0	1	0	0	0	0		1	0	Not both > 1
SRR980570	252	A1	0	0	0	0	0	SRR980570	1	0	0	0	0	0	0	0	0	1	0	0	0	0		2	0	Not both > 1
SRR980569	203	A1	0	1	0	1	2	SRR980569	1	0	0	1	0	0	0	0	0	1	0	0	0	0		3	2	Both > 1
SRR980568	203	A1	0	1	0	0	1	SRR980568	1	0	0	0	0	0	0	0	0	0	0	0	0	0		1	1	Both > 1
SRR980567	252	A1	1	0	0	0	1	SRR980567	0	0	1	0	0	0	0	0	0	0	0	0	0	0		1	1	Both > 1
SRR980566	203	A1	0	1	0	0	1	SRR980566	0	0	1	0	0	0	0	0	0	0	0	0	0	0		1	1	Both > 1
SRR980565	203	A1	0	1	0	0	1	SRR980565	1	0	0	0	0	0	0	0	0	0	0	0	0	0		1	1	Both > 1
SRR980564	203	A1	0	1	0	0	1	SRR980564	1	0	0	0	0	0	0	0	0	0	0	0	0	0		1	1	Both > 1
SRR980562	204	A1	1	0	0	1	2	SRR980562	1	0	0	0	0	0	0	0	0	0	0	0	0	0		1	2	Both > 1
SRR980561	252	A1	0	0	0	0	0	SRR980561	1	0	0	0	0	0	0	0	0	0	0	0	0	0		1	0	Not both > 1
SRR980560	252	A1	0	0	0	0	0	SRR980560	1	0	0	0	0	0	0	0	0	0	0	0	0	0		1	0	Not both > 1
SRR980559	252	A1	0	0	0	0	0	SRR980559	1	0	0	0	0	0	0	0	0	0	0	0	0	0		1	0	Not both > 1
SRR980558	203	A1	0	1	0	1	2	SRR980558	1	0	0	1	0	0	0	0	0	0	0	0	0	0		2	2	Both > 1
SRR980557	17	A1	1	1	0	1	3	SRR980557	0	0	1	0	0	0	0	0	0	0	0	0	0	0		1	3	Both > 1
SRR980556	17	A1	0	0	0	0	0	SRR980556	1	0	0	0	0	0	0	0	0	0	0	0	0	0		1	0	Not both > 1
SRR980555	252	A1	0	0	0	0	0	SRR980555	1	0	0	0	0	0	0	0	0	0	0	0	0	0		1	0	Not both > 1
SRR980554	18	A1	1	0	0	0	1	SRR980554	0	0	0	0	0	0	0	0	0	0	0	0	0	0		0	1	Not both > 1
SRR980553	17	A1	1	0	0	1	2	SRR980553	0	0	1	0	0	0	0	0	0	0	0	0	0	0		1	2	Both > 1
SRR980552	17	A1	1	1	1	1	4	SRR980552	0	0	1	0	0	0	0	0	0	0	0	0	0	0		1	4	Both > 1
SRR980551	32	A2	0	0	0	0	0	SRR980551	0	0	0	0	0	0	0	0	0	0	0	0	0	0		0	0	Not both > 1
SRR980550	17	A1	1	1	0	1	3	SRR980550	0	0	1	0	0	0	0	0	0	0	0	0	0	0		1	3	Both > 1
SRR980549	17	A1	1	1	0	1	3	SRR980549	0	0	1	0	0	0	0	0	0	0	0	0	0	0		1	3	Both > 1
SRR646297	27	A2	0	0	1	0	1	SRR646297	0	0	0	0	0	0	0	0	0	0	0	0	0	0		0	1	Not both > 1
SRR639907	17	A1	0	1	1	0	2	SRR639907	1	0	0	0	0	0	0	0	0	0	0	0	0	0		1	2	Both > 1
SRR639890	66	A2	0	0	0	0	0	SRR639890	0	0	0	0	0	0	0	0	0	0	0	0	0	0		0	0	Not both > 1
SRR639833	6	A1	0	0	1	0	1	SRR639833	0	0	0	0	1	0	0	0	0	0	0	0	0	0		1	1	Both > 1
SRR638705	327	A2	0	0	0	0	0	SRR638705	0	0	0	0	0	0	0	0	0	0	0	0	0	0		0	0	Not both > 1
SRR638076	736	A1	0	0	0	1	1	SRR638076	0	0	1	0	0	0	0	0	0	0	0	0	0	0		1	1	Both > 1
SRR633699	17	A1	0	0	1	0	1	SRR633699	1	0	0	0	0	0	0	0	0	0	0	0	0	0		1	1	Both > 1
SRR633637	79	A1	0	0	1	0	1	SRR633637	0	0	0	0	0	0	0	0	0	0	0	0	0	0		0	1	Not both > 1
SRR633625	18	A1	1	0	1	0	2	SRR633625	0	0	1	0	0	0	0	0	0	0	0	0	0	0		1	2	Both > 1
SRR631751	17	A1	1	1	1	0	3	SRR631751	0	0	1	0	0	0	0	0	0	0	0	0	0	0		1	3	Both > 1
SRR631320	16	A1	0	1	0	0	1	SRR631320	1	0	0	0	0	0	0	0	0	0	0	0	0	0		1	1	Both > 1
SRR631187	50	A1	1	0	0	0	1	SRR631187	0	1	0	0	0	0	0	0	0	0	0	0	0	0		1	1	Both > 1
SRR631113	88	A1	0	0	1	0	1	SRR631113	0	0	0	0	0	0	0	0	0	0	0	0	0	0		0	1	Not both > 1
SRR554263	736	A1	0	0	0	1	1	SRR554263	0	0	1	0	0	0	0	0	0	0	0	0	0	0		1	1	Both > 1
SRR546461	736	A1	0	0	0	1	1	SRR546461	0	0	1	0	0	0	0	0	0	0	0	0	0	0		1	1	Both > 1
SRR546446	736	A1	0	0	0	1	1	SRR546446	0	0	1	0	0	0	0	0	0	0	0	0	0	0		1	1	Both > 1
SRR546368	20	A1	0	0	0	0	0	SRR546368	1	0	0	0	0	0	0	0	0	0	0	0	0	0		1	0	Not both > 1
SRR546328	26	A1	0	0	1	0	1	SRR546328	0	1	0	0	0	0	0	0	0	0	0	0	0	0		1	1	Both > 1
SRR543751	-	A1	0	0	1	0	1	SRR543751	0	0	0	0	0	0	0	0	0	0	0	0	0	0		0	1	Not both > 1
SRR540331	158	A2	0	0	0	0	0	SRR540331	0	0	0	0	0	0	0	0	0	0	0	0	0	0		0	0	Not both > 1
SRR538805	80	A1	0	0	0	0	0	SRR538805	1	0	0	0	0	0	0	0	0	0	0	0	0	0		1	0	Not both > 1
SRR538804	26	B	0	0	1	0	1	SRR538804	0	0	0	0	0	0	0	0	0	0	0	0	0	0		0	1	Not both > 1
SRR538799	5	A2	0	0	1	0	1	SRR538799	0	0	0	0	0	0	0	0	0	0	0	0	0	0		0	1	Not both > 1
SRR538797	21	B	0	0	0	0	0	SRR538797	0	0	0	0	0	0	0	0	0	0	0	0	0	0		0	0	Not both > 1
SRR538796	9	A2	0	0	0	0	0	SRR538796	0	0	0	0	0	1	0	0	0	0	0	0	0	0		1	0	Not both > 1
SRR538793	160	B	0	0	0	0	0	SRR538793	0	0	0	0	0	0	0	0	0	0	0	0	0	0		0	0	Not both > 1
SRR538792	27	A2	0	0	1	0	1	SRR538792	0	0	0	0	0	0	0	0	0	0	0	0	0	0		0	1	Not both > 1
SRR538790	150	A2	0	0	1	0	1	SRR538790	0	0	0	0	0	0	0	0	0	0	0	0	0	0		0	1	Not both > 1
SRR536943	123	A1	0	0	0	0	0	SRR536943	0	0	0	0	0	0	0	0	0	0	0	0	0	0		0	0	Not both > 1
SRR536915	16	A1	0	1	0	0	1	SRR536915	1	0	0	0	0	0	0	0	0	0	0	0	0	0		1	1	Both > 1
SRR534531	5	A2	0	0	1	0	1	SRR534531	0	0	0	0	1	0	0	0	0	0	0	0	0	0		1	1	Both > 1
SRR534508	117	A1	0	0	1	0	1	SRR534508	1	0	0	0	0	0	0	0	0	0	0	0	0	0		1	1	Both > 1
SRR534506	16	A1	0	1	0	0	1	SRR534506	0	0	0	0	0	0	0	0	0	0	0	0	0	0		0	1	Not both > 1
SRR534498	163	A2	1	0	0	0	1	SRR534498	0	0	0	0	0	0	0	0	0	0	0	0	0	0		0	1	Not both > 1
SRR534495	9	A2	0	0	1	0	1	SRR534495	0	0	0	0	0	0	0	0	0	0	0	0	0	0		0	1	Not both > 1
SRR534490	92	B	0	0	0	0	0	SRR534490	0	0	0	0	0	0	0	0	0	0	0	0	0	0		0	0	Not both > 1
SRR534023	736	A1	0	0	0	1	1	SRR534023	0	0	1	0	0	0	0	0	0	0	0	0	0	0		1	1	Both > 1
SRR534022	736	A1	0	0	0	1	1	SRR534022	0	0	1	0	0	0	0	0	0	0	0	0	0	0		1	1	Both > 1
SRR534021	736	A1	0	0	0	1	1	SRR534021	0	0	1	0	0	0	0	0	0	0	0	0	0	0		1	1	Both > 1
SRR534020	736	A1	0	0	0	1	1	SRR534020	0	0	1	0	0	0	0	0	0	0	0	0	0	0		1	1	Both > 1
SRR534019	736	A1	0	0	0	1	1	SRR534019	0	0	1	0	0	0	0	0	0	0	0	0	0	0		1	1	Both > 1
SRR534017	736	A1	0	0	0	1	1	SRR534017	0	0	1	0	0	0	0	0	0	0	0	0	0	0		1	1	Both > 1
SRR530541	26	B	0	0	1	0	1	SRR530541	0	1	0	0	0	0	0	0	0	0	0	0	0	0		1	1	Both > 1
SRR530540	151	A2	0	0	0	0	0	SRR530540	0	0	0	0	0	0	0	0	0	0	0	0	0	0		0	0	Not both > 1
SRR530539	159	B	0	0	0	0	0	SRR530539	0	0	0	0	0	0	0	0	0	0	0	0	0	0		0	0	Not both > 1
SRR530536	64	A1	1	0	0	1	2	SRR530536	1	0	0	0	0	0	0	0	0	0	0	0	0	0		1	2	Both > 1
SRR530535	61	A2	0	0	0	0	0	SRR530535	0	0	0	0	0	0	0	0	0	0	0	0	0	0		0	0	Not both > 1
SRR530534	127	A2	0	0	0	0	0	SRR530534	0	0	0	0	0	0	0	0	0	0	0	0	0	0		0	0	Not both > 1
SRR530497	17	A1	0	1	1	0	2	SRR530497	1	0	0	0	0	0	0	0	0	0	0	0	0	0		1	2	Both > 1
SRR530494	17	A1	0	0	0	1	1	SRR530494	1	0	0	0	0	0	0	0	0	0	0	0	0	0		1	1	Both > 1
SRR530480	22	A1	0	0	1	0	1	SRR530480	0	1	0	0	0	0	0	0	0	0	0	0	0	0		1	1	Both > 1
SRR530471	66	A1	0	0	1	0	1	SRR530471	0	0	0	0	0	0	0	0	0	0	0	0	0	0		0	1	Not both > 1
SRR530387	18	A1	0	0	1	0	1	SRR530387	0	0	0	0	0	0	0	0	0	0	0	0	0	0		0	1	Not both > 1
SRR530386	94	A2	0	0	0	0	0	SRR530386	0	0	0	0	0	0	0	0	0	0	0	0	0	0		0	0	Not both > 1
SRR530385	117	A1	0	1	0	1	2	SRR530385	1	0	0	0	0	0	0	0	0	0	0	0	0	0		1	2	Both > 1
SRR530381	78	A1	0	0	0	0	0	SRR530381	1	0	0	0	0	0	0	0	0	0	0	0	0	0		1	0	Not both > 1
SRR530374	210	A2	0	1	0	0	1	SRR530374	0	0	0	0	0	0	0	1	0	0	0	0	0	0		1	1	Both > 1
SRR530372	78	A1	0	0	0	0	0	SRR530372	1	0	0	0	0	0	0	0	0	0	0	0	0	0		1	0	Not both > 1
SRR530371	78	A1	0	0	0	0	0	SRR530371	1	0	0	0	0	0	0	0	0	0	0	0	0	0		1	0	Not both > 1
SRR530369	104	B	0	0	0	0	0	SRR530369	0	1	0	0	0	0	0	0	0	0	0	0	0	0		1	0	Not both > 1
SRR530368	67	A2	0	0	0	0	0	SRR530368	0	0	0	0	0	0	0	0	0	0	0	0	0	0		0	0	Not both > 1
SRR530367	22	B	0	0	0	0	0	SRR530367	0	0	0	0	0	0	0	0	0	0	0	0	0	0		0	0	Not both > 1
SRR530365	69	A2	0	0	0	0	0	SRR530365	0	0	0	0	0	0	0	0	0	0	0	0	0	0		0	0	Not both > 1
SRR530364	289	A2	0	0	0	0	0	SRR530364	0	0	0	0	0	0	0	0	0	0	0	0	0	0		0	0	Not both > 1
SRR530363	92	B	0	0	1	0	1	SRR530363	0	1	0	0	0	0	0	0	0	0	0	0	0	0		1	1	Both > 1
SRR530362	77	A2	0	0	0	0	0	SRR530362	0	0	0	0	0	0	0	0	0	0	0	0	0	0		0	0	Not both > 1
SRR530358	66	A2	0	0	0	0	0	SRR530358	0	0	0	0	0	0	0	0	0	0	0	0	0	0		0	0	Not both > 1
SRR530357	296	A2	0	0	0	0	0	SRR530357	0	0	0	0	0	0	0	0	0	0	0	0	0	0		0	0	Not both > 1
SRR530356	1175	A2	0	0	0	0	0	SRR530356	0	0	0	0	0	0	0	0	0	0	0	0	0	0		0	0	Not both > 1
SRR530355	75	A2	0	0	0	1	1	SRR530355	0	0	0	0	0	0	0	0	0	0	0	0	0	0		0	1	Not both > 1
SRR530354	12	A2	0	0	1	0	1	SRR530354	0	0	0	0	0	0	0	0	0	0	0	0	0	0		0	1	Not both > 1
SRR530241	25	A1	0	0	1	0	1	SRR530241	0	0	0	0	0	0	0	0	0	0	0	0	0	0		0	1	Not both > 1
SRR530205	69	A2	0	0	0	0	0	SRR530205	0	0	0	0	0	0	0	0	0	0	0	0	0	0		0	0	Not both > 1
SRR530203	328	A2	0	0	0	0	0	SRR530203	0	0	0	0	0	0	0	0	0	0	0	0	0	0		0	0	Not both > 1
SRR530197	78	A1	0	0	0	0	0	SRR530197	1	0	0	0	0	0	0	0	0	0	0	0	0	0		1	0	Not both > 1
SRR530189	78	A1	0	0	0	0	0	SRR530189	1	0	0	0	0	0	0	0	0	0	0	0	0	0		1	0	Not both > 1
SRR530179	310	B	0	0	0	0	0	SRR530179	0	0	0	0	0	1	0	0	0	0	0	0	0	0		1	0	Not both > 1
SRR530176	78	A1	0	0	0	0	0	SRR530176	0	0	0	0	0	0	0	0	0	0	0	0	0	0		0	0	Not both > 1
SRR530080	-	A1	1	0	0	0	1	SRR530080	0	1	0	0	0	0	0	0	0	0	0	0	0	0		1	1	Both > 1
SRR530076	5	A2	0	0	1	0	1	SRR530076	0	0	0	0	0	0	0	0	0	0	0	0	0	0		0	1	Not both > 1
SRR530074	17	A1	0	1	0	0	1	SRR530074	1	0	0	0	0	0	0	0	0	0	0	0	0	0		1	1	Both > 1
SRR530071	50	A1	1	0	1	0	2	SRR530071	0	1	0	0	0	0	0	0	0	0	0	0	0	0		1	2	Both > 1
SRR530067	18	A1	1	0	0	1	2	SRR530067	1	0	0	0	0	0	0	0	0	0	0	0	0	0		1	2	Both > 1
SRR530065	412	A1	0	1	0	0	1	SRR530065	1	0	0	0	0	0	0	0	0	0	0	0	0	0		1	1	Both > 1
SRR530063	20	A1	0	0	0	0	0	SRR530063	1	0	0	0	0	0	0	0	0	0	0	0	0	0		1	0	Not both > 1
SRR530058	117	A1	0	1	0	0	1	SRR530058	0	0	0	0	0	0	0	0	0	0	0	0	0	0		0	1	Not both > 1
SRR530054	17	A1	0	1	0	0	1	SRR530054	1	0	0	0	0	0	0	0	0	0	0	0	0	0		1	1	Both > 1
SRR530051	192	A1	0	0	0	1	1	SRR530051	1	0	0	0	0	0	0	0	0	0	0	0	0	0		1	1	Both > 1
SRR530050	87	A1	0	0	1	0	1	SRR530050	0	0	0	0	0	0	0	0	0	0	0	0	0	0		0	1	Not both > 1
SRR530049	17	A1	0	1	1	0	2	SRR530049	1	0	0	0	0	0	0	0	0	0	0	0	0	0		1	2	Both > 1
SRR530046	22	A1	0	0	1	0	1	SRR530046	0	1	0	0	0	0	0	0	0	0	0	0	0	0		1	1	Both > 1
SRR530043	9	A2	0	0	0	0	0	SRR530043	0	0	0	0	0	1	0	0	0	0	0	0	0	0		1	0	Not both > 1
SRR515546	50	A1	1	0	0	0	1	SRR515546	0	1	0	0	0	0	0	0	0	0	0	0	0	0		1	1	Both > 1
SRR514643	18	A1	0	1	0	1	2	SRR514643	1	0	0	0	0	0	0	0	0	0	0	0	0	0		1	2	Both > 1
SRR4299189	252	A1	0	0	1	0	1	SRR4299189	0	0	1	0	0	0	0	0	0	0	0	0	0	0		1	1	Both > 1
SRR4299188	252	A1	1	1	0	0	2	SRR4299188	0	0	1	0	0	0	0	0	0	0	0	0	0	0		1	2	Both > 1
SRR4299187	583	B	0	0	0	0	0	SRR4299187	0	0	0	0	0	0	0	0	0	0	0	0	0	0		0	0	Not both > 1
SRR4299186	252	A1	0	1	1	0	2	SRR4299186	0	0	1	0	0	0	0	0	0	0	0	0	0	0		1	2	Both > 1
SRR4299185	796	A1	0	0	1	1	2	SRR4299185	0	0	1	0	0	0	0	0	0	0	0	0	0	0		1	2	Both > 1
SRR4299184	203	A1	0	1	0	1	2	SRR4299184	0	0	0	0	0	0	0	0	0	0	0	0	0	0		0	2	Not both > 1
SRR4299183	796	A1	0	0	1	1	2	SRR4299183	0	0	1	0	0	0	0	0	0	0	0	0	0	0		1	2	Both > 1
SRR4299182	233	A1	1	1	1	0	3	SRR4299182	0	0	1	0	0	0	0	0	0	0	0	0	0	0		1	3	Both > 1
SRR4299181	192	A1	0	1	0	1	2	SRR4299181	0	1	0	1	0	0	0	0	0	0	0	0	0	0		2	2	Both > 1
SRR4299180	192	A1	0	1	0	1	2	SRR4299180	0	1	0	1	0	0	0	0	0	0	0	0	0	0		2	2	Both > 1
SRR4299179	796	A1	0	0	1	1	2	SRR4299179	0	0	1	0	0	0	0	0	0	0	0	0	0	0		1	2	Both > 1
SRR4299178	1005	A1	0	1	0	1	2	SRR4299178	1	0	0	0	0	0	0	0	0	0	0	0	0	0		1	2	Both > 1
SRR4299177	25	A2	1	0	1	0	2	SRR4299177	0	0	0	0	0	0	0	0	0	0	0	0	0	0		0	2	Not both > 1
SRR4299176	80	A1	0	0	0	1	1	SRR4299176	0	1	0	0	0	0	0	0	0	0	0	0	0	0		1	1	Both > 1
SRR4299175	22	A1	0	0	0	0	0	SRR4299175	0	0	0	0	0	0	0	0	0	0	0	0	0	0		0	0	Not both > 1
SRR4299174	796	A1	0	0	1	1	2	SRR4299174	0	0	1	0	0	0	0	0	0	0	0	0	0	0		1	2	Both > 1
SRR4299173	796	A1	0	0	1	1	2	SRR4299173	0	0	1	0	0	0	0	0	0	0	0	0	0	0		1	2	Both > 1
SRR4299172	928	B	0	0	0	0	0	SRR4299172	0	0	0	0	0	0	0	0	0	0	0	0	0	0		0	0	Not both > 1
SRR4299171	203	A1	0	1	0	0	1	SRR4299171	1	0	0	0	0	0	0	0	0	0	0	0	0	0		1	1	Both > 1
SRR4299170	21	A2	0	0	0	0	0	SRR4299170	0	0	0	0	0	0	1	0	0	0	0	0	0	0		1	0	Not both > 1
SRR4299169	555	A1	0	0	0	1	1	SRR4299169	0	1	0	0	0	0	0	0	0	0	0	0	0	0		1	1	Both > 1
SRR4299168	-	A2	0	0	0	0	0	SRR4299168	0	0	0	0	0	0	0	0	0	0	0	0	0	0		0	0	Not both > 1
SRR4299167	796	A1	0	0	1	1	2	SRR4299167	0	0	1	0	0	0	0	0	0	0	0	0	0	0		1	2	Both > 1
SRR4299166	117	A1	0	1	0	1	2	SRR4299166	0	0	0	0	0	0	0	0	0	0	0	0	0	0		0	2	Not both > 1
SRR4299164	17	A1	1	0	0	0	1	SRR4299164	1	0	0	0	0	0	0	0	0	0	0	0	0	0		1	1	Both > 1
SRR4299163	252	A1	0	1	1	0	2	SRR4299163	0	0	1	0	0	0	0	0	0	0	0	0	0	0		1	2	Both > 1
SRR4299162	1005	A1	0	1	0	1	2	SRR4299162	1	0	0	0	0	0	0	0	0	0	0	0	0	0		1	2	Both > 1
SRR4299161	796	A1	0	0	1	1	2	SRR4299161	0	0	1	0	0	0	0	0	0	0	0	0	0	0		1	2	Both > 1
SRR4299160	203	A1	0	1	1	1	3	SRR4299160	0	0	1	1	0	0	0	0	0	0	0	0	0	0		2	3	Both > 1
SRR4299159	178	B	0	0	0	0	0	SRR4299159	0	0	0	0	0	0	0	0	0	0	0	0	0	0		0	0	Not both > 1
SRR4299158	17	A1	1	0	1	0	2	SRR4299158	0	0	1	0	0	0	0	0	0	0	0	0	0	0		1	2	Both > 1
SRR4299157	252	A1	0	1	1	1	3	SRR4299157	0	0	1	0	0	0	0	0	0	0	0	0	0	0		1	3	Both > 1
SRR4299156	192	A1	0	1	0	1	2	SRR4299156	0	1	0	1	0	0	0	0	0	0	0	0	0	0		2	2	Both > 1
SRR4299155	203	A1	0	1	0	1	2	SRR4299155	1	0	0	0	0	0	0	0	0	0	0	0	0	0		1	2	Both > 1
SRR4299154	929	A2	0	0	0	0	0	SRR4299154	0	0	0	0	0	0	0	0	0	0	0	0	0	0		0	0	Not both > 1
SRR4299153	203	A1	0	1	1	0	2	SRR4299153	0	0	1	0	0	0	0	0	0	0	0	0	0	0		1	2	Both > 1
SRR4299152	178	B	0	0	0	0	0	SRR4299152	0	0	0	0	0	0	0	0	0	0	0	0	0	0		0	0	Not both > 1
SRR4299151	796	A1	0	0	1	1	2	SRR4299151	0	0	1	0	0	0	0	0	0	0	0	0	0	0		1	2	Both > 1
SRR4299150	252	A1	0	1	1	0	2	SRR4299150	0	0	1	0	0	0	0	0	0	0	0	0	0	0		1	2	Both > 1
SRR4299149	203	A1	0	1	1	0	2	SRR4299149	0	0	1	0	0	0	0	0	0	0	0	0	0	0		1	2	Both > 1
SRR4299148	17	A1	1	0	1	1	3	SRR4299148	0	0	1	0	0	0	0	0	0	0	0	0	0	0		1	3	Both > 1
SRR4299147	203	A1	0	1	1	0	2	SRR4299147	0	0	1	0	0	0	0	0	0	0	0	0	0	0		1	2	Both > 1
SRR4299146	233	A1	1	1	1	0	3	SRR4299146	1	0	0	0	0	0	0	0	0	0	0	0	0	0		1	3	Both > 1
SRR4299145	867	A2	0	0	0	0	0	SRR4299145	0	0	0	0	0	0	0	0	0	0	0	0	0	0		0	0	Not both > 1
SRR4299144	17	A1	1	0	1	0	2	SRR4299144	0	0	1	0	0	0	0	0	0	0	0	0	0	0		1	2	Both > 1
SRR4299143	203	A1	0	1	0	1	2	SRR4299143	1	0	0	1	0	0	0	0	0	0	0	0	0	0		2	2	Both > 1
SRR4299142	-	A1	1	0	1	0	2	SRR4299142	1	0	0	0	0	0	0	0	0	0	0	0	0	0		1	2	Both > 1
SRR4299141	22	A2	0	0	1	0	1	SRR4299141	0	0	0	0	0	0	0	0	0	0	0	0	0	0		0	1	Not both > 1
SRR4299140	414	A1	1	1	0	0	2	SRR4299140	1	0	0	0	0	0	0	0	0	0	0	0	0	0		1	2	Both > 1
SRR4299139	203	A1	0	1	0	1	2	SRR4299139	0	0	0	1	0	0	0	0	0	0	0	0	0	0		1	2	Both > 1
SRR4299138	203	A1	0	1	0	1	2	SRR4299138	1	0	0	1	0	0	0	0	0	0	0	0	0	0		2	2	Both > 1
SRR4299137	178	B	0	0	0	0	0	SRR4299137	0	0	0	0	0	0	0	0	0	0	0	0	0	0		0	0	Not both > 1
SRR4299136	50	A1	1	0	1	0	2	SRR4299136	0	1	0	0	0	0	0	0	0	0	0	0	0	0		1	2	Both > 1
SRR3997844	796	A1	0	0	1	1	2	SRR3997844	0	0	1	0	0	0	0	0	0	0	0	0	0	0		1	2	Both > 1
SRR3997843	796	A1	0	0	1	1	2	SRR3997843	0	0	1	0	0	0	0	0	0	0	0	0	0	0		1	2	Both > 1
SRR3997842	796	A1	0	0	1	1	2	SRR3997842	0	0	1	0	0	0	0	0	0	0	0	0	0	0		1	2	Both > 1
SRR3997841	796	A1	0	0	1	1	2	SRR3997841	0	0	1	0	0	0	0	0	0	0	0	0	0	0		1	2	Both > 1
SRR3997840	796	A1	0	0	1	1	2	SRR3997840	0	0	1	0	0	0	0	0	0	0	0	0	0	0		1	2	Both > 1
SRR3997839	796	A1	0	0	1	1	2	SRR3997839	0	0	1	0	0	0	0	0	0	0	0	0	0	0		1	2	Both > 1
SRR3997838	796	A1	0	0	1	1	2	SRR3997838	0	0	1	0	0	0	0	0	0	0	0	0	0	0		1	2	Both > 1
SRR3997837	796	A1	0	0	1	1	2	SRR3997837	0	0	1	0	0	0	0	0	0	0	0	0	0	0		1	2	Both > 1
SRR3997836	80	A1	0	0	0	1	1	SRR3997836	0	1	0	0	0	0	0	0	0	0	0	0	0	0		1	1	Both > 1
SRR3997835	203	A1	0	1	1	0	2	SRR3997835	0	0	1	0	0	0	0	0	0	0	0	0	0	0		1	2	Both > 1
SRR3997834	203	A1	0	1	0	1	2	SRR3997834	0	0	0	0	0	0	0	0	0	0	0	0	0	0		0	2	Not both > 1
SRR3997833	203	A1	0	1	0	1	2	SRR3997833	0	0	0	0	0	0	0	0	0	0	0	0	0	0		0	2	Not both > 1
SRR3997832	796	A1	0	0	1	1	2	SRR3997832	0	0	1	0	0	0	0	0	0	0	0	0	0	0		1	2	Both > 1
SRR3997831	796	A1	0	0	1	1	2	SRR3997831	0	0	1	0	0	0	0	0	0	0	0	0	0	0		1	2	Both > 1
SRR3997830	203	A1	1	1	1	0	3	SRR3997830	0	0	1	0	0	0	0	0	0	0	0	0	0	0		1	3	Both > 1
SRR3997829	796	A1	0	0	1	1	2	SRR3997829	0	0	1	0	0	0	0	0	0	0	0	0	0	0		1	2	Both > 1
SRR3997828	796	A1	0	0	1	1	2	SRR3997828	0	0	1	0	0	0	0	0	0	0	0	0	0	0		1	2	Both > 1
SRR3997827	796	A1	0	0	1	1	2	SRR3997827	0	0	1	0	0	0	0	0	0	0	0	0	0	0		1	2	Both > 1
SRR3997826	796	A1	0	0	1	1	2	SRR3997826	0	0	1	0	0	0	0	0	0	0	0	0	0	0		1	2	Both > 1
SRR3997825	203	A1	0	1	0	1	2	SRR3997825	0	0	0	0	0	0	0	0	0	0	0	0	0	0		0	2	Not both > 1
SRR3997824	796	A1	0	0	1	1	2	SRR3997824	0	0	1	0	0	0	0	0	0	0	0	0	0	0		1	2	Both > 1
SRR3997823	796	A1	0	0	1	1	2	SRR3997823	0	0	1	0	0	0	0	0	0	0	0	0	0	0		1	2	Both > 1
SRR3997822	796	A1	0	0	1	1	2	SRR3997822	0	0	1	0	0	0	0	0	0	0	0	0	0	0		1	2	Both > 1
SRR3997821	203	A1	0	1	1	0	2	SRR3997821	0	0	1	0	0	0	0	0	0	0	0	0	0	0		1	2	Both > 1
SRR3997820	80	A1	0	0	0	0	0	SRR3997820	0	1	0	0	0	0	0	0	0	0	0	0	0	0		1	0	Not both > 1
SRR3997819	796	A1	0	0	1	1	2	SRR3997819	0	0	1	0	0	0	0	0	0	0	0	0	0	0		1	2	Both > 1
SRR3997818	796	A1	0	0	1	1	2	SRR3997818	0	0	1	0	0	0	0	0	0	0	0	0	0	0		1	2	Both > 1
SRR3997817	796	A1	0	0	1	1	2	SRR3997817	0	0	1	0	0	0	0	0	0	0	0	0	0	0		1	2	Both > 1
SRR3997816	796	A1	0	0	1	1	2	SRR3997816	0	0	1	0	0	0	0	0	0	0	0	0	0	0		1	2	Both > 1
SRR3997815	796	A1	0	0	1	1	2	SRR3997815	0	0	1	0	0	0	0	0	0	0	0	0	0	0		1	2	Both > 1
SRR3997814	796	A1	0	0	1	1	2	SRR3997814	0	0	1	0	0	0	0	0	0	0	0	0	0	0		1	2	Both > 1
SRR3997813	233	A1	0	0	1	1	2	SRR3997813	0	0	1	0	0	0	0	0	0	0	0	0	0	0		1	2	Both > 1
SRR3997812	796	A1	0	0	1	1	2	SRR3997812	0	0	1	0	0	0	0	0	0	0	0	0	0	0		1	2	Both > 1
SRR3997811	796	A1	0	0	1	1	2	SRR3997811	0	0	1	1	0	0	0	0	0	0	0	0	0	0		2	2	Both > 1
SRR3997810	796	A1	0	0	1	1	2	SRR3997810	0	0	1	0	0	0	0	0	0	0	0	0	0	0		1	2	Both > 1
SRR3997809	796	A1	0	0	1	1	2	SRR3997809	0	0	1	0	0	0	0	0	0	0	0	0	0	0		1	2	Both > 1
SRR3997808	17	A1	0	1	1	1	3	SRR3997808	0	0	1	0	0	0	0	0	0	0	0	0	0	0		1	3	Both > 1
SRR3997807	17	A1	0	1	1	1	3	SRR3997807	0	0	1	0	0	0	0	0	0	0	0	0	0	0		1	3	Both > 1
SRR3997806	796	A1	0	0	1	1	2	SRR3997806	0	0	1	0	0	0	0	0	0	0	0	0	0	0		1	2	Both > 1
SRR3997805	796	A1	0	0	1	1	2	SRR3997805	0	0	1	0	0	0	0	0	0	0	0	0	0	0		1	2	Both > 1
SRR3997804	233	A1	0	0	1	1	2	SRR3997804	0	0	1	0	0	0	0	0	0	0	0	0	0	0		1	2	Both > 1
SRR3997803	796	A1	0	0	1	1	2	SRR3997803	0	0	1	0	0	0	0	0	0	0	0	0	0	0		1	2	Both > 1
SRR3997802	796	A1	0	0	1	1	2	SRR3997802	0	0	1	0	0	0	0	0	0	0	0	0	0	0		1	2	Both > 1
SRR3997801	233	A1	0	1	1	0	2	SRR3997801	0	0	1	0	0	0	0	0	0	0	0	0	0	0		1	2	Both > 1
SRR3997800	1421	A1	1	1	0	1	3	SRR3997800	0	1	0	0	0	0	0	0	0	0	0	0	0	0		1	3	Both > 1
SRR3997799	17	A1	0	1	1	1	3	SRR3997799	0	0	1	0	0	0	0	0	0	0	0	0	0	0		1	3	Both > 1
SRR3997798	17	A1	0	1	1	1	3	SRR3997798	0	0	1	0	0	0	0	0	0	0	0	0	0	0		1	3	Both > 1
SRR3997797	1421	A1	1	1	0	1	3	SRR3997797	0	1	0	0	0	0	0	0	0	0	0	0	0	0		1	3	Both > 1
SRR3997796	796	A1	0	0	1	1	2	SRR3997796	0	0	1	0	0	0	0	0	0	0	0	0	0	0		1	2	Both > 1
SRR3997795	796	A1	0	0	1	1	2	SRR3997795	0	0	1	0	0	0	0	0	0	0	0	0	0	0		1	2	Both > 1
SRR3997794	796	A1	0	0	1	1	2	SRR3997794	0	0	1	0	0	0	0	0	0	0	0	0	0	0		1	2	Both > 1
SRR3997793	1421	A1	1	1	0	1	3	SRR3997793	0	1	0	0	0	0	0	0	0	0	0	0	0	0		1	3	Both > 1
SRR3997792	796	A1	0	0	1	1	2	SRR3997792	0	0	1	0	0	0	0	0	0	0	0	0	0	0		1	2	Both > 1
SRR3997791	796	A1	0	0	1	1	2	SRR3997791	0	0	1	0	0	0	0	0	0	0	0	0	0	0		1	2	Both > 1
SRR3997790	796	A1	0	0	1	1	2	SRR3997790	0	0	1	0	0	0	0	0	0	0	0	0	0	0		1	2	Both > 1
SRR3997789	80	A1	1	0	0	0	1	SRR3997789	0	1	0	0	0	0	0	0	0	0	0	0	0	0		1	1	Both > 1
SRR3997788	796	A1	0	0	1	1	2	SRR3997788	0	0	1	0	0	0	0	0	0	0	0	0	0	0		1	2	Both > 1
SRR3997787	796	A1	0	0	1	1	2	SRR3997787	0	0	1	0	0	0	0	0	0	0	0	0	0	0		1	2	Both > 1
SRR3997786	1421	A1	1	1	0	1	3	SRR3997786	0	1	0	0	0	0	0	0	0	0	0	0	0	0		1	3	Both > 1
SRR3997785	1421	A1	1	1	0	1	3	SRR3997785	0	1	0	0	0	0	0	0	0	0	0	0	0	0		1	3	Both > 1
SRR3997784	796	A1	0	0	1	1	2	SRR3997784	0	0	1	0	0	0	0	0	0	0	0	0	0	0		1	2	Both > 1
SRR3997783	796	A1	0	0	1	1	2	SRR3997783	0	0	1	0	0	0	0	0	0	0	0	0	0	0		1	2	Both > 1
SRR3997782	796	A1	0	0	1	1	2	SRR3997782	0	0	1	0	0	0	0	0	0	0	0	0	0	0		1	2	Both > 1
SRR3997781	203	A1	0	1	0	1	2	SRR3997781	0	0	0	0	0	0	0	0	0	0	0	0	0	0		0	2	Not both > 1
SRR3997780	796	A1	0	0	1	1	2	SRR3997780	0	0	1	0	0	0	0	0	0	0	0	0	0	0		1	2	Both > 1
SRR3997779	1421	A1	1	1	0	1	3	SRR3997779	0	1	0	1	0	0	0	0	0	0	0	0	0	0		2	3	Both > 1
SRR3997778	796	A1	0	0	1	1	2	SRR3997778	0	0	1	0	0	0	0	0	0	0	0	0	0	0		1	2	Both > 1
SRR3997776	796	A1	0	0	1	1	2	SRR3997776	0	0	1	0	0	0	0	0	0	0	0	0	0	0		1	2	Both > 1
SRR3997775	80	A1	0	0	0	0	0	SRR3997775	0	1	0	0	0	0	0	0	0	0	0	0	0	0		1	0	Not both > 1
SRR3997774	1421	A1	1	1	0	1	3	SRR3997774	0	1	0	1	0	0	0	0	0	0	0	0	0	0		2	3	Both > 1
SRR3997773	796	A1	0	0	1	1	2	SRR3997773	0	0	1	0	0	0	0	0	0	0	0	0	0	0		1	2	Both > 1
SRR3997772	796	A1	0	0	1	1	2	SRR3997772	0	0	1	0	0	0	0	0	0	0	0	0	0	0		1	2	Both > 1
SRR3997771	796	A1	0	0	1	1	2	SRR3997771	0	0	1	0	0	0	0	0	0	0	0	0	0	0		1	2	Both > 1
SRR3997770	203	A1	0	1	1	0	2	SRR3997770	0	0	1	0	0	0	0	0	0	0	0	0	0	0		1	2	Both > 1
SRR3997769	80	A1	0	0	0	1	1	SRR3997769	0	1	0	0	0	0	0	0	0	0	0	0	0	0		1	1	Both > 1
SRR3997768	796	A1	0	0	1	1	2	SRR3997768	0	0	1	0	0	0	0	0	0	0	0	0	0	0		1	2	Both > 1
SRR3997767	796	A1	0	0	1	1	2	SRR3997767	0	0	1	0	0	0	0	0	0	0	0	0	0	0		1	2	Both > 1
SRR3997766	796	A1	0	0	1	1	2	SRR3997766	0	0	1	0	0	0	0	0	0	0	0	0	0	0		1	2	Both > 1
SRR3997765	796	A1	0	0	1	1	2	SRR3997765	0	0	1	0	0	0	0	0	0	0	0	0	0	0		1	2	Both > 1
SRR3997764	796	A1	0	0	1	1	2	SRR3997764	0	0	1	0	0	0	0	0	0	0	0	0	0	0		1	2	Both > 1
SRR3997763	1421	A1	1	1	0	1	3	SRR3997763	0	1	0	1	0	0	0	0	0	0	0	0	0	0		2	3	Both > 1
SRR3997762	796	A1	0	0	1	1	2	SRR3997762	0	0	1	0	0	0	0	0	0	0	0	0	0	0		1	2	Both > 1
SRR3997761	796	A1	0	0	1	1	2	SRR3997761	0	0	1	0	0	0	0	0	0	0	0	0	0	0		1	2	Both > 1
SRR3997760	796	A1	0	0	1	1	2	SRR3997760	0	0	1	0	0	0	0	0	0	0	0	0	0	0		1	2	Both > 1
SRR3997759	555	A1	0	0	1	1	2	SRR3997759	0	0	1	0	0	0	0	0	0	0	0	0	0	0		1	2	Both > 1
SRR3997758	796	A1	0	0	1	1	2	SRR3997758	0	0	1	0	0	0	0	0	0	0	0	0	0	0		1	2	Both > 1
SRR3997757	796	A1	0	0	1	1	2	SRR3997757	0	0	1	0	0	0	0	0	0	0	0	0	0	0		1	2	Both > 1
SRR3997756	796	A1	0	0	1	1	2	SRR3997756	0	0	1	0	0	0	0	0	0	0	0	0	0	0		1	2	Both > 1
SRR3997755	796	A1	0	0	0	1	1	SRR3997755	0	0	1	1	0	0	0	0	0	0	0	0	0	0		2	1	Both > 1
SRR3997754	796	A1	0	1	1	1	3	SRR3997754	0	0	1	0	0	0	0	0	0	0	0	0	0	0		1	3	Both > 1
SRR3997753	796	A1	1	0	1	1	3	SRR3997753	0	0	1	0	0	0	0	0	0	0	0	0	0	0		1	3	Both > 1
SRR3997752	796	A1	0	0	1	1	2	SRR3997752	0	0	1	0	0	0	0	0	0	0	0	0	0	0		1	2	Both > 1
SRR3997751	1421	A1	1	1	1	1	4	SRR3997751	0	0	1	1	0	0	0	0	0	0	0	0	0	0		2	4	Both > 1
SRR3997750	1421	A1	1	1	0	1	3	SRR3997750	0	1	0	1	0	0	0	0	0	0	0	0	0	0		2	3	Both > 1
SRR3997749	192	A1	0	1	0	1	2	SRR3997749	0	1	0	1	0	0	0	0	0	0	0	0	0	0		2	2	Both > 1
SRR3997748	796	A1	0	0	1	1	2	SRR3997748	0	0	1	0	0	0	0	0	0	0	0	0	0	0		1	2	Both > 1
SRR3997747	203	A1	0	1	0	1	2	SRR3997747	0	0	0	0	0	0	0	0	0	0	0	0	0	0		0	2	Not both > 1
SRR3997746	203	A1	0	0	1	1	2	SRR3997746	0	0	1	0	0	0	0	0	0	0	0	0	0	0		1	2	Both > 1
SRR3997745	203	A1	0	1	0	1	2	SRR3997745	0	0	0	0	0	0	0	0	0	0	0	0	0	0		0	2	Not both > 1
SRR3997744	203	A1	0	1	0	1	2	SRR3997744	0	0	0	0	0	0	0	0	0	0	0	0	0	0		0	2	Not both > 1
SRR3870891	117	A1	0	1	0	0	1	SRR3870891	0	0	0	0	0	0	0	0	0	0	0	0	0	0		0	1	Not both > 1
SRR3870890	203	A1	0	1	0	1	2	SRR3870890	0	0	0	1	0	0	0	0	0	0	0	0	0	0		1	2	Both > 1
SRR3870889	1486	A1	0	1	0	0	1	SRR3870889	1	0	0	0	0	0	0	0	0	0	0	0	0	0		1	1	Both > 1
SRR3870888	117	A1	0	1	0	0	1	SRR3870888	0	0	0	0	0	0	0	0	0	0	0	0	0	0		0	1	Not both > 1
SRR3081535	203	A1	0	1	0	1	2	SRR3081535	0	0	0	0	0	0	0	0	0	0	0	0	0	0		0	2	Not both > 1
SRR16290663	192	A1	0	0	0	1	1	SRR16290663	1	0	0	1	0	0	0	0	0	0	0	0	0	0		2	1	Both > 1
SRR16290662	192	A1	0	0	0	1	1	SRR16290662	1	0	0	1	0	0	0	0	0	0	0	0	0	0		2	1	Both > 1
SRR16290661	192	A1	0	0	0	1	1	SRR16290661	1	0	0	0	0	0	0	0	0	0	0	0	0	0		1	1	Both > 1
SRR16290660	192	A1	0	0	0	1	1	SRR16290660	1	0	0	0	0	0	0	0	0	0	0	0	0	0		1	1	Both > 1
SRR16290658	203	A1	0	1	0	1	2	SRR16290658	0	0	0	0	0	0	0	0	0	0	0	0	0	0		0	2	Not both > 1
SRR16290657	16	A1	0	1	0	1	2	SRR16290657	1	0	0	0	0	0	0	0	0	0	0	0	0	0		1	2	Both > 1
SRR16290656	192	A1	0	0	0	1	1	SRR16290656	1	0	0	0	0	0	0	0	0	0	0	0	0	0		1	1	Both > 1
SRR16290655	376	A1	1	0	0	0	1	SRR16290655	0	0	1	0	0	0	0	0	0	0	0	0	0	0		1	1	Both > 1
SRR16290654	192	A1	0	0	0	1	1	SRR16290654	1	0	0	0	0	0	0	0	0	0	0	0	0	0		1	1	Both > 1
SRR16290653	202	A1	0	1	0	1	2	SRR16290653	1	0	0	0	0	0	0	0	0	0	0	0	0	0		1	2	Both > 1
SRR16290652	192	A1	0	0	0	1	1	SRR16290652	1	0	0	0	0	0	0	0	0	0	0	0	0	0		1	1	Both > 1
SRR16290651	208	A1	0	1	0	1	2	SRR16290651	1	0	0	0	0	0	0	0	0	0	0	0	0	0		1	2	Both > 1
SRR16290649	192	A1	0	0	0	1	1	SRR16290649	1	0	0	0	0	0	0	0	0	0	0	0	0	0		1	1	Both > 1
SRR16290647	17	A1	0	1	0	1	2	SRR16290647	1	0	0	0	0	0	0	0	0	0	0	0	0	0		1	2	Both > 1
SRR16290646	192	A1	0	0	0	1	1	SRR16290646	1	0	0	0	0	0	0	0	0	0	0	0	0	0		1	1	Both > 1
SRR16290645	192	A1	0	0	0	1	1	SRR16290645	1	0	0	0	0	0	0	0	0	0	0	0	0	0		1	1	Both > 1
SRR16290644	78	A1	0	0	0	1	1	SRR16290644	1	0	0	0	0	0	0	0	0	0	0	0	0	0		1	1	Both > 1
SRR16290643	192	A1	0	0	0	1	1	SRR16290643	1	0	0	0	0	0	0	0	0	0	0	0	0	0		1	1	Both > 1
SRR16290642	192	A1	0	0	0	1	1	SRR16290642	1	0	0	0	0	0	0	0	0	0	0	0	0	0		1	1	Both > 1
SRR16290641	17	A1	0	1	0	1	2	SRR16290641	1	0	0	0	0	0	0	0	0	0	0	0	0	0		1	2	Both > 1
SRR16290640	192	A1	0	0	0	1	1	SRR16290640	1	0	0	0	0	0	0	0	0	0	0	0	0	0		1	1	Both > 1
SRR16290639	192	A1	0	0	0	1	1	SRR16290639	1	0	0	0	0	0	0	0	0	0	0	0	0	0		1	1	Both > 1
SRR16290638	192	A1	0	0	0	1	1	SRR16290638	1	0	0	0	0	0	0	0	0	0	0	0	0	0		1	1	Both > 1
SRR16290636	192	A1	0	0	0	1	1	SRR16290636	1	0	0	0	0	0	0	0	0	0	0	0	0	0		1	1	Both > 1
SRR16290635	192	A1	0	0	0	1	1	SRR16290635	1	0	0	0	0	0	0	0	0	0	0	0	0	0		1	1	Both > 1
SRR16290634	192	A1	0	0	0	1	1	SRR16290634	1	0	0	0	0	0	0	0	0	0	0	0	0	0		1	1	Both > 1
SRR16290633	-	A1	0	0	0	1	1	SRR16290633	1	0	0	0	0	0	0	0	0	0	0	0	0	0		1	1	Both > 1
SRR16290632	192	A1	0	0	0	1	1	SRR16290632	1	0	0	0	0	0	0	0	0	0	0	0	0	0		1	1	Both > 1
SRR16290631	192	A1	0	0	0	1	1	SRR16290631	1	0	0	0	0	0	0	0	0	0	0	0	0	0		1	1	Both > 1
SRR16290630	192	A1	0	0	0	1	1	SRR16290630	1	0	0	0	0	0	0	0	0	0	0	0	0	0		1	1	Both > 1
SRR16290629	192	A1	0	0	0	1	1	SRR16290629	1	0	0	0	0	0	0	0	0	0	0	0	0	0		1	1	Both > 1
SRR16290628	192	A1	0	0	0	1	1	SRR16290628	1	0	0	0	0	0	0	0	0	0	0	0	0	0		1	1	Both > 1
SRR16290627	192	A1	0	0	0	1	1	SRR16290627	1	0	0	0	0	0	0	0	0	0	0	0	0	0		1	1	Both > 1
SRR16290625	192	A1	0	0	0	1	1	SRR16290625	1	0	0	0	0	0	0	0	0	0	0	0	0	0		1	1	Both > 1
SRR16290624	192	A1	0	0	0	1	1	SRR16290624	1	0	0	0	0	0	0	0	0	0	0	0	0	0		1	1	Both > 1
SRR16290623	192	A1	0	0	0	1	1	SRR16290623	1	0	0	0	0	0	0	0	0	0	0	0	0	0		1	1	Both > 1
SRR16290622	192	A1	0	0	1	1	2	SRR16290622	1	0	0	1	0	0	0	0	0	0	0	0	0	0		2	2	Both > 1
SRR16290621	192	A1	0	0	0	1	1	SRR16290621	1	0	0	0	0	0	0	0	0	0	0	0	0	0		1	1	Both > 1
SRR16290620	192	A1	0	0	0	1	1	SRR16290620	1	0	0	0	0	0	0	0	0	0	0	0	0	0		1	1	Both > 1
SRR16290619	192	A1	0	0	0	1	1	SRR16290619	1	0	0	0	0	0	0	0	0	0	0	0	0	0		1	1	Both > 1
SRR16290618	927	A1	0	0	1	0	1	SRR16290618	1	0	0	1	0	0	0	0	0	0	0	0	0	0		2	1	Both > 1
SRR16290617	192	A1	0	0	0	1	1	SRR16290617	1	0	0	0	0	0	0	0	0	0	0	0	0	0		1	1	Both > 1
SRR16290616	-	A1	0	0	0	1	1	SRR16290616	1	0	0	0	0	0	0	0	0	0	0	0	0	0		1	1	Both > 1
SRR16290614	192	A1	0	0	0	1	1	SRR16290614	1	0	0	0	0	0	0	0	0	0	0	0	0	0		1	1	Both > 1
SRR16290613	192	A1	0	0	0	1	1	SRR16290613	1	0	0	0	0	0	0	0	0	0	0	0	0	0		1	1	Both > 1
SRR16290612	192	A1	0	0	0	1	1	SRR16290612	1	0	0	0	0	0	0	0	0	0	0	0	0	0		1	1	Both > 1
SRR16290611	192	A1	0	0	0	1	1	SRR16290611	1	0	0	0	0	0	0	0	0	0	0	0	0	0		1	1	Both > 1
SRR16290610	117	A1	0	1	0	0	1	SRR16290610	0	0	0	0	0	0	0	0	0	0	0	0	0	0		0	1	Not both > 1
SRR16290609	203	A1	1	1	0	1	3	SRR16290609	1	0	0	0	0	0	0	0	0	0	0	0	0	0		1	3	Both > 1
SRR11911108	178	B	0	0	0	0	0	SRR11911108	0	0	0	0	0	0	0	0	0	0	0	0	0	0		0	0	Not both > 1
SRR11911107	94	B	0	0	0	0	0	SRR11911107	0	0	0	0	0	0	0	0	0	0	0	0	0	0		0	0	Not both > 1
SRR11911106	17	A1	0	1	0	1	2	SRR11911106	0	0	0	0	1	0	0	0	0	0	0	0	0	0		1	2	Both > 1
SRR11911105	32	A2	0	0	0	0	0	SRR11911105	0	0	0	0	0	0	0	0	0	0	0	0	0	0		0	0	Not both > 1
SRR11911104	-	A2	0	0	1	0	1	SRR11911104	0	0	0	0	0	0	0	0	0	0	0	0	0	0		0	1	Not both > 1
SRR11911103	80	A1	0	1	0	0	1	SRR11911103	0	0	0	0	0	0	0	0	0	0	0	0	0	0		0	1	Not both > 1
SRR11911102	70	A2	0	0	0	0	0	SRR11911102	0	0	0	0	0	0	0	0	0	0	0	0	0	0		0	0	Not both > 1
SRR11911101	623	B	0	0	0	0	0	SRR11911101	0	0	0	0	0	0	0	0	0	0	0	0	0	0		0	0	Not both > 1
SRR11911100	-	B	0	0	0	0	0	SRR11911100	0	0	0	0	0	0	0	0	0	0	0	0	0	0		0	0	Not both > 1
SRR11911099	413	A2	0	0	1	0	1	SRR11911099	0	1	0	0	0	0	0	0	0	0	0	0	0	0		1	1	Both > 1
SRR11911098	533	A2	0	0	0	0	0	SRR11911098	0	0	0	0	0	0	0	0	0	0	0	0	0	0		0	0	Not both > 1
SRR11911097	324	A1	0	0	1	0	1	SRR11911097	0	0	0	0	0	0	0	0	0	0	0	0	0	0		0	1	Not both > 1
SRR11911096	639	A2	0	0	1	0	1	SRR11911096	0	0	0	0	0	0	0	0	0	0	0	0	0	0		0	1	Not both > 1
SRR11911095	203	A1	0	1	0	1	2	SRR11911095	1	0	0	0	0	0	0	0	0	0	0	0	0	0		1	2	Both > 1
SRR11911094	18	A1	1	0	0	0	1	SRR11911094	0	0	0	0	0	0	0	0	0	0	0	0	0	0		0	1	Not both > 1
SRR11911093	117	A1	1	1	1	0	3	SRR11911093	0	0	0	0	0	0	0	0	0	0	0	0	0	0		0	3	Not both > 1
SRR11911092	18	A1	0	0	0	0	0	SRR11911092	0	0	0	0	0	0	0	0	0	0	0	0	0	0		0	0	Not both > 1
SRR11911091	18	A1	1	0	0	0	1	SRR11911091	0	0	0	0	0	0	0	0	0	0	0	0	0	0		0	1	Not both > 1
SRR11911090	80	A1	0	0	0	0	0	SRR11911090	0	0	0	0	0	0	0	0	0	0	0	0	0	0		0	0	Not both > 1
SRR11911089	80	A1	0	0	0	1	1	SRR11911089	1	0	0	0	0	0	0	0	0	0	0	0	0	0		1	1	Both > 1
SRR11911088	80	A1	1	0	0	0	1	SRR11911088	0	0	0	0	0	0	0	0	0	0	0	0	0	0		0	1	Not both > 1
SRR11911087	117	A1	0	1	0	1	2	SRR11911087	1	0	0	0	0	0	0	0	0	0	0	0	0	0		1	2	Both > 1
SRR11911086	117	A1	0	1	0	1	2	SRR11911086	1	0	0	0	0	0	0	0	0	0	0	0	0	0		1	2	Both > 1
SRR11911085	192	A1	0	0	0	1	1	SRR11911085	1	0	0	0	0	0	0	0	0	0	0	0	0	0		1	1	Both > 1
SRR11911084	203	A1	0	1	0	0	1	SRR11911084	1	0	0	0	0	0	0	0	0	0	0	0	0	0		1	1	Both > 1
SRR11911083	192	A1	0	0	0	1	1	SRR11911083	1	0	0	0	0	0	0	0	0	0	0	0	0	0		1	1	Both > 1
SRR11911082	203	A1	0	1	0	1	2	SRR11911082	0	0	0	0	0	0	0	0	0	0	0	0	0	0		0	2	Not both > 1
SRR11911081	1196	A1	0	0	0	0	0	SRR11911081	0	0	0	0	0	0	0	0	0	0	0	0	0	0		0	0	Not both > 1
SRR11911080	117	A1	0	1	0	0	1	SRR11911080	0	0	0	0	0	0	0	0	0	0	0	0	0	0		0	1	Not both > 1
SRR11911079	117	A1	0	1	0	0	1	SRR11911079	0	0	0	0	0	0	0	0	0	0	0	0	0	0		0	1	Not both > 1
SRR11911078	117	A1	0	1	0	0	1	SRR11911078	0	0	0	0	0	0	0	0	0	0	0	0	0	0		0	1	Not both > 1
SRR11911077	117	A1	0	1	0	0	1	SRR11911077	0	0	0	0	0	0	0	0	0	0	0	0	0	0		0	1	Not both > 1
SRR11911076	203	A1	0	1	0	1	2	SRR11911076	1	0	0	0	0	0	0	0	0	0	0	0	0	0		1	2	Both > 1
SRR11911075	872	A2	0	0	0	0	0	SRR11911075	0	1	0	0	0	0	0	0	0	0	0	0	0	0		1	0	Not both > 1
SRR11911074	78	A1	0	0	0	1	1	SRR11911074	1	0	0	0	0	0	0	0	0	0	0	0	0	0		1	1	Both > 1
SRR11911073	203	A1	0	1	0	1	2	SRR11911073	1	0	0	0	0	0	0	0	0	0	0	0	0	0		1	2	Both > 1
SRR11911072	17	A1	0	1	0	0	1	SRR11911072	0	0	0	0	0	0	0	0	0	0	0	0	0	0		0	1	Not both > 1
SRR11911071	17	A1	0	1	0	0	1	SRR11911071	0	0	0	0	0	0	0	0	0	0	0	0	0	0		0	1	Not both > 1
SRR11911070	17	A1	0	1	0	0	1	SRR11911070	0	0	0	0	0	0	0	0	0	0	0	0	0	0		0	1	Not both > 1
SRR11911069	17	A1	0	1	0	0	1	SRR11911069	0	0	0	0	0	0	0	0	0	0	0	0	0	0		0	1	Not both > 1
SRR11911068	27	A2	0	0	1	0	1	SRR11911068	0	0	0	0	0	0	0	0	0	0	0	0	0	0		0	1	Not both > 1
SRR11911067	80	A1	0	0	0	0	0	SRR11911067	1	0	0	0	0	0	0	0	0	0	0	0	0	0		1	0	Not both > 1
SRR11911066	17	A1	0	1	0	1	2	SRR11911066	1	0	0	0	0	0	0	0	0	0	0	0	0	0		1	2	Both > 1
SRR11911065	26	A2	0	0	1	0	1	SRR11911065	0	1	0	0	0	0	0	0	0	0	0	0	0	0		1	1	Both > 1
SRR11911064	5	A2	0	0	1	0	1	SRR11911064	0	0	0	0	1	0	0	0	0	0	0	0	0	0		1	1	Both > 1
SRR11911063	67	A2	0	0	0	0	0	SRR11911063	0	0	0	0	0	0	0	0	0	0	0	0	0	0		0	0	Not both > 1
SRR11911062	22	A2	0	0	0	0	0	SRR11911062	0	0	0	0	0	0	0	0	0	0	0	0	0	0		0	0	Not both > 1
SRR11911061	18	A1	0	0	1	0	1	SRR11911061	0	0	0	0	0	0	0	0	0	0	0	0	0	0		0	1	Not both > 1
SRR11911060	210	A2	0	1	0	0	1	SRR11911060	0	0	0	0	0	0	0	1	0	0	0	0	0	0		1	1	Both > 1
SRR11911059	78	A1	0	0	0	0	0	SRR11911059	1	0	0	0	0	0	0	0	0	0	0	0	0	0		1	0	Not both > 1
SRR11911058	69	A2	0	0	0	0	0	SRR11911058	0	0	0	0	0	0	0	0	0	0	0	0	0	0		0	0	Not both > 1
SRR11911057	74	B	0	0	0	0	0	SRR11911057	0	0	0	0	0	0	0	0	0	0	0	0	0	0		0	0	Not both > 1
SRR11911056	816	B	0	0	0	0	0	SRR11911056	0	0	0	0	0	0	0	0	0	0	0	0	0	0		0	0	Not both > 1
SRR11911055	94	B	0	0	0	0	0	SRR11911055	0	0	0	0	0	0	0	0	0	0	0	0	0	0		0	0	Not both > 1
SRR11911054	110	A2	0	0	0	0	0	SRR11911054	0	0	0	0	0	0	0	0	0	0	0	0	0	0		0	0	Not both > 1
SRR11911053	112	A2	1	1	0	0	2	SRR11911053	0	0	0	0	0	0	0	0	0	0	0	0	0	0		0	2	Not both > 1
SRR11911052	57	A2	0	0	0	0	0	SRR11911052	0	0	0	0	0	0	0	0	0	0	0	0	0	0		0	0	Not both > 1
SRR11911051	32	A2	0	0	1	0	1	SRR11911051	0	0	0	0	0	0	0	0	0	0	0	0	0	0		0	1	Not both > 1
SRR11911050	115	A2	0	0	0	0	0	SRR11911050	0	0	0	0	0	0	0	0	0	0	0	0	0	0		0	0	Not both > 1
SRR11911049	17	A1	0	1	0	0	1	SRR11911049	1	0	0	0	0	0	0	0	0	0	0	0	0	0		1	1	Both > 1
SRR11911048	125	A1	1	1	0	0	2	SRR11911048	0	0	0	0	0	0	0	1	0	0	0	0	0	0		1	2	Both > 1
SRR11911047	170	A2	0	1	1	0	2	SRR11911047	0	0	1	0	0	0	0	0	0	0	0	0	0	0		1	2	Both > 1
SRR11911046	132	A1	0	1	0	0	1	SRR11911046	0	0	0	0	0	0	0	0	0	0	0	0	0	0		0	1	Not both > 1
SRR11911045	171	A1	0	0	1	0	1	SRR11911045	0	1	0	0	0	0	0	0	0	0	0	0	0	0		1	1	Both > 1
SRR11911044	132	A1	0	1	0	0	1	SRR11911044	0	0	0	0	0	0	0	0	0	0	0	0	0	0		0	1	Not both > 1
SRR11911043	178	B	0	0	0	0	0	SRR11911043	0	0	0	0	0	0	0	0	0	0	0	0	0	0		0	0	Not both > 1
SRR11911042	262	A1	1	0	0	0	1	SRR11911042	1	0	0	1	0	0	0	0	0	0	0	0	0	0		2	1	Both > 1
SRR11911041	80	A1	1	0	0	0	1	SRR11911041	0	0	1	0	0	0	0	0	0	0	0	0	0	0		1	1	Both > 1
SRR11911040	22	A2	0	0	0	0	0	SRR11911040	0	0	0	0	0	0	0	0	0	0	0	0	0	0		0	0	Not both > 1
SRR11911039	117	A1	0	0	0	0	0	SRR11911039	0	0	0	0	0	0	0	0	0	0	0	0	0	0		0	0	Not both > 1
SRR11911038	117	A1	0	1	0	1	2	SRR11911038	1	0	0	0	0	0	0	0	0	0	0	0	0	0		1	2	Both > 1
SRR11911037	117	A1	0	0	0	0	0	SRR11911037	0	0	0	1	0	0	0	0	0	0	0	0	0	0		1	0	Not both > 1
SRR11911036	78	A1	0	1	0	0	1	SRR11911036	0	0	0	0	0	0	0	0	0	0	0	0	0	0		0	1	Not both > 1
SRR11911035	117	A1	0	1	0	0	1	SRR11911035	0	0	0	0	0	0	0	0	0	0	0	0	0	0		0	1	Not both > 1
SRR11911034	117	A1	0	0	0	0	0	SRR11911034	0	0	0	1	0	0	0	0	0	0	0	0	0	0		1	0	Not both > 1
SRR11911033	17	A1	0	1	0	1	2	SRR11911033	0	0	0	0	0	0	0	0	0	0	0	0	0	0		0	2	Not both > 1
SRR11911032	117	A1	0	1	0	1	2	SRR11911032	0	0	0	0	0	0	0	0	0	0	0	0	0	0		0	2	Not both > 1
SRR11911031	117	A1	0	0	0	0	0	SRR11911031	0	0	0	1	0	0	0	0	0	0	0	0	0	0		1	0	Not both > 1
SRR11911030	117	A1	0	1	0	0	1	SRR11911030	0	0	0	0	0	0	0	0	0	0	0	0	0	0		0	1	Not both > 1
SRR11911029	17	A1	0	1	0	0	1	SRR11911029	0	0	0	0	0	0	0	0	0	0	0	0	0	0		0	1	Not both > 1
SRR11911028	203	A1	0	0	0	0	0	SRR11911028	1	0	0	1	0	0	0	0	0	0	0	0	0	0		2	0	Not both > 1
SRR11911027	117	A1	0	1	0	1	2	SRR11911027	0	0	0	0	0	0	0	0	0	0	0	0	0	0		0	2	Not both > 1
SRR11911026	-	A2	0	0	0	0	0	SRR11911026	0	0	0	0	0	0	0	0	0	0	0	0	0	0		0	0	Not both > 1
SRR11911025	117	A1	0	0	0	0	0	SRR11911025	0	0	0	1	0	0	0	0	0	0	0	0	0	0		1	0	Not both > 1
SRR11911024	117	A1	0	0	0	1	1	SRR11911024	0	0	0	1	0	0	0	0	0	0	0	0	0	0		1	1	Both > 1
SRR11911023	203	A1	0	0	0	0	0	SRR11911023	1	0	0	1	0	0	0	0	0	0	0	0	0	0		2	0	Not both > 1
SRR11911022	117	A1	0	1	0	1	2	SRR11911022	0	0	0	0	0	0	0	0	0	0	0	0	0	0		0	2	Not both > 1
SRR11911021	117	A1	0	1	0	1	2	SRR11911021	0	0	0	0	0	0	0	0	0	0	0	0	0	0		0	2	Not both > 1
SRR11911020	80	A1	0	1	0	1	2	SRR11911020	0	0	0	1	0	0	0	0	0	0	0	0	0	0		1	2	Both > 1
SRR11911019	17	A1	0	1	0	1	2	SRR11911019	1	0	0	0	0	0	0	0	0	0	0	0	0	0		1	2	Both > 1
SRR11911018	17	A1	0	1	0	1	2	SRR11911018	0	1	0	0	0	0	0	0	0	0	0	0	0	0		1	2	Both > 1
SRR11911017	117	A1	0	1	0	1	2	SRR11911017	0	0	0	1	0	0	0	0	0	0	0	0	0	0		1	2	Both > 1
SRR11911016	780	A1	0	0	0	0	0	SRR11911016	0	0	0	0	0	0	0	0	0	0	0	0	0	0		0	0	Not both > 1
SRR11911015	192	A1	0	0	0	1	1	SRR11911015	1	0	0	0	0	0	0	0	0	0	0	0	0	0		1	1	Both > 1
SRR11911014	117	A1	0	0	0	0	0	SRR11911014	0	0	0	1	0	0	0	0	0	0	0	0	0	0		1	0	Not both > 1
SRR11911013	203	A1	0	1	0	1	2	SRR11911013	0	0	0	0	0	0	0	0	0	0	0	0	0	0		0	2	Not both > 1
SRR11911012	203	A1	0	1	0	1	2	SRR11911012	0	0	0	0	0	0	0	0	0	0	0	0	0	0		0	2	Not both > 1
SRR11911011	80	A1	1	0	0	0	1	SRR11911011	0	0	1	1	0	0	0	0	0	0	0	0	0	0		2	1	Both > 1
SRR11911010	80	A1	0	0	0	0	0	SRR11911010	0	1	0	0	0	0	0	0	0	0	0	0	0	0		1	0	Not both > 1
SRR11911009	117	A1	0	1	0	1	2	SRR11911009	1	0	0	0	0	0	0	0	0	0	0	0	0	0		1	2	Both > 1
SRR11911008	117	A1	0	0	0	0	0	SRR11911008	0	0	0	1	0	0	0	0	0	0	0	0	0	0		1	0	Not both > 1
SRR11911007	17	A1	1	0	0	1	2	SRR11911007	0	1	0	0	0	0	0	0	0	0	0	0	0	0		1	2	Both > 1
SRR11911006	323	A1	0	1	0	1	2	SRR11911006	1	0	0	0	0	0	0	0	0	0	0	0	0	0		1	2	Both > 1
SRR11911005	203	A1	0	1	0	1	2	SRR11911005	0	0	0	0	0	0	0	0	0	0	0	0	0	0		0	2	Not both > 1
SRR11911004	203	A1	0	1	0	1	2	SRR11911004	0	0	0	0	0	0	0	0	0	0	0	0	0	0		0	2	Not both > 1
SRR11911003	262	A1	1	0	0	0	1	SRR11911003	1	0	0	1	0	0	0	0	0	0	0	0	0	0		2	1	Both > 1
SRR11911002	80	A1	0	0	0	0	0	SRR11911002	0	1	0	0	0	0	0	0	0	0	0	0	0	0		1	0	Not both > 1
SRR11911001	117	A1	0	1	0	1	2	SRR11911001	0	0	0	0	0	0	0	0	0	0	0	0	0	0		0	2	Not both > 1
SRR11911000	117	A1	0	1	0	0	1	SRR11911000	0	0	0	0	0	0	0	0	0	0	0	0	0	0		0	1	Not both > 1
SRR11910999	117	A1	0	0	0	0	0	SRR11910999	0	0	0	1	0	0	0	0	0	0	0	0	0	0		1	0	Not both > 1
SRR11910998	117	A1	0	1	0	1	2	SRR11910998	1	0	0	0	0	0	0	0	0	0	0	0	0	0		1	2	Both > 1
SRR11910997	117	A1	0	0	0	0	0	SRR11910997	0	0	0	1	0	0	0	0	0	0	0	0	0	0		1	0	Not both > 1
SRR11910996	178	B	0	0	0	0	0	SRR11910996	0	0	0	0	0	0	0	0	0	0	0	0	0	0		0	0	Not both > 1
SRR11910995	102	A2	0	0	0	0	0	SRR11910995	0	0	0	0	0	0	0	0	0	0	0	0	0	0		0	0	Not both > 1
SRR11910994	117	A1	0	0	0	0	0	SRR11910994	0	0	0	1	0	0	0	0	0	0	0	0	0	0		1	0	Not both > 1
SRR11910993	117	A1	0	1	0	1	2	SRR11910993	0	0	0	0	0	0	0	0	0	0	0	0	0	0		0	2	Not both > 1
SRR11910992	117	A1	0	1	0	1	2	SRR11910992	0	0	0	0	0	0	0	0	0	0	0	0	0	0		0	2	Not both > 1
SRR11910991	117	A1	0	1	0	1	2	SRR11910991	0	0	0	0	0	0	0	0	0	0	0	0	0	0		0	2	Not both > 1
SRR11910990	203	A1	0	1	0	1	2	SRR11910990	0	0	0	0	0	0	0	0	0	0	0	0	0	0		0	2	Not both > 1
SRR11910989	117	A1	0	1	0	1	2	SRR11910989	1	0	0	0	0	0	0	0	0	0	0	0	0	0		1	2	Both > 1
SRR11910988	80	A1	0	0	0	0	0	SRR11910988	0	1	0	0	0	0	0	0	0	0	0	0	0	0		1	0	Not both > 1
SRR11910987	117	A1	0	0	0	0	0	SRR11910987	0	0	0	1	0	0	0	0	0	0	0	0	0	0		1	0	Not both > 1
SRR11910986	117	A1	0	1	0	1	2	SRR11910986	0	0	0	0	0	0	0	0	0	0	0	0	0	0		0	2	Not both > 1
SRR11910985	117	A1	0	1	0	1	2	SRR11910985	0	0	0	1	0	0	0	0	0	0	0	0	0	0		1	2	Both > 1
SRR11910984	70	A2	0	0	0	0	0	SRR11910984	0	0	0	0	0	0	0	0	0	0	0	0	0	0		0	0	Not both > 1
SRR11910983	117	A1	0	0	0	0	0	SRR11910983	0	0	0	1	0	0	0	0	0	0	0	0	0	0		1	0	Not both > 1
SRR11910982	22	A2	0	0	0	0	0	SRR11910982	0	0	0	0	0	0	0	0	0	0	0	0	0	0		0	0	Not both > 1
SRR11910981	94	B	0	0	0	0	0	SRR11910981	0	0	0	0	0	0	0	0	0	0	0	0	0	0		0	0	Not both > 1
SRR11910980	203	A1	0	1	0	1	2	SRR11910980	1	0	0	1	0	0	0	0	0	0	0	0	0	0		2	2	Both > 1
SRR11910979	17	A1	0	1	0	1	2	SRR11910979	0	0	0	0	0	0	0	0	0	0	0	0	0	0		0	2	Not both > 1
SRR11910978	17	A1	0	1	0	1	2	SRR11910978	0	0	0	0	0	0	0	0	0	0	0	0	0	0		0	2	Not both > 1
SRR11910977	117	A1	0	1	0	1	2	SRR11910977	0	0	0	0	0	0	0	0	0	0	0	0	0	0		0	2	Not both > 1
SRR11910976	203	A1	0	1	0	1	2	SRR11910976	1	0	0	0	0	0	0	0	0	0	0	0	0	0		1	2	Both > 1
SRR11910975	323	A1	1	0	1	0	2	SRR11910975	0	1	0	0	0	0	0	0	0	0	0	0	0	0		1	2	Both > 1
SRR11910974	-	B	0	0	0	0	0	SRR11910974	0	0	0	0	0	0	0	0	0	0	0	0	0	0		0	0	Not both > 1
SRR11910973	102	A2	0	0	0	0	0	SRR11910973	0	0	0	0	0	0	0	0	0	0	0	0	0	0		0	0	Not both > 1
SRR11910972	-	A2	0	0	0	0	0	SRR11910972	0	0	0	0	0	0	0	0	0	0	0	0	0	0		0	0	Not both > 1
SRR11910971	17	A1	1	0	0	0	1	SRR11910971	0	1	0	0	0	0	0	0	0	0	0	0	0	0		1	1	Both > 1
SRR11910970	78	A1	0	0	0	1	1	SRR11910970	1	0	0	0	0	0	0	0	0	0	0	0	0	0		1	1	Both > 1
SRR11910969	17	A1	1	0	0	0	1	SRR11910969	0	1	0	0	0	0	0	0	0	0	0	0	0	0		1	1	Both > 1
SRR11910968	-	B	0	0	0	0	0	SRR11910968	0	0	0	0	0	0	0	0	0	0	0	0	0	0		0	0	Not both > 1
SRR11910967	-	A1	0	0	0	0	0	SRR11910967	0	0	0	0	0	0	0	0	0	0	0	0	0	0		0	0	Not both > 1
SRR11910966	17	A1	0	0	0	0	0	SRR11910966	0	0	0	0	0	0	0	0	0	0	0	0	0	0		0	0	Not both > 1
SRR11910965	203	A1	0	1	0	1	2	SRR11910965	1	0	0	0	0	0	0	0	0	0	0	0	0	0		1	2	Both > 1
SRR11910964	400	A1	0	0	0	1	1	SRR11910964	0	0	0	0	0	0	0	0	0	0	0	0	0	0		0	1	Not both > 1
SRR11910963	17	A1	0	0	0	0	0	SRR11910963	0	0	0	0	0	0	0	0	0	0	0	0	0	0		0	0	Not both > 1
SRR11910962	709	A2	0	0	0	0	0	SRR11910962	0	0	0	0	0	0	0	0	0	0	0	0	0	0		0	0	Not both > 1
SRR11910961	17	A1	0	1	1	1	3	SRR11910961	0	0	0	0	0	0	0	0	0	0	0	0	0	0		0	3	Not both > 1
SRR11910960	-	A2	0	0	0	0	0	SRR11910960	0	0	0	0	0	0	0	0	0	0	0	0	0	0		0	0	Not both > 1
SRR11910959	78	A1	0	1	1	1	3	SRR11910959	1	0	0	0	0	0	0	0	0	0	0	0	0	0		1	3	Both > 1
SRR11910958	121	A1	0	0	0	0	0	SRR11910958	0	0	0	0	0	0	0	0	0	0	0	0	0	0		0	0	Not both > 1
SRR11910957	17	A1	0	0	0	0	0	SRR11910957	0	0	0	0	0	0	0	0	0	0	0	0	0	0		0	0	Not both > 1
SRR11910956	17	A1	0	0	0	0	0	SRR11910956	0	0	0	0	0	0	0	0	0	0	0	0	0	0		0	0	Not both > 1
SRR11910955	17	A1	0	0	0	0	0	SRR11910955	0	0	0	0	0	0	0	0	0	0	0	0	0	0		0	0	Not both > 1
SRR11910954	400	A1	0	0	0	1	1	SRR11910954	0	0	0	0	0	0	0	0	0	0	0	0	0	0		0	1	Not both > 1
SRR11910953	17	A1	0	0	0	0	0	SRR11910953	0	0	0	0	0	0	0	0	0	0	0	0	0	0		0	0	Not both > 1
SRR11910952	400	A1	0	0	0	1	1	SRR11910952	0	0	0	0	0	0	0	0	0	0	0	0	0	0		0	1	Not both > 1
SRR11910951	102	A2	0	0	0	0	0	SRR11910951	0	0	0	0	0	0	0	0	0	0	0	0	0	0		0	0	Not both > 1
SRR11910950	17	A1	0	0	0	0	0	SRR11910950	0	0	0	0	0	0	0	0	0	0	0	0	0	0		0	0	Not both > 1
SRR11910949	94	B	0	0	0	0	0	SRR11910949	0	0	0	0	0	0	0	0	0	0	0	0	0	0		0	0	Not both > 1
SRR11910948	78	A1	0	0	0	1	1	SRR11910948	1	0	0	1	0	0	0	0	0	0	0	0	0	0		2	1	Both > 1
SRR11910947	290	A1	0	0	1	0	1	SRR11910947	1	0	0	0	0	0	0	0	0	0	0	0	0	0		1	1	Both > 1
SRR11910946	17	A1	0	0	0	0	0	SRR11910946	0	0	0	0	0	0	0	0	0	0	0	0	0	0		0	0	Not both > 1
SRR11910945	78	A1	0	1	1	1	3	SRR11910945	1	0	0	0	0	0	0	0	0	0	0	0	0	0		1	3	Both > 1
SRR11910944	17	A1	0	0	0	0	0	SRR11910944	0	0	0	0	0	0	0	0	0	0	0	0	0	0		0	0	Not both > 1
SRR11910943	203	A1	0	1	0	1	2	SRR11910943	1	0	0	0	0	0	0	0	0	0	0	0	0	0		1	2	Both > 1
SRR11910942	17	A1	0	0	0	0	0	SRR11910942	0	0	0	0	0	0	0	0	0	0	0	0	0	0		0	0	Not both > 1
SRR11910941	94	B	0	0	0	0	0	SRR11910941	0	0	0	0	0	0	0	0	0	0	0	0	0	0		0	0	Not both > 1
SRR11910940	888	A2	0	0	0	0	0	SRR11910940	0	0	0	0	0	0	0	0	0	0	0	0	0	0		0	0	Not both > 1
SRR11910939	78	A1	0	0	0	1	1	SRR11910939	1	0	0	0	0	0	0	0	0	0	0	0	0	0		1	1	Both > 1
SRR11910938	400	A1	0	0	0	1	1	SRR11910938	0	0	0	0	0	0	0	0	0	0	0	0	0	0		0	1	Not both > 1
SRR11910937	-	B	0	0	0	0	0	SRR11910937	0	0	0	0	0	0	0	0	0	0	0	0	0	0		0	0	Not both > 1
SRR11910936	78	A1	0	1	0	1	2	SRR11910936	1	0	0	0	0	0	0	0	0	0	0	0	0	0		1	2	Both > 1
SRR11910935	78	A1	0	0	0	1	1	SRR11910935	1	0	0	1	0	0	0	0	0	0	0	0	0	0		2	1	Both > 1
SRR11910934	389	A1	0	0	1	0	1	SRR11910934	0	1	0	0	0	0	0	0	0	0	0	0	0	0		1	1	Both > 1
SRR11910933	203	A1	0	1	0	1	2	SRR11910933	0	0	0	0	0	0	0	0	0	0	0	0	0	0		0	2	Not both > 1
SRR11910932	203	A1	0	1	0	1	2	SRR11910932	0	0	0	0	0	0	0	0	0	0	0	0	0	0		0	2	Not both > 1
SRR11910931	400	A1	0	0	0	1	1	SRR11910931	0	0	0	0	0	0	0	0	0	0	0	0	0	0		0	1	Not both > 1
SRR11910930	17	A1	0	0	0	0	0	SRR11910930	0	0	0	0	0	0	0	0	0	0	0	0	0	0		0	0	Not both > 1
SRR11910929	117	A1	0	0	0	0	0	SRR11910929	0	0	0	0	0	0	0	0	0	0	0	0	0	0		0	0	Not both > 1
SRR11910928	80	A1	0	0	0	0	0	SRR11910928	0	0	1	0	0	0	0	0	0	0	0	0	0	0		1	0	Not both > 1
SRR11910927	78	A1	0	0	0	1	1	SRR11910927	0	0	1	0	0	0	0	0	0	0	0	0	0	0		1	1	Both > 1
SRR11910926	78	A1	0	1	1	1	3	SRR11910926	1	0	0	0	0	0	0	0	0	0	0	0	0	0		1	3	Both > 1
SRR11910925	203	A1	0	1	0	1	2	SRR11910925	0	0	0	0	0	0	0	0	0	0	0	0	0	0		0	2	Not both > 1
SRR11910924	17	A1	0	0	0	0	0	SRR11910924	0	0	0	0	0	0	0	0	0	0	0	0	0	0		0	0	Not both > 1
SRR11910923	78	A1	0	1	1	1	3	SRR11910923	1	0	0	0	0	0	0	0	0	0	0	0	0	0		1	3	Both > 1
SRR11910922	78	A1	0	0	0	1	1	SRR11910922	1	0	0	1	0	0	0	0	0	0	0	0	0	0		2	1	Both > 1
SRR11910921	203	A1	0	1	0	1	2	SRR11910921	0	0	0	0	0	0	0	0	0	0	0	0	0	0		0	2	Not both > 1
SRR11910920	-	A1	0	0	0	1	1	SRR11910920	0	0	0	0	0	0	0	0	0	0	0	0	0	0		0	1	Not both > 1
SRR11910919	17	A1	0	0	0	0	0	SRR11910919	0	0	0	0	0	0	0	0	0	0	0	0	0	0		0	0	Not both > 1
SRR11910918	117	A1	0	0	0	0	0	SRR11910918	0	0	0	0	0	0	0	0	0	0	0	0	0	0		0	0	Not both > 1
SRR11910917	203	A1	0	1	0	1	2	SRR11910917	0	1	0	0	0	0	0	0	0	0	0	0	0	0		1	2	Both > 1
SRR11910916	867	A2	0	0	0	0	0	SRR11910916	0	0	0	0	0	0	0	0	0	0	0	0	0	0		0	0	Not both > 1
SRR11910915	78	A1	0	1	1	1	3	SRR11910915	1	0	0	0	0	0	0	0	0	0	0	0	0	0		1	3	Both > 1
SRR11910914	17	A1	0	0	0	0	0	SRR11910914	0	0	0	0	0	0	0	0	0	0	0	0	0	0		0	0	Not both > 1
SRR11910913	958	A1	0	0	0	0	0	SRR11910913	0	0	0	0	0	0	0	0	0	0	0	0	0	0		0	0	Not both > 1
SRR11910912	17	A1	0	0	0	0	0	SRR11910912	0	0	0	0	0	0	0	0	0	0	0	0	0	0		0	0	Not both > 1
SRR11910911	-	A1	0	0	0	1	1	SRR11910911	0	0	0	0	0	0	0	0	0	0	0	0	0	0		0	1	Not both > 1
SRR11910910	203	A1	0	1	0	1	2	SRR11910910	1	0	0	1	0	0	0	0	0	0	0	0	0	0		2	2	Both > 1
SRR11910909	78	A1	0	0	0	0	0	SRR11910909	0	0	0	0	0	0	0	0	0	0	0	0	0	0		0	0	Not both > 1
SRR11910908	-	B	0	0	0	0	0	SRR11910908	0	0	0	0	0	0	0	0	0	0	0	0	0	0		0	0	Not both > 1
SRR11910907	117	A1	0	1	0	0	1	SRR11910907	0	0	0	0	0	0	0	0	0	0	0	0	0	0		0	1	Not both > 1
SRR11910906	-	A2	0	0	0	0	0	SRR11910906	0	0	0	0	0	0	0	0	0	0	0	0	0	0		0	0	Not both > 1
SRR11910905	400	A1	0	0	0	1	1	SRR11910905	0	0	0	0	0	0	0	0	0	0	0	0	0	0		0	1	Not both > 1
SRR11910904	78	A1	0	0	0	1	1	SRR11910904	1	0	0	1	0	0	0	0	0	0	0	0	0	0		2	1	Both > 1
SRR11910903	78	A1	0	0	0	0	0	SRR11910903	0	0	0	0	0	0	0	0	0	0	0	0	0	0		0	0	Not both > 1
SRR11910902	78	A1	0	0	0	1	1	SRR11910902	1	0	0	0	0	0	0	0	0	0	0	0	0	0		1	1	Both > 1
SRR11910901	78	A1	0	1	1	1	3	SRR11910901	1	0	0	0	0	0	0	0	0	0	0	0	0	0		1	3	Both > 1
SRR11910900	203	A1	0	1	0	1	2	SRR11910900	0	1	0	0	0	0	0	0	0	0	0	0	0	0		1	2	Both > 1
SRR11910899	203	A1	0	1	0	1	2	SRR11910899	1	0	0	1	0	0	0	0	0	0	0	0	0	0		2	2	Both > 1
SRR11910898	18	A1	1	0	1	0	2	SRR11910898	0	1	0	0	0	0	0	0	0	0	0	0	0	0		1	2	Both > 1
SRR11910897	78	A1	0	0	0	1	1	SRR11910897	1	0	0	1	0	0	0	0	0	0	0	0	0	0		2	1	Both > 1
SRR11910896	117	A1	0	0	0	0	0	SRR11910896	0	0	0	0	0	0	0	0	0	0	0	0	0	0		0	0	Not both > 1
SRR11910895	-	B	0	0	0	0	0	SRR11910895	0	0	0	0	0	0	0	0	0	0	0	0	0	0		0	0	Not both > 1
SRR11910894	78	A1	0	1	1	1	3	SRR11910894	1	0	0	0	0	0	0	0	0	0	0	0	0	0		1	3	Both > 1
SRR11910893	78	A1	0	1	1	1	3	SRR11910893	1	0	0	0	0	0	0	0	0	0	0	0	0	0		1	3	Both > 1
SRR11910892	60	B	0	0	0	0	0	SRR11910892	0	0	0	0	0	0	0	0	0	0	0	0	0	0		0	0	Not both > 1
SRR11910891	78	A1	0	0	0	1	1	SRR11910891	1	0	0	0	0	0	0	0	0	0	0	0	0	0		1	1	Both > 1
SRR11910890	203	A1	0	1	0	1	2	SRR11910890	1	0	0	1	0	0	0	0	0	0	0	0	0	0		2	2	Both > 1
SRR11910889	203	A1	0	1	0	1	2	SRR11910889	1	0	0	1	0	0	0	0	0	0	0	0	0	0		2	2	Both > 1
SRR11910888	78	A1	0	1	1	1	3	SRR11910888	1	0	0	0	0	0	0	0	0	0	0	0	0	0		1	3	Both > 1
SRR11910887	400	A1	0	0	0	1	1	SRR11910887	0	0	0	0	0	0	0	0	0	0	0	0	0	0		0	1	Not both > 1
SRR11910886	17	A1	1	0	0	0	1	SRR11910886	0	1	0	0	0	0	0	0	0	0	0	0	0	0		1	1	Both > 1
SRR11910885	85	B	0	0	0	0	0	SRR11910885	0	0	0	0	0	0	0	0	0	0	0	0	0	0		0	0	Not both > 1
SRR11910884	117	A1	0	1	0	0	1	SRR11910884	0	0	0	0	0	0	0	0	0	0	0	0	0	0		0	1	Not both > 1
SRR11910883	78	A1	0	0	0	1	1	SRR11910883	1	0	0	1	0	0	0	0	0	0	0	0	0	0		2	1	Both > 1
SRR11910882	389	A1	0	0	1	0	1	SRR11910882	0	1	0	0	0	0	0	0	0	0	0	0	0	0		1	1	Both > 1
SRR11910881	389	A1	0	0	1	0	1	SRR11910881	0	1	0	0	0	0	0	0	0	0	0	0	0	0		1	1	Both > 1
SRR11910880	17	A1	1	0	0	0	1	SRR11910880	0	1	0	0	0	0	0	0	0	0	0	0	0	0		1	1	Both > 1
SRR11910879	17	A1	0	0	0	0	0	SRR11910879	0	0	0	0	0	0	0	0	0	0	0	0	0	0		0	0	Not both > 1
SRR11910878	178	B	0	0	0	0	0	SRR11910878	0	0	0	0	0	0	0	0	0	0	0	0	0	0		0	0	Not both > 1
SRR11910877	78	A1	0	0	0	1	1	SRR11910877	1	0	0	1	0	0	0	0	0	0	0	0	0	0		2	1	Both > 1
SRR11910876	66	A2	0	0	0	0	0	SRR11910876	0	0	0	0	0	0	0	0	0	0	0	0	0	0		0	0	Not both > 1
SRR11910875	17	A1	0	0	0	0	0	SRR11910875	0	0	0	0	0	0	0	0	0	0	0	0	0	0		0	0	Not both > 1
SRR11910874	400	A1	0	0	0	1	1	SRR11910874	0	0	0	0	0	0	0	0	0	0	0	0	0	0		0	1	Not both > 1
SRR11910873	17	A1	1	0	0	1	2	SRR11910873	0	1	0	0	0	0	0	0	0	0	0	0	0	0		1	2	Both > 1
SRR11910872	640	A2	0	0	1	0	1	SRR11910872	0	0	0	0	0	0	0	0	0	0	0	0	0	0		0	1	Not both > 1
SRR11910871	400	A1	0	0	0	1	1	SRR11910871	0	0	0	0	0	0	0	0	0	0	0	0	0	0		0	1	Not both > 1
SRR11910870	203	A1	0	1	0	1	2	SRR11910870	1	0	0	0	0	0	0	0	0	0	0	0	0	0		1	2	Both > 1
SRR11910869	400	A1	0	0	0	1	1	SRR11910869	0	0	0	0	0	0	0	0	0	0	0	0	0	0		0	1	Not both > 1
SRR11910868	203	A1	0	1	0	1	2	SRR11910868	0	0	0	0	0	0	0	0	0	0	0	0	0	0		0	2	Not both > 1
SRR11910867	203	A1	0	1	0	1	2	SRR11910867	0	0	0	0	0	0	0	0	0	0	0	0	0	0		0	2	Not both > 1
SRR11910866	117	A1	0	1	0	0	1	SRR11910866	0	0	0	0	0	0	0	0	0	0	0	0	0	0		0	1	Not both > 1
SRR11910865	113	A2	0	0	0	0	0	SRR11910865	0	0	0	0	0	0	0	0	0	0	0	0	0	0		0	0	Not both > 1
SRR11910864	18	A1	1	0	1	0	2	SRR11910864	0	0	0	0	0	0	0	0	0	0	0	0	0	0		0	2	Not both > 1
SRR11910863	202	A1	1	0	1	0	2	SRR11910863	0	0	0	0	0	0	0	0	0	0	0	0	0	0		0	2	Not both > 1
SRR11910862	32	A2	0	0	0	0	0	SRR11910862	0	0	0	0	0	0	0	0	0	0	0	0	0	0		0	0	Not both > 1
SRR11910861	-	A1	1	1	0	1	3	SRR11910861	1	0	1	0	0	0	0	0	0	0	0	0	0	0		2	3	Both > 1
SRR11910860	32	A2	0	0	0	0	0	SRR11910860	0	0	0	0	0	0	0	0	0	0	0	0	0	0		0	0	Not both > 1
SRR11910859	32	A2	0	0	1	0	1	SRR11910859	0	0	0	0	0	0	0	0	0	0	0	0	0	0		0	1	Not both > 1
SRR11910858	22	A2	0	0	0	0	0	SRR11910858	0	0	0	0	0	0	0	0	0	0	0	0	0	0		0	0	Not both > 1
SRR11910857	203	A1	0	1	0	1	2	SRR11910857	1	0	0	0	0	0	0	0	0	0	0	0	0	0		1	2	Both > 1
SRR11910856	280	A1	0	0	0	0	0	SRR11910856	0	0	1	0	0	0	0	0	0	0	0	0	0	0		1	0	Not both > 1
SRR11910855	280	A1	0	0	0	0	0	SRR11910855	0	0	1	0	0	0	0	0	0	0	0	0	0	0		1	0	Not both > 1
SRR11910854	16	A1	1	1	0	0	2	SRR11910854	1	0	0	0	0	0	0	0	0	0	0	0	0	0		1	2	Both > 1
SRR11910853	296	B	0	0	0	0	0	SRR11910853	0	0	0	0	0	0	0	0	0	0	0	0	0	0		0	0	Not both > 1
SRR11910852	17	A1	0	0	0	1	1	SRR11910852	0	0	0	0	0	0	0	0	0	0	0	0	0	0		0	1	Not both > 1
SRR11910851	17	A1	0	1	0	0	1	SRR11910851	1	0	0	0	0	0	0	0	0	0	0	0	0	0		1	1	Both > 1
SRR11910850	17	A1	0	1	0	0	1	SRR11910850	0	0	0	0	0	0	0	0	0	0	0	0	0	0		0	1	Not both > 1
SRR11910849	17	A1	0	1	0	1	2	SRR11910849	1	0	0	0	0	0	0	0	0	0	0	0	0	0		1	2	Both > 1
SRR11910848	17	A1	0	1	0	0	1	SRR11910848	1	0	0	0	0	0	0	0	0	0	0	0	0	0		1	1	Both > 1
SRR11910847	17	A1	1	0	0	1	2	SRR11910847	0	1	0	0	0	0	0	0	0	0	0	0	0	0		1	2	Both > 1
SRR11910846	17	A1	0	0	0	0	0	SRR11910846	1	0	0	0	0	0	0	0	0	0	0	0	0	0		1	0	Not both > 1
SRR11910845	17	A1	0	1	0	1	2	SRR11910845	1	0	0	0	0	0	0	0	0	0	0	0	0	0		1	2	Both > 1
SRR11910844	17	A1	0	1	0	1	2	SRR11910844	0	0	0	0	0	0	0	0	0	0	0	0	0	0		0	2	Not both > 1
SRR11910843	17	A1	0	1	0	1	2	SRR11910843	1	0	0	0	0	0	0	0	0	0	0	0	0	0		1	2	Both > 1
SRR11910842	361	B	0	0	0	0	0	SRR11910842	0	0	1	0	0	0	0	0	0	0	0	0	0	0		1	0	Not both > 1
SRR11910841	17	A1	1	1	0	1	3	SRR11910841	0	1	0	0	0	0	0	0	0	0	0	0	0	0		1	3	Both > 1
SRR11910840	17	A1	1	1	0	1	3	SRR11910840	0	1	0	0	0	0	0	0	0	0	0	0	0	0		1	3	Both > 1
SRR11910839	17	A1	1	1	0	1	3	SRR11910839	0	1	0	0	0	0	0	0	0	0	0	0	0	0		1	3	Both > 1
SRR11910838	17	A1	1	1	0	1	3	SRR11910838	0	1	0	0	0	0	0	0	0	0	0	0	0	0		1	3	Both > 1
SRR11910837	202	A1	1	0	0	0	1	SRR11910837	1	0	0	0	0	0	0	0	0	0	0	0	0	0		1	1	Both > 1
SRR11910836	202	A1	0	0	0	1	1	SRR11910836	1	0	0	0	0	0	0	0	0	0	0	0	0	0		1	1	Both > 1
SRR11910835	209	A1	0	1	1	1	3	SRR11910835	0	0	0	0	0	0	0	0	0	0	0	0	0	0		0	3	Not both > 1
SRR11910834	18	A1	1	0	0	0	1	SRR11910834	1	0	0	0	0	0	0	0	0	0	0	0	0	0		1	1	Both > 1
SRR11910833	18	A1	0	0	0	0	0	SRR11910833	0	0	0	0	0	0	0	0	0	0	0	0	0	0		0	0	Not both > 1
SRR11910832	18	A1	1	0	0	0	1	SRR11910832	1	0	0	0	0	0	0	0	0	0	0	0	0	0		1	1	Both > 1
SRR11910830	18	A1	1	0	0	0	1	SRR11910830	1	0	0	0	0	0	0	0	0	0	0	0	0	0		1	1	Both > 1
SRR11910829	17	A1	0	1	0	1	2	SRR11910829	0	0	0	0	0	0	0	0	0	0	0	0	0	0		0	2	Not both > 1
SRR11910828	64	A1	0	1	0	1	2	SRR11910828	0	0	0	0	0	0	0	0	0	0	0	0	0	0		0	2	Not both > 1
SRR11910827	132	A1	0	0	0	0	0	SRR11910827	0	1	0	0	0	0	0	0	0	0	0	0	0	0		1	0	Not both > 1
SRR11910826	132	A1	0	0	0	0	0	SRR11910826	0	1	0	0	0	0	0	0	0	0	0	0	0	0		1	0	Not both > 1
SRR11910825	173	A1	0	0	0	0	0	SRR11910825	0	0	0	0	0	0	0	1	0	0	0	0	0	0		1	0	Not both > 1
SRR11910824	78	A1	0	1	0	0	1	SRR11910824	0	0	0	0	0	0	0	0	0	0	0	0	0	0		0	1	Not both > 1
SRR11910823	78	A1	0	0	0	0	0	SRR11910823	1	0	0	0	0	0	0	0	0	0	0	0	0	0		1	0	Not both > 1
SRR11910822	18	A1	1	0	0	0	1	SRR11910822	0	0	0	0	0	0	0	0	0	0	0	0	0	0		0	1	Not both > 1
SRR11910821	78	A1	0	0	0	0	0	SRR11910821	1	0	0	0	0	0	0	0	0	0	0	0	0	0		1	0	Not both > 1
SRR11910820	80	A1	0	1	0	0	1	SRR11910820	0	0	0	0	0	0	0	0	0	0	0	0	0	0		0	1	Not both > 1
SRR11910819	78	A1	0	1	0	0	1	SRR11910819	0	0	0	0	0	0	0	0	0	0	0	0	0	0		0	1	Not both > 1
SRR11910818	117	A1	0	1	0	0	1	SRR11910818	1	0	0	0	0	0	0	0	0	0	0	0	0	0		1	1	Both > 1
SRR11910817	117	A1	0	0	0	0	0	SRR11910817	0	0	0	0	0	0	0	0	0	0	0	0	0	0		0	0	Not both > 1
SRR11910816	192	A1	0	0	0	1	1	SRR11910816	1	0	0	0	0	0	0	0	0	0	0	0	0	0		1	1	Both > 1
SRR11910815	203	A1	0	1	0	0	1	SRR11910815	1	0	0	0	0	0	0	0	0	0	0	0	0	0		1	1	Both > 1
SRR11910814	203	A1	0	1	0	0	1	SRR11910814	1	0	0	0	0	0	0	0	0	0	0	0	0	0		1	1	Both > 1
SRR11910813	203	A1	0	1	0	0	1	SRR11910813	1	0	0	0	0	0	0	0	0	0	0	0	0	0		1	1	Both > 1
SRR11910812	358	A2	0	0	0	0	0	SRR11910812	0	0	0	0	0	0	0	0	0	0	0	0	0	0		0	0	Not both > 1
SRR11910811	412	A1	0	1	0	0	1	SRR11910811	1	0	0	0	0	0	0	0	0	0	0	0	0	0		1	1	Both > 1
SRR11910810	438	A1	0	1	0	0	1	SRR11910810	0	0	0	0	0	0	0	0	0	0	0	0	0	0		0	1	Not both > 1
SRR11910809	80	A1	0	0	1	0	1	SRR11910809	1	0	0	0	0	0	0	0	0	0	0	0	0	0		1	1	Both > 1
SRR11910808	5	A2	0	0	1	0	1	SRR11910808	0	0	0	0	0	0	0	0	0	0	0	0	0	0		0	1	Not both > 1
SRR11910807	50	A1	1	0	0	0	1	SRR11910807	0	1	0	0	0	0	0	0	0	0	0	0	0	0		1	1	Both > 1
SRR11910806	25	A2	0	0	1	0	1	SRR11910806	0	0	0	0	0	0	0	0	0	0	0	0	0	0		0	1	Not both > 1
SRR11910805	18	A1	1	0	0	0	1	SRR11910805	0	1	0	0	0	0	0	0	0	0	0	0	0	0		1	1	Both > 1
SRR11910804	16	A1	0	1	0	1	2	SRR11910804	1	0	0	0	0	0	0	0	0	0	0	0	0	0		1	2	Both > 1
SRR11910803	17	A1	1	0	0	0	1	SRR11910803	0	0	0	0	0	0	0	0	0	0	0	0	0	0		0	1	Not both > 1
SRR11910802	17	A1	0	1	0	1	2	SRR11910802	1	0	0	0	0	0	0	0	0	0	0	0	0	0		1	2	Both > 1
SRR11910801	17	A1	0	1	1	1	3	SRR11910801	1	0	0	0	0	0	0	0	0	0	0	0	0	0		1	3	Both > 1
SRR11910800	17	A1	1	0	0	1	2	SRR11910800	0	0	0	0	0	0	0	0	0	0	0	0	0	0		0	2	Not both > 1
SRR11910799	78	A1	1	0	0	1	2	SRR11910799	0	1	0	0	0	0	0	0	0	0	0	0	0	0		1	2	Both > 1
SRR11910798	80	A1	1	0	0	0	1	SRR11910798	0	0	1	0	0	0	0	0	0	0	0	0	0	0		1	1	Both > 1
SRR11910797	203	A1	0	1	0	1	2	SRR11910797	1	0	0	0	0	0	0	0	0	0	0	0	0	0		1	2	Both > 1
SRR11910796	18	A1	1	0	0	1	2	SRR11910796	0	1	0	0	0	0	0	0	0	0	0	0	0	0		1	2	Both > 1
SRR11910795	18	A1	1	0	0	0	1	SRR11910795	0	1	0	0	0	0	0	0	0	0	0	0	0	0		1	1	Both > 1
SRR11910794	17	A1	1	1	0	1	3	SRR11910794	0	1	0	0	0	0	0	0	0	0	0	0	0	0		1	3	Both > 1
SRR11910793	18	A1	1	0	0	0	1	SRR11910793	0	0	0	0	0	0	0	0	0	0	0	0	0	0		0	1	Not both > 1
SRR11910792	117	A1	1	1	1	0	3	SRR11910792	0	0	0	0	0	0	0	0	0	0	0	0	0	0		0	3	Not both > 1
SRR11910791	203	A1	0	1	0	1	2	SRR11910791	1	0	0	1	0	0	0	0	0	0	0	0	0	0		2	2	Both > 1
SRR11910790	361	B	0	0	0	0	0	SRR11910790	0	0	0	0	0	0	0	0	0	0	0	0	0	0		0	0	Not both > 1
SRR11910789	-	A1	0	1	0	0	1	SRR11910789	0	0	1	1	0	0	0	0	0	0	0	0	0	0		2	1	Both > 1
SRR11910788	286	A2	0	0	0	0	0	SRR11910788	0	0	0	0	0	0	0	0	0	0	0	0	0	0		0	0	Not both > 1
ERR883355	341	A1	1	0	0	0	1	ERR883355	0	0	1	0	0	0	0	0	0	0	0	0	0	0		1	1	Both > 1
ERR883354	203	A1	0	1	0	1	2	ERR883354	0	0	0	0	0	0	0	0	0	0	0	0	0	0		0	2	Not both > 1
ERR883352	203	A1	0	1	0	0	1	ERR883352	1	0	0	0	0	0	0	0	0	0	0	0	0	0		1	1	Both > 1
ERR883347	203	A1	0	1	0	1	2	ERR883347	1	0	0	1	0	0	0	0	0	0	0	0	0	0		2	2	Both > 1
ERR883345	203	A1	0	1	0	0	1	ERR883345	1	0	0	0	0	0	0	0	0	0	0	0	0	0		1	1	Both > 1
ERR883340	17	A1	1	0	0	0	1	ERR883340	0	1	0	0	0	0	0	0	0	0	0	0	0	0		1	1	Both > 1
ERR883338	-	A1	1	0	0	0	1	ERR883338	0	0	1	0	0	0	0	0	0	0	0	0	0	0		1	1	Both > 1
ERR883337	203	A1	0	1	0	0	1	ERR883337	1	0	0	0	0	0	0	0	0	0	0	0	0	0		1	1	Both > 1
ERR883336	17	A1	1	0	0	0	1	ERR883336	0	0	1	0	0	0	0	0	0	0	0	0	0	0		1	1	Both > 1
ERR883335	203	A1	0	1	0	1	2	ERR883335	1	0	0	1	0	0	0	0	0	0	0	0	0	0		2	2	Both > 1
ERR883329	203	A1	0	1	0	1	2	ERR883329	0	0	0	0	0	0	0	0	0	0	0	0	0	0		0	2	Not both > 1
ERR883320	17	A1	1	0	0	0	1	ERR883320	0	0	1	0	0	0	0	0	0	0	0	0	0	0		1	1	Both > 1
ERR883316	17	A1	0	1	0	0	1	ERR883316	1	0	0	0	0	0	0	0	0	0	0	0	0	0		1	1	Both > 1
ERR883315	341	A1	1	0	0	0	1	ERR883315	0	0	1	1	0	0	0	0	0	0	0	0	0	0		2	1	Both > 1
ERR883314	17	A1	1	0	0	0	1	ERR883314	0	0	1	0	0	0	0	0	0	0	0	0	0	0		1	1	Both > 1
ERR883313	192	A1	0	1	0	1	2	ERR883313	0	1	0	1	0	0	0	0	0	0	0	0	0	0		2	2	Both > 1
ERR883308	203	A1	0	1	0	0	1	ERR883308	1	0	0	0	0	0	0	0	0	0	0	0	0	0		1	1	Both > 1
ERR883306	117	A1	0	0	0	0	0	ERR883306	1	0	0	0	0	0	0	0	0	0	0	0	0	0		1	0	Not both > 1
ERR883305	262	A1	1	0	1	0	2	ERR883305	1	0	0	0	0	0	0	0	0	0	0	0	0	0		1	2	Both > 1
ERR883303	203	A1	0	1	0	1	2	ERR883303	1	0	0	0	0	0	0	0	0	0	0	0	0	0		1	2	Both > 1
ERR883301	80	A1	0	0	0	0	0	ERR883301	0	1	0	0	0	0	0	0	0	0	0	0	0	0		1	0	Not both > 1
ERR883300	17	A1	0	1	0	0	1	ERR883300	0	0	0	0	0	0	0	0	0	0	0	0	0	0		0	1	Not both > 1
ERR883299	341	A1	1	0	0	0	1	ERR883299	0	0	1	0	0	0	0	0	0	0	0	0	0	0		1	1	Both > 1
ERR883297	17	A1	1	0	0	0	1	ERR883297	0	1	0	0	0	0	0	0	0	0	0	0	0	0		1	1	Both > 1
ERR883296	17	A1	1	0	0	0	1	ERR883296	0	1	0	0	0	0	0	0	0	0	0	0	0	0		1	1	Both > 1
ERR883295	203	A1	0	1	0	1	2	ERR883295	0	0	1	0	0	0	0	0	0	0	0	0	0	0		1	2	Both > 1
ERR883292	203	A1	0	1	0	1	2	ERR883292	1	0	0	0	0	0	0	0	0	0	0	0	0	0		1	2	Both > 1
ERR883287	555	A1	0	0	0	1	1	ERR883287	0	1	0	0	0	0	0	0	0	0	0	0	0	0		1	1	Both > 1
ERR883286	341	A1	1	0	0	0	1	ERR883286	0	0	1	1	0	0	0	0	0	0	0	0	0	0		2	1	Both > 1
ERR883282	17	A1	1	0	0	0	1	ERR883282	0	1	0	0	0	0	0	0	0	0	0	0	0	0		1	1	Both > 1
ERR883281	80	A1	1	0	0	0	1	ERR883281	0	1	0	0	0	0	0	0	0	0	0	0	0	0		1	1	Both > 1
ERR883276	203	A1	0	1	0	0	1	ERR883276	1	0	0	0	0	0	0	0	0	0	0	0	0	0		1	1	Both > 1
ERR883275	341	A1	1	0	0	0	1	ERR883275	0	0	1	0	0	0	0	0	0	0	0	0	0	0		1	1	Both > 1
ERR883272	78	A1	0	0	0	1	1	ERR883272	1	0	1	0	0	0	0	0	0	0	0	0	0	0		2	1	Both > 1
ERR883271	17	A1	1	0	0	0	1	ERR883271	0	1	0	0	0	0	0	0	0	0	0	0	0	0		1	1	Both > 1
ERR883270	92	A2	0	0	0	0	0	ERR883270	0	0	0	0	0	0	0	0	0	0	0	0	0	0		0	0	Not both > 1
ERR883268	203	A1	0	1	0	1	2	ERR883268	0	0	1	0	0	0	0	0	0	0	0	0	0	0		1	2	Both > 1
ERR883265	78	A1	0	1	0	1	2	ERR883265	1	0	0	1	0	0	0	0	0	0	0	0	0	0		2	2	Both > 1
ERR883264	80	A1	0	0	0	0	0	ERR883264	0	1	0	0	0	0	0	0	0	0	0	0	0	0		1	0	Not both > 1
ERR883259	17	A1	0	1	0	0	1	ERR883259	1	0	0	0	0	0	0	0	0	0	0	0	0	0		1	1	Both > 1
ERR883258	17	A1	1	0	0	0	1	ERR883258	0	1	0	0	0	0	0	0	0	0	0	0	0	0		1	1	Both > 1
ERR883257	203	A1	0	1	0	0	1	ERR883257	1	0	0	0	0	0	0	0	0	0	0	0	0	0		1	1	Both > 1
ERR4129473	117	A1	0	1	0	0	1	ERR4129473	1	0	0	0	0	0	0	0	0	0	0	0	0	0		1	1	Both > 1
ERR4129413	1201	A1	0	1	0	0	1	ERR4129413	0	0	0	0	0	0	0	0	0	0	0	0	0	0		0	1	Not both > 1
ERR4129394	80	A1	1	0	0	0	1	ERR4129394	0	1	0	0	0	0	0	0	0	0	0	0	0	0		1	1	Both > 1
ERR4129386	203	A1	0	1	0	1	2	ERR4129386	0	0	0	0	0	0	0	0	0	0	0	0	0	0		0	2	Not both > 1
ERR4129372	117	A1	0	1	0	0	1	ERR4129372	0	0	0	0	0	0	0	0	0	0	0	0	0	0		0	1	Not both > 1
ERR4129363	203	A1	0	1	0	1	2	ERR4129363	0	0	0	0	0	0	0	0	0	0	0	0	0	0		0	2	Not both > 1
ERR4129357	203	A1	0	1	0	1	2	ERR4129357	0	0	0	0	0	0	0	0	0	0	0	0	0	0		0	2	Not both > 1
ERR4129322	117	A1	0	1	0	1	2	ERR4129322	1	0	0	0	0	0	0	0	0	0	0	0	0	0		1	2	Both > 1
ERR4129315	80	A1	1	0	0	0	1	ERR4129315	0	0	1	0	0	0	0	0	0	0	0	0	0	0		1	1	Both > 1
ERR4129299	80	A2	1	0	0	0	1	ERR4129299	0	0	0	0	0	0	0	0	0	0	0	0	0	0		0	1	Not both > 1
ERR4129288	192	A1	0	0	0	1	1	ERR4129288	0	0	1	0	0	0	0	0	0	0	0	0	0	0		1	1	Both > 1
ERR4129285	1200	A1	0	1	0	1	2	ERR4129285	0	0	0	0	0	0	0	0	0	0	0	0	0	0		0	2	Not both > 1
ERR4129276	80	A1	0	0	0	1	1	ERR4129276	1	0	0	0	0	0	0	0	0	0	0	0	0	0		1	1	Both > 1
ERR4129253	-	A1	0	0	0	1	1	ERR4129253	1	0	0	0	0	0	0	0	0	0	0	0	0	0		1	1	Both > 1
ERR4129242	117	A1	0	1	0	0	1	ERR4129242	0	0	0	0	0	0	0	0	0	0	0	0	0	0		0	1	Not both > 1
ERR4129234	117	A1	1	1	0	0	2	ERR4129234	0	0	0	0	0	0	0	0	0	0	0	0	0	0		0	2	Not both > 1
ERR4129227	80	A1	0	0	0	0	0	ERR4129227	1	0	0	1	0	0	0	0	0	0	0	0	0	0		2	0	Not both > 1
ERR4129225	80	A1	0	0	0	1	1	ERR4129225	1	0	0	0	0	0	0	0	0	0	0	0	0	0		1	1	Both > 1
ERR4129221	117	A1	0	1	0	1	2	ERR4129221	1	0	0	0	0	0	0	0	0	0	0	0	0	0		1	2	Both > 1
ERR4129160	18	A1	0	1	0	0	1	ERR4129160	0	0	0	0	0	0	0	0	0	0	0	0	0	0		0	1	Not both > 1
ERR4129156	80	A1	0	0	0	0	0	ERR4129156	0	0	0	1	0	0	0	0	0	0	0	0	0	0		1	0	Not both > 1
ERR388701	80	A1	1	0	0	0	1	ERR388701	0	0	1	0	0	0	0	0	0	0	0	0	0	0		1	1	Both > 1
ERR388700	17	A1	0	1	0	1	2	ERR388700	1	0	0	0	0	0	0	0	0	0	0	0	0	0		1	2	Both > 1
ERR388697	117	A1	0	0	0	0	0	ERR388697	0	0	0	0	0	0	0	0	0	0	0	0	0	0		0	0	Not both > 1
ERR377516	779	A1	0	0	0	0	0	ERR377516	0	0	0	0	0	0	0	0	0	0	0	0	0	0		0	0	Not both > 1
ERR377481	192	A1	0	0	0	1	1	ERR377481	1	0	0	0	0	0	0	0	0	0	0	0	0	0		1	1	Both > 1
ERR377473	202	A1	0	0	0	1	1	ERR377473	0	1	0	0	0	0	0	0	0	0	0	0	0	0		1	1	Both > 1
ERR377446	192	A1	0	0	0	1	1	ERR377446	1	0	0	0	0	0	0	0	0	0	0	0	0	0		1	1	Both > 1
ERR377444	192	A1	1	0	0	1	2	ERR377444	1	0	0	0	0	0	0	0	0	0	0	0	0	0		1	2	Both > 1
ERR377437	412	A1	1	1	0	1	3	ERR377437	1	0	0	0	0	0	0	0	0	0	0	0	0	0		1	3	Both > 1
ERR377436	117	A1	0	0	0	1	1	ERR377436	1	0	0	0	0	0	0	0	0	0	0	0	0	0		1	1	Both > 1
ERR375544	18	A1	1	0	0	0	1	ERR375544	0	0	0	0	0	0	0	0	0	0	0	0	0	0		0	1	Not both > 1
ERR375519	18	A1	1	0	0	0	1	ERR375519	0	0	1	0	0	0	0	0	0	0	0	0	0	0		1	1	Both > 1
ERR375514	412	A1	1	1	0	1	3	ERR375514	0	0	1	0	0	0	0	0	0	0	0	0	0	0		1	3	Both > 1
ERR375506	18	A1	1	1	0	1	3	ERR375506	1	0	0	0	0	0	0	0	0	0	0	0	0	0		1	3	Both > 1
ERR375485	186	A1	1	0	0	0	1	ERR375485	0	0	0	0	0	0	0	1	0	0	0	0	0	0		1	1	Both > 1
ERR375473	132	A1	0	1	0	1	2	ERR375473	0	0	0	0	0	0	0	1	0	0	0	0	0	0		1	2	Both > 1
ERR375458	17	A1	0	1	0	1	2	ERR375458	1	0	0	0	0	0	0	0	0	0	0	0	0	0		1	2	Both > 1
ERR375452	18	A1	1	0	0	0	1	ERR375452	0	0	0	0	0	0	0	0	0	0	0	0	0	0		0	1	Not both > 1
ERR375443	1484	A1	0	0	0	0	0	ERR375443	0	0	0	0	0	0	0	0	0	0	0	0	0	0		0	0	Not both > 1
ERR375441	202	A1	0	0	0	1	1	ERR375441	0	1	0	0	0	0	0	0	0	0	0	0	0	0		1	1	Both > 1
ERR375440	375	A1	0	0	0	0	0	ERR375440	1	0	0	0	0	0	0	0	0	0	0	0	0	0		1	0	Not both > 1
ERR375431	80	A1	0	0	0	1	1	ERR375431	0	0	0	0	0	0	0	0	0	0	0	0	0	0		0	1	Not both > 1
ERR375427	203	A1	1	1	0	1	3	ERR375427	0	0	1	0	0	0	0	0	0	0	0	0	0	0		1	3	Both > 1
ERR375425	132	A1	0	1	0	1	2	ERR375425	1	0	0	0	0	0	0	0	0	0	0	0	0	0		1	2	Both > 1
ERR375404	78	A1	0	0	0	1	1	ERR375404	1	0	0	0	0	0	0	0	0	0	0	0	0	0		1	1	Both > 1
ERR375396	203	A1	0	1	0	1	2	ERR375396	1	0	0	0	0	0	0	0	0	0	0	0	0	0		1	2	Both > 1
ERR375394	1483	A1	0	0	0	1	1	ERR375394	1	0	0	0	0	0	0	0	0	0	0	0	0	0		1	1	Both > 1
ERR375389	203	A1	0	1	0	1	2	ERR375389	1	0	0	0	0	0	0	0	0	0	0	0	0	0		1	2	Both > 1
ERR375382	18	A1	1	0	0	0	1	ERR375382	0	0	0	0	0	0	0	0	0	0	0	0	0	0		0	1	Not both > 1
ERR375363	17	A1	0	1	0	0	1	ERR375363	0	0	0	0	0	0	0	0	0	0	0	0	0	0		0	1	Not both > 1
ERR375350	233	A1	0	1	0	1	2	ERR375350	1	0	0	1	0	0	0	0	0	0	0	0	0	0		2	2	Both > 1
ERR375348	412	A1	1	1	0	1	3	ERR375348	1	0	0	0	0	0	0	0	0	0	0	0	0	0		1	3	Both > 1
ERR375343	64	A1	1	0	0	1	2	ERR375343	0	0	1	0	0	0	0	0	0	0	0	0	0	0		1	2	Both > 1
ERR375339	1449	A1	0	0	0	0	0	ERR375339	0	0	0	0	0	0	0	0	0	0	0	0	0	0		0	0	Not both > 1
ERR375330	412	A1	1	1	0	1	3	ERR375330	1	0	0	0	0	0	0	0	0	0	0	0	0	0		1	3	Both > 1
ERR375329	412	A1	1	1	0	1	3	ERR375329	1	0	0	0	0	0	0	0	0	0	0	0	0	0		1	3	Both > 1
ERR375323	32	A1	0	0	0	0	0	ERR375323	0	0	0	0	0	0	0	0	0	0	0	0	0	0		0	0	Not both > 1
ERR375314	18	A1	1	0	0	0	1	ERR375314	0	0	1	0	0	0	0	0	0	0	0	0	0	0		1	1	Both > 1
ERR375313	18	A1	1	0	0	0	1	ERR375313	0	0	0	0	0	0	0	0	0	0	0	0	0	0		0	1	Not both > 1
ERR375311	18	A1	1	0	0	0	1	ERR375311	0	0	0	0	0	0	0	1	0	0	0	0	0	0		1	1	Both > 1
ERR375308	203	A1	1	1	0	0	2	ERR375308	0	0	1	0	0	0	0	0	0	0	0	0	0	0		1	2	Both > 1
ERR375304	80	A1	0	0	0	1	1	ERR375304	0	1	0	0	0	0	0	0	0	0	0	0	0	0		1	1	Both > 1
ERR375302	78	A1	0	0	0	0	0	ERR375302	1	0	0	0	0	0	0	0	0	0	0	0	0	0		1	0	Not both > 1
ERR375290	78	A1	1	0	0	1	2	ERR375290	0	0	0	0	0	0	0	0	0	0	0	0	0	0		0	2	Not both > 1
ERR370032	17	A1	0	1	0	1	2	ERR370032	1	0	0	0	0	0	0	0	0	0	0	0	0	0		1	2	Both > 1
ERR370019	18	A1	1	0	0	0	1	ERR370019	0	0	1	0	0	0	0	0	0	0	0	0	0	0		1	1	Both > 1
ERR370013	18	A1	1	0	0	0	1	ERR370013	0	0	0	0	0	0	0	0	0	0	0	0	0	0		0	1	Not both > 1
ERR370012	262	A1	0	0	1	0	1	ERR370012	0	0	0	0	0	0	0	0	0	0	0	0	0	0		0	1	Not both > 1
ERR369998	18	A1	1	0	0	0	1	ERR369998	0	0	0	0	0	0	0	0	0	0	0	0	0	0		0	1	Not both > 1
ERR369992	192	A1	1	0	0	1	2	ERR369992	0	0	0	0	0	0	0	1	0	0	0	0	0	0		1	2	Both > 1
ERR369965	17	A1	0	0	0	1	1	ERR369965	1	0	0	0	0	0	0	0	0	0	0	0	0	0		1	1	Both > 1
ERR369958	1043	A1	1	1	0	0	2	ERR369958	0	0	0	0	0	0	0	0	0	0	0	0	0	0		0	2	Not both > 1
ERR369955	22	A1	1	0	1	0	2	ERR369955	0	0	0	0	0	0	0	0	0	0	0	0	0	0		0	2	Not both > 1
ERR369939	18	A1	1	0	0	1	2	ERR369939	0	0	0	0	0	0	0	0	0	0	0	0	0	0		0	2	Not both > 1
ERR3171592	664	A1	0	0	0	1	1	ERR3171592	0	0	1	0	0	0	0	0	0	0	0	0	0	0		1	1	Both > 1
ERR3171335	533	A2	0	0	0	0	0	ERR3171335	0	0	0	0	0	0	0	0	0	0	0	0	0	0		0	0	Not both > 1
ERR3170997	192	A1	0	0	0	1	1	ERR3170997	0	0	1	0	0	0	0	0	0	0	0	0	0	0		1	1	Both > 1
ERR3170993	640	A2	0	0	0	0	0	ERR3170993	0	0	0	0	0	0	0	0	0	0	0	0	0	0		0	0	Not both > 1
ERR3170992	1495	A1	0	1	0	1	2	ERR3170992	0	0	0	1	0	0	0	0	0	0	0	0	0	0		1	2	Both > 1
ERR3170985	80	A1	0	0	0	1	1	ERR3170985	1	0	0	0	0	0	0	0	0	0	0	0	0	0		1	1	Both > 1
ERR3170981	117	A1	0	0	0	0	0	ERR3170981	0	0	0	0	0	0	0	0	0	0	0	0	0	0		0	0	Not both > 1
AUSMDU00052483	203	A1	0	1	0	0	1	AUSMDU00052483	0	0	1	0	0	0	0	0	0	0	0	0	0	0		1	1	Both > 1
AUSMDU00052117	203	A1	0	1	0	1	2	AUSMDU00052117	1	0	0	0	0	0	0	0	0	0	0	0	0	0		1	2	Both > 1
AUSMDU00052092	203	A1	0	1	0	1	2	AUSMDU00052092	1	0	0	1	0	0	0	0	0	0	0	0	0	0		2	2	Both > 1
AUSMDU00051975	203	A1	0	1	0	0	1	AUSMDU00051975	1	0	0	1	0	0	0	0	0	0	0	0	0	0		2	1	Both > 1
AUSMDU00034400	1421	A1	1	1	0	1	3	AUSMDU00034400	0	0	1	0	0	0	0	0	0	0	0	0	0	0		1	3	Both > 1
AUSMDU00023674	203	A1	0	1	1	0	2	AUSMDU00023674	0	1	0	1	0	0	0	0	0	0	0	0	0	0		2	2	Both > 1
AUSMDU00023361	1421	A1	0	1	0	1	2	AUSMDU00023361	0	0	1	0	0	0	0	0	0	0	0	0	0	0		1	2	Both > 1
AUSMDU00023358	1421	A1	1	0	0	1	2	AUSMDU00023358	0	0	0	0	0	0	0	0	0	0	0	0	0	0		0	2	Not both > 1
AUSMDU00023351	1421	A1	1	1	1	1	4	AUSMDU00023351	0	1	0	1	0	0	0	0	0	0	0	0	0	0		2	4	Both > 1
AUSMDU00023341	1421	A1	1	1	0	1	3	AUSMDU00023341	0	0	1	1	0	0	0	0	0	0	0	0	0	0		2	3	Both > 1
AUSMDU00023338	1421	A1	1	1	0	1	3	AUSMDU00023338	0	1	0	1	0	0	0	0	0	0	0	0	0	0		2	3	Both > 1
AUSMDU00023070	80	A1	0	0	0	1	1	AUSMDU00023070	0	1	0	1	0	0	0	0	0	0	0	0	0	0		2	1	Both > 1
AUSMDU00022892	1421	A1	1	1	0	1	3	AUSMDU00022892	0	0	0	0	0	0	0	0	0	0	0	0	0	0		0	3	Not both > 1
AUSMDU00022797	203	A1	0	1	1	0	2	AUSMDU00022797	0	1	0	1	0	0	0	0	0	0	0	0	0	0		2	2	Both > 1
AUSMDU00022795	203	A1	0	1	1	0	2	AUSMDU00022795	0	0	1	0	0	0	0	0	0	0	0	0	0	0		1	2	Both > 1
AUSMDU00022764	1421	A1	1	0	0	0	1	AUSMDU00022764	0	0	1	0	0	0	0	0	0	0	0	0	0	0		1	1	Both > 1
AUSMDU00022752	1421	A1	1	1	0	1	3	AUSMDU00022752	0	1	0	1	0	0	0	0	0	0	0	0	0	0		2	3	Both > 1
AUSMDU00022224	80	A1	0	1	0	1	2	AUSMDU00022224	0	1	0	1	0	0	0	0	0	0	0	0	0	0		2	2	Both > 1
AUSMDU00022212	80	A1	0	1	0	1	2	AUSMDU00022212	0	0	0	0	0	0	0	0	0	0	0	0	0	0		0	2	Not both > 1
Aus0233	796	A1	0	0	1	1	2	Aus0233	0	0	1	0	0	0	0	0	0	0	0	0	0	0		1	2	Both > 1		Sum Total HsdS	Sum Total ArdA
			150	287	185	388																						526	618
			18.6335	35.6522	22.9814	48.1988																						65.3416	76.7702
			2405_ardA_50000	ArdA_E.fm_Uniprot_Q3XYD3	0233_ardA-6421600	0233_ardA-2.8mil	>1 = 618
							76.7702

## Sheet: ArdA Clade
			Protein Acession
			WP_084959603.1	WP_002288934.1	WP_000342539.1	WP_002297350.1
TAXA	MLST	hBAPs5	2405_ardA_50000	ArdA_E.fm_Uniprot_Q3XYD3	0233_ardA-6421600	0233_ardA-2.8mil	Sum
SRR980591	203	A1	0	1	1	1	3
SRR980590	203	A1	0	1	0	0	1
SRR980589	341	A1	1	0	0	0	1							Proportion
SRR980588	22	A2	0	0	0	0	0		ArdA1_0233_H2	ArdA2_0233	2405_H1	Efm_Uniprot_Q3XYD3		ArdA1_0233_H2	ArdA2_0233	2405_H1	Efm_Uniprot_Q3XYD3
SRR980587	17	A1	1	0	0	1	2	Clade B	3	0	0	0		6.12245	0	0	0
SRR980586	17	A1	1	1	1	1	4	Clade A2	22	1	4	4		25.2874	1.14943	4.5977	4.5977
SRR980585	17	A1	1	0	1	1	3	Clade A1	160	387	146	283		23.4949	56.8282	21.4391	41.5565
SRR980584	55	A2	0	0	0	0	0	# of strains	B	A2	A1
SRR980583	203	A1	0	1	0	0	1		38	86	681
SRR980581	203	A1	0	1	0	0	1
SRR980580	17	A1	1	0	0	0	1
SRR980578	17	A1	1	0	0	0	1
SRR980577	203	A1	0	1	0	1	2
SRR980576	252	A1	1	0	0	0	1
SRR980575	203	A1	0	1	0	1	2
SRR980574	414	A1	1	1	0	1	3
SRR980573	341	A1	0	0	0	0	0
SRR980572	252	A1	0	0	0	0	0
SRR980571	132	A1	0	0	0	0	0
SRR980570	252	A1	0	0	0	0	0
SRR980569	203	A1	0	1	0	1	2
SRR980568	203	A1	0	1	0	0	1
SRR980567	252	A1	1	0	0	0	1
SRR980566	203	A1	0	1	0	0	1
SRR980565	203	A1	0	1	0	0	1
SRR980564	203	A1	0	1	0	0	1
SRR980562	204	A1	1	0	0	1	2
SRR980561	252	A1	0	0	0	0	0
SRR980560	252	A1	0	0	0	0	0
SRR980559	252	A1	0	0	0	0	0
SRR980558	203	A1	0	1	0	1	2
SRR980557	17	A1	1	1	0	1	3
SRR980556	17	A1	0	0	0	0	0
SRR980555	252	A1	0	0	0	0	0
SRR980554	18	A1	1	0	0	0	1
SRR980553	17	A1	1	0	0	1	2
SRR980552	17	A1	1	1	1	1	4
SRR980551	32	A2	0	0	0	0	0
SRR980550	17	A1	1	1	0	1	3
SRR980549	17	A1	1	1	0	1	3
SRR646297	27	A2	0	0	1	0	1
SRR639907	17	A1	0	1	1	0	2
SRR639890	66	A2	0	0	0	0	0
SRR639833	6	A1	0	0	1	0	1
SRR638705	327	A2	0	0	0	0	0
SRR638076	736	A1	0	0	0	1	1
SRR633699	17	A1	0	0	1	0	1
SRR633637	79	A1	0	0	1	0	1
SRR633625	18	A1	1	0	1	0	2
SRR631751	17	A1	1	1	1	0	3
SRR631320	16	A1	0	1	0	0	1
SRR631187	50	A1	1	0	0	0	1
SRR631113	88	A1	0	0	1	0	1
SRR554263	736	A1	0	0	0	1	1
SRR546461	736	A1	0	0	0	1	1
SRR546446	736	A1	0	0	0	1	1
SRR546368	20	A1	0	0	0	0	0
SRR546328	26	A1	0	0	1	0	1
SRR543751	-	A1	0	0	1	0	1
SRR540331	158	A2	0	0	0	0	0
SRR538805	80	A1	0	0	0	0	0
SRR538804	26	B	0	0	1	0	1
SRR538799	5	A2	0	0	1	0	1
SRR538797	21	B	0	0	0	0	0
SRR538796	9	A2	0	0	0	0	0
SRR538793	160	B	0	0	0	0	0
SRR538792	27	A2	0	0	1	0	1
SRR538790	150	A2	0	0	1	0	1
SRR536943	123	A1	0	0	0	0	0
SRR536915	16	A1	0	1	0	0	1
SRR534531	5	A2	0	0	1	0	1
SRR534508	117	A1	0	0	1	0	1
SRR534506	16	A1	0	1	0	0	1
SRR534498	163	A2	1	0	0	0	1
SRR534495	9	A2	0	0	1	0	1
SRR534490	92	B	0	0	0	0	0
SRR534023	736	A1	0	0	0	1	1
SRR534022	736	A1	0	0	0	1	1
SRR534021	736	A1	0	0	0	1	1
SRR534020	736	A1	0	0	0	1	1
SRR534019	736	A1	0	0	0	1	1
SRR534017	736	A1	0	0	0	1	1
SRR530541	26	B	0	0	1	0	1
SRR530540	151	A2	0	0	0	0	0
SRR530539	159	B	0	0	0	0	0
SRR530536	64	A1	1	0	0	1	2
SRR530535	61	A2	0	0	0	0	0
SRR530534	127	A2	0	0	0	0	0
SRR530497	17	A1	0	1	1	0	2
SRR530494	17	A1	0	0	0	1	1
SRR530480	22	A1	0	0	1	0	1
SRR530471	66	A1	0	0	1	0	1
SRR530387	18	A1	0	0	1	0	1
SRR530386	94	A2	0	0	0	0	0
SRR530385	117	A1	0	1	0	1	2
SRR530381	78	A1	0	0	0	0	0
SRR530374	210	A2	0	1	0	0	1
SRR530372	78	A1	0	0	0	0	0
SRR530371	78	A1	0	0	0	0	0
SRR530369	104	B	0	0	0	0	0
SRR530368	67	A2	0	0	0	0	0
SRR530367	22	B	0	0	0	0	0
SRR530365	69	A2	0	0	0	0	0
SRR530364	289	A2	0	0	0	0	0
SRR530363	92	B	0	0	1	0	1
SRR530362	77	A2	0	0	0	0	0
SRR530358	66	A2	0	0	0	0	0
SRR530357	296	A2	0	0	0	0	0
SRR530356	1175	A2	0	0	0	0	0
SRR530355	75	A2	0	0	0	1	1
SRR530354	12	A2	0	0	1	0	1
SRR530241	25	A1	0	0	1	0	1
SRR530205	69	A2	0	0	0	0	0
SRR530203	328	A2	0	0	0	0	0
SRR530197	78	A1	0	0	0	0	0
SRR530189	78	A1	0	0	0	0	0
SRR530179	310	B	0	0	0	0	0
SRR530176	78	A1	0	0	0	0	0
SRR530080	-	A1	1	0	0	0	1
SRR530076	5	A2	0	0	1	0	1
SRR530074	17	A1	0	1	0	0	1
SRR530071	50	A1	1	0	1	0	2
SRR530067	18	A1	1	0	0	1	2
SRR530065	412	A1	0	1	0	0	1
SRR530063	20	A1	0	0	0	0	0
SRR530058	117	A1	0	1	0	0	1
SRR530054	17	A1	0	1	0	0	1
SRR530051	192	A1	0	0	0	1	1
SRR530050	87	A1	0	0	1	0	1
SRR530049	17	A1	0	1	1	0	2
SRR530046	22	A1	0	0	1	0	1
SRR530043	9	A2	0	0	0	0	0
SRR515546	50	A1	1	0	0	0	1
SRR514643	18	A1	0	1	0	1	2
SRR4299189	252	A1	0	0	1	0	1
SRR4299188	252	A1	1	1	0	0	2
SRR4299187	583	B	0	0	0	0	0
SRR4299186	252	A1	0	1	1	0	2
SRR4299185	796	A1	0	0	1	1	2
SRR4299184	203	A1	0	1	0	1	2
SRR4299183	796	A1	0	0	1	1	2
SRR4299182	233	A1	1	1	1	0	3
SRR4299181	192	A1	0	1	0	1	2
SRR4299180	192	A1	0	1	0	1	2
SRR4299179	796	A1	0	0	1	1	2
SRR4299178	1005	A1	0	1	0	1	2
SRR4299177	25	A2	1	0	1	0	2
SRR4299176	80	A1	0	0	0	1	1
SRR4299175	22	A1	0	0	0	0	0
SRR4299174	796	A1	0	0	1	1	2
SRR4299173	796	A1	0	0	1	1	2
SRR4299172	928	B	0	0	0	0	0
SRR4299171	203	A1	0	1	0	0	1
SRR4299170	21	A2	0	0	0	0	0
SRR4299169	555	A1	0	0	0	1	1
SRR4299168	-	A2	0	0	0	0	0
SRR4299167	796	A1	0	0	1	1	2
SRR4299166	117	A1	0	1	0	1	2
SRR4299164	17	A1	1	0	0	0	1
SRR4299163	252	A1	0	1	1	0	2
SRR4299162	1005	A1	0	1	0	1	2
SRR4299161	796	A1	0	0	1	1	2
SRR4299160	203	A1	0	1	1	1	3
SRR4299159	178	B	0	0	0	0	0
SRR4299158	17	A1	1	0	1	0	2
SRR4299157	252	A1	0	1	1	1	3
SRR4299156	192	A1	0	1	0	1	2
SRR4299155	203	A1	0	1	0	1	2
SRR4299154	929	A2	0	0	0	0	0
SRR4299153	203	A1	0	1	1	0	2
SRR4299152	178	B	0	0	0	0	0
SRR4299151	796	A1	0	0	1	1	2
SRR4299150	252	A1	0	1	1	0	2
SRR4299149	203	A1	0	1	1	0	2
SRR4299148	17	A1	1	0	1	1	3
SRR4299147	203	A1	0	1	1	0	2
SRR4299146	233	A1	1	1	1	0	3
SRR4299145	867	A2	0	0	0	0	0
SRR4299144	17	A1	1	0	1	0	2
SRR4299143	203	A1	0	1	0	1	2
SRR4299142	-	A1	1	0	1	0	2
SRR4299141	22	A2	0	0	1	0	1
SRR4299140	414	A1	1	1	0	0	2
SRR4299139	203	A1	0	1	0	1	2
SRR4299138	203	A1	0	1	0	1	2
SRR4299137	178	B	0	0	0	0	0
SRR4299136	50	A1	1	0	1	0	2
SRR3997844	796	A1	0	0	1	1	2
SRR3997843	796	A1	0	0	1	1	2
SRR3997842	796	A1	0	0	1	1	2
SRR3997841	796	A1	0	0	1	1	2
SRR3997840	796	A1	0	0	1	1	2
SRR3997839	796	A1	0	0	1	1	2
SRR3997838	796	A1	0	0	1	1	2
SRR3997837	796	A1	0	0	1	1	2
SRR3997836	80	A1	0	0	0	1	1
SRR3997835	203	A1	0	1	1	0	2
SRR3997834	203	A1	0	1	0	1	2
SRR3997833	203	A1	0	1	0	1	2
SRR3997832	796	A1	0	0	1	1	2
SRR3997831	796	A1	0	0	1	1	2
SRR3997830	203	A1	1	1	1	0	3
SRR3997829	796	A1	0	0	1	1	2
SRR3997828	796	A1	0	0	1	1	2
SRR3997827	796	A1	0	0	1	1	2
SRR3997826	796	A1	0	0	1	1	2
SRR3997825	203	A1	0	1	0	1	2
SRR3997824	796	A1	0	0	1	1	2
SRR3997823	796	A1	0	0	1	1	2
SRR3997822	796	A1	0	0	1	1	2
SRR3997821	203	A1	0	1	1	0	2
SRR3997820	80	A1	0	0	0	0	0
SRR3997819	796	A1	0	0	1	1	2
SRR3997818	796	A1	0	0	1	1	2
SRR3997817	796	A1	0	0	1	1	2
SRR3997816	796	A1	0	0	1	1	2
SRR3997815	796	A1	0	0	1	1	2
SRR3997814	796	A1	0	0	1	1	2
SRR3997813	233	A1	0	0	1	1	2
SRR3997812	796	A1	0	0	1	1	2
SRR3997811	796	A1	0	0	1	1	2
SRR3997810	796	A1	0	0	1	1	2
SRR3997809	796	A1	0	0	1	1	2
SRR3997808	17	A1	0	1	1	1	3
SRR3997807	17	A1	0	1	1	1	3
SRR3997806	796	A1	0	0	1	1	2
SRR3997805	796	A1	0	0	1	1	2
SRR3997804	233	A1	0	0	1	1	2
SRR3997803	796	A1	0	0	1	1	2
SRR3997802	796	A1	0	0	1	1	2
SRR3997801	233	A1	0	1	1	0	2
SRR3997800	1421	A1	1	1	0	1	3
SRR3997799	17	A1	0	1	1	1	3
SRR3997798	17	A1	0	1	1	1	3
SRR3997797	1421	A1	1	1	0	1	3
SRR3997796	796	A1	0	0	1	1	2
SRR3997795	796	A1	0	0	1	1	2
SRR3997794	796	A1	0	0	1	1	2
SRR3997793	1421	A1	1	1	0	1	3
SRR3997792	796	A1	0	0	1	1	2
SRR3997791	796	A1	0	0	1	1	2
SRR3997790	796	A1	0	0	1	1	2
SRR3997789	80	A1	1	0	0	0	1
SRR3997788	796	A1	0	0	1	1	2
SRR3997787	796	A1	0	0	1	1	2
SRR3997786	1421	A1	1	1	0	1	3
SRR3997785	1421	A1	1	1	0	1	3
SRR3997784	796	A1	0	0	1	1	2
SRR3997783	796	A1	0	0	1	1	2
SRR3997782	796	A1	0	0	1	1	2
SRR3997781	203	A1	0	1	0	1	2
SRR3997780	796	A1	0	0	1	1	2
SRR3997779	1421	A1	1	1	0	1	3
SRR3997778	796	A1	0	0	1	1	2
SRR3997776	796	A1	0	0	1	1	2
SRR3997775	80	A1	0	0	0	0	0
SRR3997774	1421	A1	1	1	0	1	3
SRR3997773	796	A1	0	0	1	1	2
SRR3997772	796	A1	0	0	1	1	2
SRR3997771	796	A1	0	0	1	1	2
SRR3997770	203	A1	0	1	1	0	2
SRR3997769	80	A1	0	0	0	1	1
SRR3997768	796	A1	0	0	1	1	2
SRR3997767	796	A1	0	0	1	1	2
SRR3997766	796	A1	0	0	1	1	2
SRR3997765	796	A1	0	0	1	1	2
SRR3997764	796	A1	0	0	1	1	2
SRR3997763	1421	A1	1	1	0	1	3
SRR3997762	796	A1	0	0	1	1	2
SRR3997761	796	A1	0	0	1	1	2
SRR3997760	796	A1	0	0	1	1	2
SRR3997759	555	A1	0	0	1	1	2
SRR3997758	796	A1	0	0	1	1	2
SRR3997757	796	A1	0	0	1	1	2
SRR3997756	796	A1	0	0	1	1	2
SRR3997755	796	A1	0	0	0	1	1
SRR3997754	796	A1	0	1	1	1	3
SRR3997753	796	A1	1	0	1	1	3
SRR3997752	796	A1	0	0	1	1	2
SRR3997751	1421	A1	1	1	1	1	4
SRR3997750	1421	A1	1	1	0	1	3
SRR3997749	192	A1	0	1	0	1	2
SRR3997748	796	A1	0	0	1	1	2
SRR3997747	203	A1	0	1	0	1	2
SRR3997746	203	A1	0	0	1	1	2
SRR3997745	203	A1	0	1	0	1	2
SRR3997744	203	A1	0	1	0	1	2
SRR3870891	117	A1	0	1	0	0	1
SRR3870890	203	A1	0	1	0	1	2
SRR3870889	1486	A1	0	1	0	0	1
SRR3870888	117	A1	0	1	0	0	1
SRR3081535	203	A1	0	1	0	1	2
SRR16290663	192	A1	0	0	0	1	1
SRR16290662	192	A1	0	0	0	1	1
SRR16290661	192	A1	0	0	0	1	1
SRR16290660	192	A1	0	0	0	1	1
SRR16290658	203	A1	0	1	0	1	2
SRR16290657	16	A1	0	1	0	1	2
SRR16290656	192	A1	0	0	0	1	1
SRR16290655	376	A1	1	0	0	0	1
SRR16290654	192	A1	0	0	0	1	1
SRR16290653	202	A1	0	1	0	1	2
SRR16290652	192	A1	0	0	0	1	1
SRR16290651	208	A1	0	1	0	1	2
SRR16290649	192	A1	0	0	0	1	1
SRR16290647	17	A1	0	1	0	1	2
SRR16290646	192	A1	0	0	0	1	1
SRR16290645	192	A1	0	0	0	1	1
SRR16290644	78	A1	0	0	0	1	1
SRR16290643	192	A1	0	0	0	1	1
SRR16290642	192	A1	0	0	0	1	1
SRR16290641	17	A1	0	1	0	1	2
SRR16290640	192	A1	0	0	0	1	1
SRR16290639	192	A1	0	0	0	1	1
SRR16290638	192	A1	0	0	0	1	1
SRR16290636	192	A1	0	0	0	1	1
SRR16290635	192	A1	0	0	0	1	1
SRR16290634	192	A1	0	0	0	1	1
SRR16290633	-	A1	0	0	0	1	1
SRR16290632	192	A1	0	0	0	1	1
SRR16290631	192	A1	0	0	0	1	1
SRR16290630	192	A1	0	0	0	1	1
SRR16290629	192	A1	0	0	0	1	1
SRR16290628	192	A1	0	0	0	1	1
SRR16290627	192	A1	0	0	0	1	1
SRR16290625	192	A1	0	0	0	1	1
SRR16290624	192	A1	0	0	0	1	1
SRR16290623	192	A1	0	0	0	1	1
SRR16290622	192	A1	0	0	1	1	2
SRR16290621	192	A1	0	0	0	1	1
SRR16290620	192	A1	0	0	0	1	1
SRR16290619	192	A1	0	0	0	1	1
SRR16290618	927	A1	0	0	1	0	1
SRR16290617	192	A1	0	0	0	1	1
SRR16290616	-	A1	0	0	0	1	1
SRR16290614	192	A1	0	0	0	1	1
SRR16290613	192	A1	0	0	0	1	1
SRR16290612	192	A1	0	0	0	1	1
SRR16290611	192	A1	0	0	0	1	1
SRR16290610	117	A1	0	1	0	0	1
SRR16290609	203	A1	1	1	0	1	3
SRR11911108	178	B	0	0	0	0	0
SRR11911107	94	B	0	0	0	0	0
SRR11911106	17	A1	0	1	0	1	2
SRR11911105	32	A2	0	0	0	0	0
SRR11911104	-	A2	0	0	1	0	1
SRR11911103	80	A1	0	1	0	0	1
SRR11911102	70	A2	0	0	0	0	0
SRR11911101	623	B	0	0	0	0	0
SRR11911100	-	B	0	0	0	0	0
SRR11911099	413	A2	0	0	1	0	1
SRR11911098	533	A2	0	0	0	0	0
SRR11911097	324	A1	0	0	1	0	1
SRR11911096	639	A2	0	0	1	0	1
SRR11911095	203	A1	0	1	0	1	2
SRR11911094	18	A1	1	0	0	0	1
SRR11911093	117	A1	1	1	1	0	3
SRR11911092	18	A1	0	0	0	0	0
SRR11911091	18	A1	1	0	0	0	1
SRR11911090	80	A1	0	0	0	0	0
SRR11911089	80	A1	0	0	0	1	1
SRR11911088	80	A1	1	0	0	0	1
SRR11911087	117	A1	0	1	0	1	2
SRR11911086	117	A1	0	1	0	1	2
SRR11911085	192	A1	0	0	0	1	1
SRR11911084	203	A1	0	1	0	0	1
SRR11911083	192	A1	0	0	0	1	1
SRR11911082	203	A1	0	1	0	1	2
SRR11911081	1196	A1	0	0	0	0	0
SRR11911080	117	A1	0	1	0	0	1
SRR11911079	117	A1	0	1	0	0	1
SRR11911078	117	A1	0	1	0	0	1
SRR11911077	117	A1	0	1	0	0	1
SRR11911076	203	A1	0	1	0	1	2
SRR11911075	872	A2	0	0	0	0	0
SRR11911074	78	A1	0	0	0	1	1
SRR11911073	203	A1	0	1	0	1	2
SRR11911072	17	A1	0	1	0	0	1
SRR11911071	17	A1	0	1	0	0	1
SRR11911070	17	A1	0	1	0	0	1
SRR11911069	17	A1	0	1	0	0	1
SRR11911068	27	A2	0	0	1	0	1
SRR11911067	80	A1	0	0	0	0	0
SRR11911066	17	A1	0	1	0	1	2
SRR11911065	26	A2	0	0	1	0	1
SRR11911064	5	A2	0	0	1	0	1
SRR11911063	67	A2	0	0	0	0	0
SRR11911062	22	A2	0	0	0	0	0
SRR11911061	18	A1	0	0	1	0	1
SRR11911060	210	A2	0	1	0	0	1
SRR11911059	78	A1	0	0	0	0	0
SRR11911058	69	A2	0	0	0	0	0
SRR11911057	74	B	0	0	0	0	0
SRR11911056	816	B	0	0	0	0	0
SRR11911055	94	B	0	0	0	0	0
SRR11911054	110	A2	0	0	0	0	0
SRR11911053	112	A2	1	1	0	0	2
SRR11911052	57	A2	0	0	0	0	0
SRR11911051	32	A2	0	0	1	0	1
SRR11911050	115	A2	0	0	0	0	0
SRR11911049	17	A1	0	1	0	0	1
SRR11911048	125	A1	1	1	0	0	2
SRR11911047	170	A2	0	1	1	0	2
SRR11911046	132	A1	0	1	0	0	1
SRR11911045	171	A1	0	0	1	0	1
SRR11911044	132	A1	0	1	0	0	1
SRR11911043	178	B	0	0	0	0	0
SRR11911042	262	A1	1	0	0	0	1
SRR11911041	80	A1	1	0	0	0	1
SRR11911040	22	A2	0	0	0	0	0
SRR11911039	117	A1	0	0	0	0	0
SRR11911038	117	A1	0	1	0	1	2
SRR11911037	117	A1	0	0	0	0	0
SRR11911036	78	A1	0	1	0	0	1
SRR11911035	117	A1	0	1	0	0	1
SRR11911034	117	A1	0	0	0	0	0
SRR11911033	17	A1	0	1	0	1	2
SRR11911032	117	A1	0	1	0	1	2
SRR11911031	117	A1	0	0	0	0	0
SRR11911030	117	A1	0	1	0	0	1
SRR11911029	17	A1	0	1	0	0	1
SRR11911028	203	A1	0	0	0	0	0
SRR11911027	117	A1	0	1	0	1	2
SRR11911026	-	A2	0	0	0	0	0
SRR11911025	117	A1	0	0	0	0	0
SRR11911024	117	A1	0	0	0	1	1
SRR11911023	203	A1	0	0	0	0	0
SRR11911022	117	A1	0	1	0	1	2
SRR11911021	117	A1	0	1	0	1	2
SRR11911020	80	A1	0	1	0	1	2
SRR11911019	17	A1	0	1	0	1	2
SRR11911018	17	A1	0	1	0	1	2
SRR11911017	117	A1	0	1	0	1	2
SRR11911016	780	A1	0	0	0	0	0
SRR11911015	192	A1	0	0	0	1	1
SRR11911014	117	A1	0	0	0	0	0
SRR11911013	203	A1	0	1	0	1	2
SRR11911012	203	A1	0	1	0	1	2
SRR11911011	80	A1	1	0	0	0	1
SRR11911010	80	A1	0	0	0	0	0
SRR11911009	117	A1	0	1	0	1	2
SRR11911008	117	A1	0	0	0	0	0
SRR11911007	17	A1	1	0	0	1	2
SRR11911006	323	A1	0	1	0	1	2
SRR11911005	203	A1	0	1	0	1	2
SRR11911004	203	A1	0	1	0	1	2
SRR11911003	262	A1	1	0	0	0	1
SRR11911002	80	A1	0	0	0	0	0
SRR11911001	117	A1	0	1	0	1	2
SRR11911000	117	A1	0	1	0	0	1
SRR11910999	117	A1	0	0	0	0	0
SRR11910998	117	A1	0	1	0	1	2
SRR11910997	117	A1	0	0	0	0	0
SRR11910996	178	B	0	0	0	0	0
SRR11910995	102	A2	0	0	0	0	0
SRR11910994	117	A1	0	0	0	0	0
SRR11910993	117	A1	0	1	0	1	2
SRR11910992	117	A1	0	1	0	1	2
SRR11910991	117	A1	0	1	0	1	2
SRR11910990	203	A1	0	1	0	1	2
SRR11910989	117	A1	0	1	0	1	2
SRR11910988	80	A1	0	0	0	0	0
SRR11910987	117	A1	0	0	0	0	0
SRR11910986	117	A1	0	1	0	1	2
SRR11910985	117	A1	0	1	0	1	2
SRR11910984	70	A2	0	0	0	0	0
SRR11910983	117	A1	0	0	0	0	0
SRR11910982	22	A2	0	0	0	0	0
SRR11910981	94	B	0	0	0	0	0
SRR11910980	203	A1	0	1	0	1	2
SRR11910979	17	A1	0	1	0	1	2
SRR11910978	17	A1	0	1	0	1	2
SRR11910977	117	A1	0	1	0	1	2
SRR11910976	203	A1	0	1	0	1	2
SRR11910975	323	A1	1	0	1	0	2
SRR11910974	-	B	0	0	0	0	0
SRR11910973	102	A2	0	0	0	0	0
SRR11910972	-	A2	0	0	0	0	0
SRR11910971	17	A1	1	0	0	0	1
SRR11910970	78	A1	0	0	0	1	1
SRR11910969	17	A1	1	0	0	0	1
SRR11910968	-	B	0	0	0	0	0
SRR11910967	-	A1	0	0	0	0	0
SRR11910966	17	A1	0	0	0	0	0
SRR11910965	203	A1	0	1	0	1	2
SRR11910964	400	A1	0	0	0	1	1
SRR11910963	17	A1	0	0	0	0	0
SRR11910962	709	A2	0	0	0	0	0
SRR11910961	17	A1	0	1	1	1	3
SRR11910960	-	A2	0	0	0	0	0
SRR11910959	78	A1	0	1	1	1	3
SRR11910958	121	A1	0	0	0	0	0
SRR11910957	17	A1	0	0	0	0	0
SRR11910956	17	A1	0	0	0	0	0
SRR11910955	17	A1	0	0	0	0	0
SRR11910954	400	A1	0	0	0	1	1
SRR11910953	17	A1	0	0	0	0	0
SRR11910952	400	A1	0	0	0	1	1
SRR11910951	102	A2	0	0	0	0	0
SRR11910950	17	A1	0	0	0	0	0
SRR11910949	94	B	0	0	0	0	0
SRR11910948	78	A1	0	0	0	1	1
SRR11910947	290	A1	0	0	1	0	1
SRR11910946	17	A1	0	0	0	0	0
SRR11910945	78	A1	0	1	1	1	3
SRR11910944	17	A1	0	0	0	0	0
SRR11910943	203	A1	0	1	0	1	2
SRR11910942	17	A1	0	0	0	0	0
SRR11910941	94	B	0	0	0	0	0
SRR11910940	888	A2	0	0	0	0	0
SRR11910939	78	A1	0	0	0	1	1
SRR11910938	400	A1	0	0	0	1	1
SRR11910937	-	B	0	0	0	0	0
SRR11910936	78	A1	0	1	0	1	2
SRR11910935	78	A1	0	0	0	1	1
SRR11910934	389	A1	0	0	1	0	1
SRR11910933	203	A1	0	1	0	1	2
SRR11910932	203	A1	0	1	0	1	2
SRR11910931	400	A1	0	0	0	1	1
SRR11910930	17	A1	0	0	0	0	0
SRR11910929	117	A1	0	0	0	0	0
SRR11910928	80	A1	0	0	0	0	0
SRR11910927	78	A1	0	0	0	1	1
SRR11910926	78	A1	0	1	1	1	3
SRR11910925	203	A1	0	1	0	1	2
SRR11910924	17	A1	0	0	0	0	0
SRR11910923	78	A1	0	1	1	1	3
SRR11910922	78	A1	0	0	0	1	1
SRR11910921	203	A1	0	1	0	1	2
SRR11910920	-	A1	0	0	0	1	1
SRR11910919	17	A1	0	0	0	0	0
SRR11910918	117	A1	0	0	0	0	0
SRR11910917	203	A1	0	1	0	1	2
SRR11910916	867	A2	0	0	0	0	0
SRR11910915	78	A1	0	1	1	1	3
SRR11910914	17	A1	0	0	0	0	0
SRR11910913	958	A1	0	0	0	0	0
SRR11910912	17	A1	0	0	0	0	0
SRR11910911	-	A1	0	0	0	1	1
SRR11910910	203	A1	0	1	0	1	2
SRR11910909	78	A1	0	0	0	0	0
SRR11910908	-	B	0	0	0	0	0
SRR11910907	117	A1	0	1	0	0	1
SRR11910906	-	A2	0	0	0	0	0
SRR11910905	400	A1	0	0	0	1	1
SRR11910904	78	A1	0	0	0	1	1
SRR11910903	78	A1	0	0	0	0	0
SRR11910902	78	A1	0	0	0	1	1
SRR11910901	78	A1	0	1	1	1	3
SRR11910900	203	A1	0	1	0	1	2
SRR11910899	203	A1	0	1	0	1	2
SRR11910898	18	A1	1	0	1	0	2
SRR11910897	78	A1	0	0	0	1	1
SRR11910896	117	A1	0	0	0	0	0
SRR11910895	-	B	0	0	0	0	0
SRR11910894	78	A1	0	1	1	1	3
SRR11910893	78	A1	0	1	1	1	3
SRR11910892	60	B	0	0	0	0	0
SRR11910891	78	A1	0	0	0	1	1
SRR11910890	203	A1	0	1	0	1	2
SRR11910889	203	A1	0	1	0	1	2
SRR11910888	78	A1	0	1	1	1	3
SRR11910887	400	A1	0	0	0	1	1
SRR11910886	17	A1	1	0	0	0	1
SRR11910885	85	B	0	0	0	0	0
SRR11910884	117	A1	0	1	0	0	1
SRR11910883	78	A1	0	0	0	1	1
SRR11910882	389	A1	0	0	1	0	1
SRR11910881	389	A1	0	0	1	0	1
SRR11910880	17	A1	1	0	0	0	1
SRR11910879	17	A1	0	0	0	0	0
SRR11910878	178	B	0	0	0	0	0
SRR11910877	78	A1	0	0	0	1	1
SRR11910876	66	A2	0	0	0	0	0
SRR11910875	17	A1	0	0	0	0	0
SRR11910874	400	A1	0	0	0	1	1
SRR11910873	17	A1	1	0	0	1	2
SRR11910872	640	A2	0	0	1	0	1
SRR11910871	400	A1	0	0	0	1	1
SRR11910870	203	A1	0	1	0	1	2
SRR11910869	400	A1	0	0	0	1	1
SRR11910868	203	A1	0	1	0	1	2
SRR11910867	203	A1	0	1	0	1	2
SRR11910866	117	A1	0	1	0	0	1
SRR11910865	113	A2	0	0	0	0	0
SRR11910864	18	A1	1	0	1	0	2
SRR11910863	202	A1	1	0	1	0	2
SRR11910862	32	A2	0	0	0	0	0
SRR11910861	-	A1	1	1	0	1	3
SRR11910860	32	A2	0	0	0	0	0
SRR11910859	32	A2	0	0	1	0	1
SRR11910858	22	A2	0	0	0	0	0
SRR11910857	203	A1	0	1	0	1	2
SRR11910856	280	A1	0	0	0	0	0
SRR11910855	280	A1	0	0	0	0	0
SRR11910854	16	A1	1	1	0	0	2
SRR11910853	296	B	0	0	0	0	0
SRR11910852	17	A1	0	0	0	1	1
SRR11910851	17	A1	0	1	0	0	1
SRR11910850	17	A1	0	1	0	0	1
SRR11910849	17	A1	0	1	0	1	2
SRR11910848	17	A1	0	1	0	0	1
SRR11910847	17	A1	1	0	0	1	2
SRR11910846	17	A1	0	0	0	0	0
SRR11910845	17	A1	0	1	0	1	2
SRR11910844	17	A1	0	1	0	1	2
SRR11910843	17	A1	0	1	0	1	2
SRR11910842	361	B	0	0	0	0	0
SRR11910841	17	A1	1	1	0	1	3
SRR11910840	17	A1	1	1	0	1	3
SRR11910839	17	A1	1	1	0	1	3
SRR11910838	17	A1	1	1	0	1	3
SRR11910837	202	A1	1	0	0	0	1
SRR11910836	202	A1	0	0	0	1	1
SRR11910835	209	A1	0	1	1	1	3
SRR11910834	18	A1	1	0	0	0	1
SRR11910833	18	A1	0	0	0	0	0
SRR11910832	18	A1	1	0	0	0	1
SRR11910830	18	A1	1	0	0	0	1
SRR11910829	17	A1	0	1	0	1	2
SRR11910828	64	A1	0	1	0	1	2
SRR11910827	132	A1	0	0	0	0	0
SRR11910826	132	A1	0	0	0	0	0
SRR11910825	173	A1	0	0	0	0	0
SRR11910824	78	A1	0	1	0	0	1
SRR11910823	78	A1	0	0	0	0	0
SRR11910822	18	A1	1	0	0	0	1
SRR11910821	78	A1	0	0	0	0	0
SRR11910820	80	A1	0	1	0	0	1
SRR11910819	78	A1	0	1	0	0	1
SRR11910818	117	A1	0	1	0	0	1
SRR11910817	117	A1	0	0	0	0	0
SRR11910816	192	A1	0	0	0	1	1
SRR11910815	203	A1	0	1	0	0	1
SRR11910814	203	A1	0	1	0	0	1
SRR11910813	203	A1	0	1	0	0	1
SRR11910812	358	A2	0	0	0	0	0
SRR11910811	412	A1	0	1	0	0	1
SRR11910810	438	A1	0	1	0	0	1
SRR11910809	80	A1	0	0	1	0	1
SRR11910808	5	A2	0	0	1	0	1
SRR11910807	50	A1	1	0	0	0	1
SRR11910806	25	A2	0	0	1	0	1
SRR11910805	18	A1	1	0	0	0	1
SRR11910804	16	A1	0	1	0	1	2
SRR11910803	17	A1	1	0	0	0	1
SRR11910802	17	A1	0	1	0	1	2
SRR11910801	17	A1	0	1	1	1	3
SRR11910800	17	A1	1	0	0	1	2
SRR11910799	78	A1	1	0	0	1	2
SRR11910798	80	A1	1	0	0	0	1
SRR11910797	203	A1	0	1	0	1	2
SRR11910796	18	A1	1	0	0	1	2
SRR11910795	18	A1	1	0	0	0	1
SRR11910794	17	A1	1	1	0	1	3
SRR11910793	18	A1	1	0	0	0	1
SRR11910792	117	A1	1	1	1	0	3
SRR11910791	203	A1	0	1	0	1	2
SRR11910790	361	B	0	0	0	0	0
SRR11910789	-	A1	0	1	0	0	1
SRR11910788	286	A2	0	0	0	0	0
ERR883355	341	A1	1	0	0	0	1
ERR883354	203	A1	0	1	0	1	2
ERR883352	203	A1	0	1	0	0	1
ERR883347	203	A1	0	1	0	1	2
ERR883345	203	A1	0	1	0	0	1
ERR883340	17	A1	1	0	0	0	1
ERR883338	-	A1	1	0	0	0	1
ERR883337	203	A1	0	1	0	0	1
ERR883336	17	A1	1	0	0	0	1
ERR883335	203	A1	0	1	0	1	2
ERR883329	203	A1	0	1	0	1	2
ERR883320	17	A1	1	0	0	0	1
ERR883316	17	A1	0	1	0	0	1
ERR883315	341	A1	1	0	0	0	1
ERR883314	17	A1	1	0	0	0	1
ERR883313	192	A1	0	1	0	1	2
ERR883308	203	A1	0	1	0	0	1
ERR883306	117	A1	0	0	0	0	0
ERR883305	262	A1	1	0	1	0	2
ERR883303	203	A1	0	1	0	1	2
ERR883301	80	A1	0	0	0	0	0
ERR883300	17	A1	0	1	0	0	1
ERR883299	341	A1	1	0	0	0	1
ERR883297	17	A1	1	0	0	0	1
ERR883296	17	A1	1	0	0	0	1
ERR883295	203	A1	0	1	0	1	2
ERR883292	203	A1	0	1	0	1	2
ERR883287	555	A1	0	0	0	1	1
ERR883286	341	A1	1	0	0	0	1
ERR883282	17	A1	1	0	0	0	1
ERR883281	80	A1	1	0	0	0	1
ERR883276	203	A1	0	1	0	0	1
ERR883275	341	A1	1	0	0	0	1
ERR883272	78	A1	0	0	0	1	1
ERR883271	17	A1	1	0	0	0	1
ERR883270	92	A2	0	0	0	0	0
ERR883268	203	A1	0	1	0	1	2
ERR883265	78	A1	0	1	0	1	2
ERR883264	80	A1	0	0	0	0	0
ERR883259	17	A1	0	1	0	0	1
ERR883258	17	A1	1	0	0	0	1
ERR883257	203	A1	0	1	0	0	1
ERR4129473	117	A1	0	1	0	0	1
ERR4129413	1201	A1	0	1	0	0	1
ERR4129394	80	A1	1	0	0	0	1
ERR4129386	203	A1	0	1	0	1	2
ERR4129372	117	A1	0	1	0	0	1
ERR4129363	203	A1	0	1	0	1	2
ERR4129357	203	A1	0	1	0	1	2
ERR4129322	117	A1	0	1	0	1	2
ERR4129315	80	A1	1	0	0	0	1
ERR4129299	80	A2	1	0	0	0	1
ERR4129288	192	A1	0	0	0	1	1
ERR4129285	1200	A1	0	1	0	1	2
ERR4129276	80	A1	0	0	0	1	1
ERR4129253	-	A1	0	0	0	1	1
ERR4129242	117	A1	0	1	0	0	1
ERR4129234	117	A1	1	1	0	0	2
ERR4129227	80	A1	0	0	0	0	0
ERR4129225	80	A1	0	0	0	1	1
ERR4129221	117	A1	0	1	0	1	2
ERR4129160	18	A1	0	1	0	0	1
ERR4129156	80	A1	0	0	0	0	0
ERR388701	80	A1	1	0	0	0	1
ERR388700	17	A1	0	1	0	1	2
ERR388697	117	A1	0	0	0	0	0
ERR377516	779	A1	0	0	0	0	0
ERR377481	192	A1	0	0	0	1	1
ERR377473	202	A1	0	0	0	1	1
ERR377446	192	A1	0	0	0	1	1
ERR377444	192	A1	1	0	0	1	2
ERR377437	412	A1	1	1	0	1	3
ERR377436	117	A1	0	0	0	1	1
ERR375544	18	A1	1	0	0	0	1
ERR375519	18	A1	1	0	0	0	1
ERR375514	412	A1	1	1	0	1	3
ERR375506	18	A1	1	1	0	1	3
ERR375485	186	A1	1	0	0	0	1
ERR375473	132	A1	0	1	0	1	2
ERR375458	17	A1	0	1	0	1	2
ERR375452	18	A1	1	0	0	0	1
ERR375443	1484	A1	0	0	0	0	0
ERR375441	202	A1	0	0	0	1	1
ERR375440	375	A1	0	0	0	0	0
ERR375431	80	A1	0	0	0	1	1
ERR375427	203	A1	1	1	0	1	3
ERR375425	132	A1	0	1	0	1	2
ERR375404	78	A1	0	0	0	1	1
ERR375396	203	A1	0	1	0	1	2
ERR375394	1483	A1	0	0	0	1	1
ERR375389	203	A1	0	1	0	1	2
ERR375382	18	A1	1	0	0	0	1
ERR375363	17	A1	0	1	0	0	1
ERR375350	233	A1	0	1	0	1	2
ERR375348	412	A1	1	1	0	1	3
ERR375343	64	A1	1	0	0	1	2
ERR375339	1449	A1	0	0	0	0	0
ERR375330	412	A1	1	1	0	1	3
ERR375329	412	A1	1	1	0	1	3
ERR375323	32	A1	0	0	0	0	0
ERR375314	18	A1	1	0	0	0	1
ERR375313	18	A1	1	0	0	0	1
ERR375311	18	A1	1	0	0	0	1
ERR375308	203	A1	1	1	0	0	2
ERR375304	80	A1	0	0	0	1	1
ERR375302	78	A1	0	0	0	0	0
ERR375290	78	A1	1	0	0	1	2
ERR370032	17	A1	0	1	0	1	2
ERR370019	18	A1	1	0	0	0	1
ERR370013	18	A1	1	0	0	0	1
ERR370012	262	A1	0	0	1	0	1
ERR369998	18	A1	1	0	0	0	1
ERR369992	192	A1	1	0	0	1	2
ERR369965	17	A1	0	0	0	1	1
ERR369958	1043	A1	1	1	0	0	2
ERR369955	22	A1	1	0	1	0	2
ERR369939	18	A1	1	0	0	1	2
ERR3171592	664	A1	0	0	0	1	1
ERR3171335	533	A2	0	0	0	0	0
ERR3170997	192	A1	0	0	0	1	1
ERR3170993	640	A2	0	0	0	0	0
ERR3170992	1495	A1	0	1	0	1	2
ERR3170985	80	A1	0	0	0	1	1
ERR3170981	117	A1	0	0	0	0	0
AUSMDU00052483	203	A1	0	1	0	0	1
AUSMDU00052117	203	A1	0	1	0	1	2
AUSMDU00052092	203	A1	0	1	0	1	2
AUSMDU00051975	203	A1	0	1	0	0	1
AUSMDU00034400	1421	A1	1	1	0	1	3
AUSMDU00023674	203	A1	0	1	1	0	2
AUSMDU00023361	1421	A1	0	1	0	1	2
AUSMDU00023358	1421	A1	1	0	0	1	2
AUSMDU00023351	1421	A1	1	1	1	1	4
AUSMDU00023341	1421	A1	1	1	0	1	3
AUSMDU00023338	1421	A1	1	1	0	1	3
AUSMDU00023070	80	A1	0	0	0	1	1
AUSMDU00022892	1421	A1	1	1	0	1	3
AUSMDU00022797	203	A1	0	1	1	0	2
AUSMDU00022795	203	A1	0	1	1	0	2
AUSMDU00022764	1421	A1	1	0	0	0	1
AUSMDU00022752	1421	A1	1	1	0	1	3
AUSMDU00022224	80	A1	0	1	0	1	2
AUSMDU00022212	80	A1	0	1	0	1	2
Aus0233	796	A1	0	0	1	1	2
			150	287	185	388
			18.6335	35.6522	22.9814	48.1988
			2405	uniprot	ArdA1	ArdA2

## Sheet: MLST #
MLST in 805			HsdS 1 MLST	HsdS 2 MLST	HsdS 3 MLST	HsdS 4 MLST
	121 ST						remaining HsdS
203
80			203	80	78	1421	203
1421			233	1421	1421	341	341
233			80	203	341	80	22
78			78	192	80	796	17
341			262	202	796	203	55
192			927	17	203	192	252
262			192	555	414	233	414
927			252	18	252	78	132
796			341	78	17	262	6
252			17	50	192	927	9
414			412	132	664	1495	5
17			1483	389	18	117	310
1495			132	323	64		21
664			375	171	412
18			18	26	361
412			117	872	280
64			16	413	170
1483			202	22	376
132			290	92	555
375			323	104	233
202			208		736
117			1486
555			414
16			1005
50			20
361			64
280			204
389
290
323
171
170
5
26
872
413
208
376
1486
1005
21
9
22
20
310
92
104
736
6
204
55
640
533
1043
32
1449
1484
186
779
1200
1201
286
25
438
358
173
209
296
113
400
66
178
85
60
958
867
888
94
102
121
709
70
780
125
115
57
112
110
816
74
69
210
67
27
1196
639
324
623
929
928
583
87
328
12
75
1175
77
289
127
61
159
151
163
123
150
160
158
88
79
327
